# Supplementary material for: Ultra-high resolution HLA genotyping and allele discovery by highly multiplexed cDNA amplicon pyrosequencing
Source: BMC Genomics. 2012 Aug 6;13:378. doi: 10.1186/1471-2164-13-378 (PMC3575390; doi:10.1186/1471-2164-13-378)
Supplement: Additional file 2: File 1 — Galaxy workflow and custom tools/scripts used (zip archive). [file 1471-2164-13-378-S2.zip]

Archive with 27 entries (18 files):
- Supplemental File 1/
- Supplemental File 1/.DS_Store
- __MACOSX/
- __MACOSX/Supplemental File 1/
- __MACOSX/Supplemental File 1/._.DS_Store
- Supplemental File 1/galaxy api tool/
- Supplemental File 1/galaxy api tool/api_write.pl
- __MACOSX/Supplemental File 1/galaxy api tool/
- __MACOSX/Supplemental File 1/galaxy api tool/._api_write.pl
- Supplemental File 1/galaxy api tool/api_write.xml
- __MACOSX/Supplemental File 1/galaxy api tool/._api_write.xml
- Supplemental File 1/Galaxy-Workflow-API_HLA_BLAT_for_combined_Class_I.ga
- __MACOSX/Supplemental File 1/._Galaxy-Workflow-API_HLA_BLAT_for_combined_Class_I.ga
- Supplemental File 1/reference sequences/
- Supplemental File 1/reference sequences/Class1.fasta
- __MACOSX/Supplemental File 1/reference sequences/
- __MACOSX/Supplemental File 1/reference sequences/._Class1.fasta
- Supplemental File 1/reference sequences/DRB.fasta
- __MACOSX/Supplemental File 1/reference sequences/._DRB.fasta
- Supplemental File 1/workflow scripts/
- Supplemental File 1/workflow scripts/galaxy_workflow.pl
- __MACOSX/Supplemental File 1/workflow scripts/
- __MACOSX/Supplemental File 1/workflow scripts/._galaxy_workflow.pl
- Supplemental File 1/workflow scripts/simon_watch_folder.py
- __MACOSX/Supplemental File 1/workflow scripts/._simon_watch_folder.py
- Supplemental File 1/workflow scripts/workflow_execute.py
- __MACOSX/Supplemental File 1/workflow scripts/._workflow_execute.py
