# Supplementary material for: Ultra-high resolution HLA genotyping and allele discovery by highly multiplexed cDNA amplicon pyrosequencing
Source: BMC Genomics. 2012 Aug 6;13:378. doi: 10.1186/1471-2164-13-378 (PMC3575390; doi:10.1186/1471-2164-13-378)
Supplement: Additional file 2: File 1 — Galaxy workflow and custom tools/scripts used (zip archive). [file 1471-2164-13-378-S2.zip › Supplemental File 1/galaxy api tool/api_write.xml]

<tool id="api_write" name="Write output filee to Desktop API folder">
  <description>for each sequence in a file</description>
  <command interpreter="perl">api_write.pl $input $output</command>
  <inputs>
    <param format="tabular" name="input" type="data" label="Source file"/>
	<param name="output" type="text" size="75" value="/Users/oconnorlab/Desktop/simon_galaxy_api/output_files/output.txt" label="Output File"/>  
  </inputs>
  <help>
  
This tool writes the input file to the output file
  </help>

</tool>
