# Supplementary material for: Ultra-high resolution HLA genotyping and allele discovery by highly multiplexed cDNA amplicon pyrosequencing
Source: BMC Genomics. 2012 Aug 6;13:378. doi: 10.1186/1471-2164-13-378 (PMC3575390; doi:10.1186/1471-2164-13-378)
Supplement: Additional file 2: File 1 — Galaxy workflow and custom tools/scripts used (zip archive). [file 1471-2164-13-378-S2.zip › Supplemental File 1/Galaxy-Workflow-API_HLA_BLAT_for_combined_Class_I.ga]

{
    "a_galaxy_workflow": "true", 
    "annotation": "", 
    "format-version": "0.1", 
    "name": "API_HLA_BLAT_for_combined_Class_I", 
    "steps": {
        "0": {
            "annotation": "assumeing already mid parsed", 
            "id": 0, 
            "input_connections": {}, 
            "inputs": [
                {
                    "description": "assumeing already mid parsed", 
                    "name": "reads.txt"
                }
            ], 
            "name": "Input dataset", 
            "outputs": [], 
            "position": {
                "left": 200, 
                "top": 200
            }, 
            "tool_errors": null, 
            "tool_id": null, 
            "tool_state": "{\"name\": \"reads.txt\"}", 
            "tool_version": null, 
            "type": "data_input", 
            "user_outputs": []
        }, 
        "1": {
            "annotation": "BLAT reference sequences", 
            "id": 1, 
            "input_connections": {}, 
            "inputs": [
                {
                    "description": "BLAT reference sequences", 
                    "name": "sequences.fasta"
                }
            ], 
            "name": "Input dataset", 
            "outputs": [], 
            "position": {
                "left": 200, 
                "top": 282.33335876464844
            }, 
            "tool_errors": null, 
            "tool_id": null, 
            "tool_state": "{\"name\": \"sequences.fasta\"}", 
            "tool_version": null, 
            "type": "data_input", 
            "user_outputs": []
        }, 
        "2": {
            "annotation": "", 
            "id": 2, 
            "input_connections": {}, 
            "inputs": [
                {
                    "description": "", 
                    "name": "DRB.fasta"
                }
            ], 
            "name": "Input dataset", 
            "outputs": [], 
            "position": {
                "left": 200, 
                "top": 364.66667175292969
            }, 
            "tool_errors": null, 
            "tool_id": null, 
            "tool_state": "{\"name\": \"DRB.fasta\"}", 
            "tool_version": null, 
            "type": "data_input", 
            "user_outputs": []
        }, 
        "3": {
            "annotation": "", 
            "id": 3, 
            "input_connections": {
                "input_file": {
                    "id": 0, 
                    "output_name": "output"
                }
            }, 
            "inputs": [], 
            "name": "Tabular to FASTQ", 
            "outputs": [
                {
                    "name": "output_file", 
                    "type": "fastq"
                }
            ], 
            "position": {
                "left": 433.33331298828125, 
                "top": 200
            }, 
            "tool_errors": null, 
            "tool_id": "tabular_to_fastq", 
            "tool_state": "{\"__page__\": 0, \"identifier\": \"{\\\"__class__\\\": \\\"UnvalidatedValue\\\", \\\"value\\\": \\\"1\\\"}\", \"quality\": \"{\\\"__class__\\\": \\\"UnvalidatedValue\\\", \\\"value\\\": \\\"5\\\"}\", \"sequence\": \"{\\\"__class__\\\": \\\"UnvalidatedValue\\\", \\\"value\\\": \\\"4\\\"}\", \"input_file\": \"null\"}", 
            "tool_version": "1.0.0", 
            "type": "tool", 
            "user_outputs": []
        }, 
        "4": {
            "annotation": "", 
            "id": 4, 
            "input_connections": {
                "input": {
                    "id": 1, 
                    "output_name": "output"
                }
            }, 
            "inputs": [], 
            "name": "FASTA-to-Tabular", 
            "outputs": [
                {
                    "name": "output", 
                    "type": "tabular"
                }
            ], 
            "position": {
                "left": 433.33331298828125, 
                "top": 307.33335876464844
            }, 
            "tool_errors": null, 
            "tool_id": "fasta2tab", 
            "tool_state": "{\"input\": \"null\", \"keep_first\": \"\\\"0\\\"\", \"descr_columns\": \"\\\"1\\\"\", \"__page__\": 0}", 
            "tool_version": "1.1.0", 
            "type": "tool", 
            "user_outputs": []
        }, 
        "5": {
            "annotation": "", 
            "id": 5, 
            "input_connections": {
                "input_file": {
                    "id": 3, 
                    "output_name": "output_file"
                }
            }, 
            "inputs": [], 
            "name": "FASTQ Groomer", 
            "outputs": [
                {
                    "name": "output_file", 
                    "type": "fastqsanger"
                }
            ], 
            "position": {
                "left": 678.66668701171875, 
                "top": 200
            }, 
            "tool_errors": null, 
            "tool_id": "fastq_groomer", 
            "tool_state": "{\"__page__\": 0, \"input_type\": \"\\\"sanger\\\"\", \"options_type\": \"{\\\"options_type_selector\\\": \\\"basic\\\", \\\"__current_case__\\\": 0}\", \"input_file\": \"null\"}", 
            "tool_version": "1.0.3", 
            "type": "tool", 
            "user_outputs": []
        }, 
        "6": {
            "annotation": "", 
            "id": 6, 
            "input_connections": {
                "input_file": {
                    "id": 5, 
                    "output_name": "output_file"
                }
            }, 
            "inputs": [], 
            "name": "FASTQ Quality Trimmer", 
            "outputs": [
                {
                    "name": "output_file", 
                    "type": "input"
                }
            ], 
            "position": {
                "left": 1009, 
                "top": 200
            }, 
            "tool_errors": null, 
            "tool_id": "fastq_quality_trimmer", 
            "tool_state": "{\"__page__\": 0, \"score_comparison\": \"\\\">=\\\"\", \"window_size\": \"\\\"7\\\"\", \"trim_ends\": \"\\\"3\\\"\", \"input_file\": \"null\", \"aggregation_action\": \"\\\"mean\\\"\", \"quality_score\": \"\\\"32.0\\\"\", \"step_size\": \"\\\"1\\\"\", \"keep_zero_length\": \"\\\"False\\\"\", \"exclude_count\": \"\\\"0\\\"\"}", 
            "tool_version": "1.0.0", 
            "type": "tool", 
            "user_outputs": []
        }, 
        "7": {
            "annotation": "Remove short sequences", 
            "id": 7, 
            "input_connections": {
                "input_file": {
                    "id": 6, 
                    "output_name": "output_file"
                }
            }, 
            "inputs": [], 
            "name": "Filter FASTQ", 
            "outputs": [
                {
                    "name": "output_file", 
                    "type": "input"
                }
            ], 
            "position": {
                "left": 1281.3333740234375, 
                "top": 200
            }, 
            "tool_errors": null, 
            "tool_id": "fastq_filter", 
            "tool_state": "{\"__page__\": 0, \"max_num_deviants\": \"\\\"0\\\"\", \"paired_end\": \"\\\"False\\\"\", \"fastq_filters\": \"[]\", \"input_file\": \"null\", \"min_size\": \"\\\"328\\\"\", \"max_quality\": \"\\\"0.0\\\"\", \"min_quality\": \"\\\"0.0\\\"\", \"max_size\": \"\\\"1000\\\"\"}", 
            "tool_version": "1.0.0", 
            "type": "tool", 
            "user_outputs": []
        }, 
        "8": {
            "annotation": "", 
            "id": 8, 
            "input_connections": {
                "input_file": {
                    "id": 7, 
                    "output_name": "output_file"
                }
            }, 
            "inputs": [], 
            "name": "FASTQ to FASTA", 
            "outputs": [
                {
                    "name": "output_file", 
                    "type": "fasta"
                }
            ], 
            "position": {
                "left": 1514.6666259765625, 
                "top": 200
            }, 
            "tool_errors": null, 
            "tool_id": "fastq_to_fasta_python", 
            "tool_state": "{\"__page__\": 0, \"input_file\": \"null\"}", 
            "tool_version": "1.0.0", 
            "type": "tool", 
            "user_outputs": []
        }, 
        "9": {
            "annotation": "", 
            "id": 9, 
            "input_connections": {
                "input": {
                    "id": 8, 
                    "output_name": "output_file"
                }
            }, 
            "inputs": [], 
            "name": "FASTA-to-Tabular", 
            "outputs": [
                {
                    "name": "output", 
                    "type": "tabular"
                }
            ], 
            "position": {
                "left": 1748, 
                "top": 200
            }, 
            "tool_errors": null, 
            "tool_id": "fasta2tab", 
            "tool_state": "{\"input\": \"null\", \"keep_first\": \"\\\"0\\\"\", \"descr_columns\": \"\\\"1\\\"\", \"__page__\": 0}", 
            "tool_version": "1.1.0", 
            "type": "tool", 
            "user_outputs": []
        }, 
        "10": {
            "annotation": "", 
            "id": 10, 
            "input_connections": {
                "input": {
                    "id": 9, 
                    "output_name": "output"
                }
            }, 
            "inputs": [], 
            "name": "Change Case", 
            "outputs": [
                {
                    "name": "out_file1", 
                    "type": "tabular"
                }
            ], 
            "position": {
                "left": 1993.3333740234375, 
                "top": 200
            }, 
            "tool_errors": null, 
            "tool_id": "ChangeCase", 
            "tool_state": "{\"input\": \"null\", \"delimiter\": \"\\\"TAB\\\"\", \"casing\": \"\\\"up\\\"\", \"cols\": \"\\\"c2\\\"\", \"__page__\": 0}", 
            "tool_version": "1.0.0", 
            "type": "tool", 
            "user_outputs": []
        }, 
        "11": {
            "annotation": "", 
            "id": 11, 
            "input_connections": {
                "input1": {
                    "id": 10, 
                    "output_name": "out_file1"
                }
            }, 
            "inputs": [], 
            "name": "Trim", 
            "outputs": [
                {
                    "name": "out_file1", 
                    "type": "input"
                }
            ], 
            "position": {
                "left": 2226.666748046875, 
                "top": 200
            }, 
            "tool_errors": null, 
            "tool_id": "trimmer", 
            "tool_state": "{\"__page__\": 0, \"input1\": \"null\", \"end\": \"\\\"0\\\"\", \"fastq\": \"\\\"\\\"\", \"ignore\": \"null\", \"start\": \"\\\"15\\\"\", \"col\": \"\\\"2\\\"\"}", 
            "tool_version": "0.0.1", 
            "type": "tool", 
            "user_outputs": []
        }, 
        "12": {
            "annotation": "", 
            "id": 12, 
            "input_connections": {
                "input": {
                    "id": 11, 
                    "output_name": "out_file1"
                }
            }, 
            "inputs": [], 
            "name": "Select", 
            "outputs": [
                {
                    "name": "out_file1", 
                    "type": "input"
                }
            ], 
            "position": {
                "left": 2460, 
                "top": 200
            }, 
            "tool_errors": null, 
            "tool_id": "Grep1", 
            "tool_state": "{\"__page__\": 0, \"input\": \"null\", \"invert\": \"\\\"false\\\"\", \"pattern\": \"\\\"GTGGGCTACGTGGACGAC\\\"\"}", 
            "tool_version": "1.0.1", 
            "type": "tool", 
            "user_outputs": []
        }, 
        "13": {
            "annotation": "", 
            "id": 13, 
            "input_connections": {
                "input": {
                    "id": 11, 
                    "output_name": "out_file1"
                }
            }, 
            "inputs": [], 
            "name": "Select", 
            "outputs": [
                {
                    "name": "out_file1", 
                    "type": "input"
                }
            ], 
            "position": {
                "left": 2460, 
                "top": 307.33335876464844
            }, 
            "tool_errors": null, 
            "tool_id": "Grep1", 
            "tool_state": "{\"__page__\": 0, \"input\": \"null\", \"invert\": \"\\\"false\\\"\", \"pattern\": \"\\\"TGCCAGGTCAGTGTGATCTC\\\"\"}", 
            "tool_version": "1.0.1", 
            "type": "tool", 
            "user_outputs": []
        }, 
        "14": {
            "annotation": "", 
            "id": 14, 
            "input_connections": {
                "input": {
                    "id": 11, 
                    "output_name": "out_file1"
                }
            }, 
            "inputs": [], 
            "name": "Select", 
            "outputs": [
                {
                    "name": "out_file1", 
                    "type": "input"
                }
            ], 
            "position": {
                "left": 2460, 
                "top": 414.66667175292969
            }, 
            "tool_errors": null, 
            "tool_id": "Grep1", 
            "tool_state": "{\"__page__\": 0, \"input\": \"null\", \"invert\": \"\\\"false\\\"\", \"pattern\": \"\\\"TGGCCCTGACC[CG]AGACCTG\\\"\"}", 
            "tool_version": "1.0.1", 
            "type": "tool", 
            "user_outputs": []
        }, 
        "15": {
            "annotation": "", 
            "id": 15, 
            "input_connections": {
                "input": {
                    "id": 11, 
                    "output_name": "out_file1"
                }
            }, 
            "inputs": [], 
            "name": "Select", 
            "outputs": [
                {
                    "name": "out_file1", 
                    "type": "input"
                }
            ], 
            "position": {
                "left": 2460, 
                "top": 521.99998474121094
            }, 
            "tool_errors": null, 
            "tool_id": "Grep1", 
            "tool_state": "{\"__page__\": 0, \"input\": \"null\", \"invert\": \"\\\"false\\\"\", \"pattern\": \"\\\"CAGAGCCCTGGGCACTGT\\\"\"}", 
            "tool_version": "1.0.1", 
            "type": "tool", 
            "user_outputs": []
        }, 
        "16": {
            "annotation": "", 
            "id": 16, 
            "input_connections": {
                "input": {
                    "id": 11, 
                    "output_name": "out_file1"
                }
            }, 
            "inputs": [], 
            "name": "Select", 
            "outputs": [
                {
                    "name": "out_file1", 
                    "type": "input"
                }
            ], 
            "position": {
                "left": 2460, 
                "top": 629.33335876464844
            }, 
            "tool_errors": null, 
            "tool_id": "Grep1", 
            "tool_state": "{\"__page__\": 0, \"input\": \"null\", \"invert\": \"\\\"false\\\"\", \"pattern\": \"\\\"GTGCTGAGCTCCC[CG]ACTGG\\\"\"}", 
            "tool_version": "1.0.1", 
            "type": "tool", 
            "user_outputs": []
        }, 
        "17": {
            "annotation": "", 
            "id": 17, 
            "input_connections": {
                "input": {
                    "id": 11, 
                    "output_name": "out_file1"
                }
            }, 
            "inputs": [], 
            "name": "Select", 
            "outputs": [
                {
                    "name": "out_file1", 
                    "type": "input"
                }
            ], 
            "position": {
                "left": 2460, 
                "top": 736.66667175292969
            }, 
            "tool_errors": null, 
            "tool_id": "Grep1", 
            "tool_state": "{\"__page__\": 0, \"input\": \"null\", \"invert\": \"\\\"false\\\"\", \"pattern\": \"\\\"CAAGGAAGAGCAGGCCCAGCA\\\"\"}", 
            "tool_version": "1.0.1", 
            "type": "tool", 
            "user_outputs": []
        }, 
        "18": {
            "annotation": "", 
            "id": 18, 
            "input_connections": {
                "input": {
                    "id": 12, 
                    "output_name": "out_file1"
                }
            }, 
            "inputs": [], 
            "name": "Select", 
            "outputs": [
                {
                    "name": "out_file1", 
                    "type": "input"
                }
            ], 
            "position": {
                "left": 2693.333251953125, 
                "top": 200
            }, 
            "tool_errors": null, 
            "tool_id": "Grep1", 
            "tool_state": "{\"__page__\": 0, \"input\": \"null\", \"invert\": \"\\\"true\\\"\", \"pattern\": \"\\\"TGGCCCTGACC[CG]AGACCTG\\\"\"}", 
            "tool_version": "1.0.1", 
            "type": "tool", 
            "user_outputs": []
        }, 
        "19": {
            "annotation": "", 
            "id": 19, 
            "input_connections": {
                "input": {
                    "id": 13, 
                    "output_name": "out_file1"
                }
            }, 
            "inputs": [], 
            "name": "Select", 
            "outputs": [
                {
                    "name": "out_file1", 
                    "type": "input"
                }
            ], 
            "position": {
                "left": 2693.333251953125, 
                "top": 307.33335876464844
            }, 
            "tool_errors": null, 
            "tool_id": "Grep1", 
            "tool_state": "{\"__page__\": 0, \"input\": \"null\", \"invert\": \"\\\"true\\\"\", \"pattern\": \"\\\"CAGAGCCCTGGGCACTGT\\\"\"}", 
            "tool_version": "1.0.1", 
            "type": "tool", 
            "user_outputs": []
        }, 
        "20": {
            "annotation": "", 
            "id": 20, 
            "input_connections": {
                "input1": {
                    "id": 14, 
                    "output_name": "out_file1"
                }
            }, 
            "inputs": [], 
            "name": "Trim", 
            "outputs": [
                {
                    "name": "out_file1", 
                    "type": "input"
                }
            ], 
            "position": {
                "left": 2693.333251953125, 
                "top": 414.66667175292969
            }, 
            "tool_errors": null, 
            "tool_id": "trimmer", 
            "tool_state": "{\"__page__\": 0, \"input1\": \"null\", \"end\": \"\\\"318\\\"\", \"fastq\": \"\\\"\\\"\", \"ignore\": \"null\", \"start\": \"\\\"19\\\"\", \"col\": \"\\\"2\\\"\"}", 
            "tool_version": "0.0.1", 
            "type": "tool", 
            "user_outputs": []
        }, 
        "21": {
            "annotation": "", 
            "id": 21, 
            "input_connections": {
                "input1": {
                    "id": 15, 
                    "output_name": "out_file1"
                }
            }, 
            "inputs": [], 
            "name": "Trim", 
            "outputs": [
                {
                    "name": "out_file1", 
                    "type": "input"
                }
            ], 
            "position": {
                "left": 2693.333251953125, 
                "top": 521.99998474121094
            }, 
            "tool_errors": null, 
            "tool_id": "trimmer", 
            "tool_state": "{\"__page__\": 0, \"input1\": \"null\", \"end\": \"\\\"368\\\"\", \"fastq\": \"\\\"\\\"\", \"ignore\": \"null\", \"start\": \"\\\"18\\\"\", \"col\": \"\\\"2\\\"\"}", 
            "tool_version": "0.0.1", 
            "type": "tool", 
            "user_outputs": []
        }, 
        "22": {
            "annotation": "", 
            "id": 22, 
            "input_connections": {
                "input1": {
                    "id": 16, 
                    "output_name": "out_file1"
                }
            }, 
            "inputs": [], 
            "name": "Trim", 
            "outputs": [
                {
                    "name": "out_file1", 
                    "type": "input"
                }
            ], 
            "position": {
                "left": 2693.333251953125, 
                "top": 629.33335876464844
            }, 
            "tool_errors": null, 
            "tool_id": "trimmer", 
            "tool_state": "{\"__page__\": 0, \"input1\": \"null\", \"end\": \"\\\"340\\\"\", \"fastq\": \"\\\"\\\"\", \"ignore\": \"null\", \"start\": \"\\\"20\\\"\", \"col\": \"\\\"2\\\"\"}", 
            "tool_version": "0.0.1", 
            "type": "tool", 
            "user_outputs": []
        }, 
        "23": {
            "annotation": "", 
            "id": 23, 
            "input_connections": {
                "input1": {
                    "id": 17, 
                    "output_name": "out_file1"
                }
            }, 
            "inputs": [], 
            "name": "Trim", 
            "outputs": [
                {
                    "name": "out_file1", 
                    "type": "input"
                }
            ], 
            "position": {
                "left": 2693.333251953125, 
                "top": 736.66667175292969
            }, 
            "tool_errors": null, 
            "tool_id": "trimmer", 
            "tool_state": "{\"__page__\": 0, \"input1\": \"null\", \"end\": \"\\\"343\\\"\", \"fastq\": \"\\\"\\\"\", \"ignore\": \"null\", \"start\": \"\\\"22\\\"\", \"col\": \"\\\"2\\\"\"}", 
            "tool_version": "0.0.1", 
            "type": "tool", 
            "user_outputs": []
        }, 
        "24": {
            "annotation": "Remove 581F primer sequence and the", 
            "id": 24, 
            "input_connections": {
                "input1": {
                    "id": 18, 
                    "output_name": "out_file1"
                }
            }, 
            "inputs": [], 
            "name": "Trim", 
            "outputs": [
                {
                    "name": "out_file1", 
                    "type": "input"
                }
            ], 
            "position": {
                "left": 2926.666748046875, 
                "top": 200
            }, 
            "tool_errors": null, 
            "tool_id": "trimmer", 
            "tool_state": "{\"__page__\": 0, \"input1\": \"null\", \"end\": \"\\\"318\\\"\", \"fastq\": \"\\\"\\\"\", \"ignore\": \"null\", \"start\": \"\\\"28\\\"\", \"col\": \"\\\"2\\\"\"}", 
            "tool_version": "0.0.1", 
            "type": "tool", 
            "user_outputs": []
        }, 
        "25": {
            "annotation": "", 
            "id": 25, 
            "input_connections": {
                "input1": {
                    "id": 19, 
                    "output_name": "out_file1"
                }
            }, 
            "inputs": [], 
            "name": "Trim", 
            "outputs": [
                {
                    "name": "out_file1", 
                    "type": "input"
                }
            ], 
            "position": {
                "left": 2926.666748046875, 
                "top": 307.33335876464844
            }, 
            "tool_errors": null, 
            "tool_id": "trimmer", 
            "tool_state": "{\"__page__\": 0, \"input1\": \"null\", \"end\": \"\\\"319\\\"\", \"fastq\": \"\\\"\\\"\", \"ignore\": \"null\", \"start\": \"\\\"20\\\"\", \"col\": \"\\\"2\\\"\"}", 
            "tool_version": "0.0.1", 
            "type": "tool", 
            "user_outputs": []
        }, 
        "26": {
            "annotation": "", 
            "id": 26, 
            "input_connections": {
                "input": {
                    "id": 20, 
                    "output_name": "out_file1"
                }
            }, 
            "inputs": [], 
            "name": "Tabular-to-FASTA", 
            "outputs": [
                {
                    "name": "output", 
                    "type": "fasta"
                }
            ], 
            "position": {
                "left": 2926.666748046875, 
                "top": 414.66667175292969
            }, 
            "tool_errors": null, 
            "tool_id": "tab2fasta", 
            "tool_state": "{\"title_col\": \"{\\\"__class__\\\": \\\"UnvalidatedValue\\\", \\\"value\\\": [\\\"1\\\"]}\", \"input\": \"null\", \"__page__\": 0, \"seq_col\": \"{\\\"__class__\\\": \\\"UnvalidatedValue\\\", \\\"value\\\": \\\"2\\\"}\"}", 
            "tool_version": "1.1.0", 
            "type": "tool", 
            "user_outputs": []
        }, 
        "27": {
            "annotation": "", 
            "id": 27, 
            "input_connections": {
                "input": {
                    "id": 21, 
                    "output_name": "out_file1"
                }
            }, 
            "inputs": [], 
            "name": "Tabular-to-FASTA", 
            "outputs": [
                {
                    "name": "output", 
                    "type": "fasta"
                }
            ], 
            "position": {
                "left": 2926.666748046875, 
                "top": 521.99998474121094
            }, 
            "tool_errors": null, 
            "tool_id": "tab2fasta", 
            "tool_state": "{\"title_col\": \"{\\\"__class__\\\": \\\"UnvalidatedValue\\\", \\\"value\\\": [\\\"1\\\"]}\", \"input\": \"null\", \"__page__\": 0, \"seq_col\": \"{\\\"__class__\\\": \\\"UnvalidatedValue\\\", \\\"value\\\": \\\"2\\\"}\"}", 
            "tool_version": "1.1.0", 
            "type": "tool", 
            "user_outputs": []
        }, 
        "28": {
            "annotation": "", 
            "id": 28, 
            "input_connections": {
                "input": {
                    "id": 22, 
                    "output_name": "out_file1"
                }
            }, 
            "inputs": [], 
            "name": "Tabular-to-FASTA", 
            "outputs": [
                {
                    "name": "output", 
                    "type": "fasta"
                }
            ], 
            "position": {
                "left": 2926.666748046875, 
                "top": 629.33335876464844
            }, 
            "tool_errors": null, 
            "tool_id": "tab2fasta", 
            "tool_state": "{\"title_col\": \"{\\\"__class__\\\": \\\"UnvalidatedValue\\\", \\\"value\\\": [\\\"1\\\"]}\", \"input\": \"null\", \"__page__\": 0, \"seq_col\": \"{\\\"__class__\\\": \\\"UnvalidatedValue\\\", \\\"value\\\": \\\"2\\\"}\"}", 
            "tool_version": "1.1.0", 
            "type": "tool", 
            "user_outputs": []
        }, 
        "29": {
            "annotation": "", 
            "id": 29, 
            "input_connections": {
                "input": {
                    "id": 23, 
                    "output_name": "out_file1"
                }
            }, 
            "inputs": [], 
            "name": "Tabular-to-FASTA", 
            "outputs": [
                {
                    "name": "output", 
                    "type": "fasta"
                }
            ], 
            "position": {
                "left": 2926.666748046875, 
                "top": 736.66667175292969
            }, 
            "tool_errors": null, 
            "tool_id": "tab2fasta", 
            "tool_state": "{\"title_col\": \"{\\\"__class__\\\": \\\"UnvalidatedValue\\\", \\\"value\\\": [\\\"1\\\"]}\", \"input\": \"null\", \"__page__\": 0, \"seq_col\": \"{\\\"__class__\\\": \\\"UnvalidatedValue\\\", \\\"value\\\": \\\"2\\\"}\"}", 
            "tool_version": "1.1.0", 
            "type": "tool", 
            "user_outputs": []
        }, 
        "30": {
            "annotation": "", 
            "id": 30, 
            "input_connections": {
                "input": {
                    "id": 24, 
                    "output_name": "out_file1"
                }
            }, 
            "inputs": [], 
            "name": "Tabular-to-FASTA", 
            "outputs": [
                {
                    "name": "output", 
                    "type": "fasta"
                }
            ], 
            "position": {
                "left": 3168, 
                "top": 200
            }, 
            "tool_errors": null, 
            "tool_id": "tab2fasta", 
            "tool_state": "{\"title_col\": \"{\\\"__class__\\\": \\\"UnvalidatedValue\\\", \\\"value\\\": [\\\"1\\\"]}\", \"input\": \"null\", \"__page__\": 0, \"seq_col\": \"{\\\"__class__\\\": \\\"UnvalidatedValue\\\", \\\"value\\\": \\\"2\\\"}\"}", 
            "tool_version": "1.1.0", 
            "type": "tool", 
            "user_outputs": []
        }, 
        "31": {
            "annotation": "", 
            "id": 31, 
            "input_connections": {
                "input": {
                    "id": 25, 
                    "output_name": "out_file1"
                }
            }, 
            "inputs": [], 
            "name": "Tabular-to-FASTA", 
            "outputs": [
                {
                    "name": "output", 
                    "type": "fasta"
                }
            ], 
            "position": {
                "left": 3168, 
                "top": 307.33335876464844
            }, 
            "tool_errors": null, 
            "tool_id": "tab2fasta", 
            "tool_state": "{\"title_col\": \"{\\\"__class__\\\": \\\"UnvalidatedValue\\\", \\\"value\\\": [\\\"1\\\"]}\", \"input\": \"null\", \"__page__\": 0, \"seq_col\": \"{\\\"__class__\\\": \\\"UnvalidatedValue\\\", \\\"value\\\": \\\"2\\\"}\"}", 
            "tool_version": "1.1.0", 
            "type": "tool", 
            "user_outputs": []
        }, 
        "32": {
            "annotation": "", 
            "id": 32, 
            "input_connections": {
                "input": {
                    "id": 27, 
                    "output_name": "output"
                }
            }, 
            "inputs": [], 
            "name": "Filter sequences by length", 
            "outputs": [
                {
                    "name": "output", 
                    "type": "fasta"
                }
            ], 
            "position": {
                "left": 3168, 
                "top": 414.66667175292969
            }, 
            "tool_errors": null, 
            "tool_id": "fasta_filter_by_length", 
            "tool_state": "{\"__page__\": 0, \"input\": \"null\", \"max_length\": \"\\\"0\\\"\", \"min_length\": \"\\\"329\\\"\"}", 
            "tool_version": "1.1", 
            "type": "tool", 
            "user_outputs": []
        }, 
        "33": {
            "annotation": "", 
            "id": 33, 
            "input_connections": {
                "input_query": {
                    "id": 28, 
                    "output_name": "output"
                }, 
                "source|input_target": {
                    "id": 2, 
                    "output_name": "output"
                }
            }, 
            "inputs": [], 
            "name": "BLAT", 
            "outputs": [
                {
                    "name": "output1", 
                    "type": "tabular"
                }
            ], 
            "position": {
                "left": 3177, 
                "top": 523.99998474121094
            }, 
            "tool_errors": null, 
            "tool_id": "mhc_blat_wrapper", 
            "tool_state": "{\"__page__\": 0, \"iden\": \"\\\"99.0\\\"\", \"source\": \"{\\\"input_target\\\": null, \\\"__current_case__\\\": 1, \\\"source_select\\\": \\\"input_ref\\\"}\", \"one_off\": \"\\\"0\\\"\", \"input_query\": \"null\", \"tile_size\": \"\\\"18\\\"\"}", 
            "tool_version": "1.0.0", 
            "type": "tool", 
            "user_outputs": []
        }, 
        "34": {
            "annotation": "", 
            "id": 34, 
            "input_connections": {
                "input_query": {
                    "id": 29, 
                    "output_name": "output"
                }, 
                "source|input_target": {
                    "id": 2, 
                    "output_name": "output"
                }
            }, 
            "inputs": [], 
            "name": "BLAT", 
            "outputs": [
                {
                    "name": "output1", 
                    "type": "tabular"
                }
            ], 
            "position": {
                "left": 3168, 
                "top": 654.33335876464844
            }, 
            "tool_errors": null, 
            "tool_id": "mhc_blat_wrapper", 
            "tool_state": "{\"__page__\": 0, \"iden\": \"\\\"99.0\\\"\", \"source\": \"{\\\"input_target\\\": null, \\\"__current_case__\\\": 1, \\\"source_select\\\": \\\"input_ref\\\"}\", \"one_off\": \"\\\"0\\\"\", \"input_query\": \"null\", \"tile_size\": \"\\\"18\\\"\"}", 
            "tool_version": "1.0.0", 
            "type": "tool", 
            "user_outputs": []
        }, 
        "35": {
            "annotation": "", 
            "id": 35, 
            "input_connections": {
                "input_query": {
                    "id": 30, 
                    "output_name": "output"
                }, 
                "source|input_target": {
                    "id": 1, 
                    "output_name": "output"
                }
            }, 
            "inputs": [], 
            "name": "BLAT", 
            "outputs": [
                {
                    "name": "output1", 
                    "type": "tabular"
                }
            ], 
            "position": {
                "left": 3457.333251953125, 
                "top": 200
            }, 
            "tool_errors": null, 
            "tool_id": "blat_wrapper_bonobo", 
            "tool_state": "{\"__page__\": 0, \"iden\": \"\\\"99.0\\\"\", \"source\": \"{\\\"input_target\\\": null, \\\"__current_case__\\\": 1, \\\"source_select\\\": \\\"input_ref\\\"}\", \"one_off\": \"\\\"0\\\"\", \"input_query\": \"null\", \"tile_size\": \"\\\"18\\\"\"}", 
            "tool_version": "1.0.0", 
            "type": "tool", 
            "user_outputs": []
        }, 
        "36": {
            "annotation": "", 
            "id": 36, 
            "input_connections": {
                "input": {
                    "id": 33, 
                    "output_name": "output1"
                }
            }, 
            "inputs": [], 
            "name": "Awk", 
            "outputs": [
                {
                    "name": "output", 
                    "type": "input"
                }
            ], 
            "position": {
                "left": 3457.333251953125, 
                "top": 332.33335876464844
            }, 
            "tool_errors": null, 
            "tool_id": "cshl_awk_tool1", 
            "tool_state": "{\"file_data\": \"\\\"( $2 == 0 && (($6 + $8) <2 ) && $9 == \\\\\\\"+\\\\\\\"){print $0}\\\"\", \"input\": \"null\", \"__page__\": 0}", 
            "tool_version": "1.0.0", 
            "type": "tool", 
            "user_outputs": []
        }, 
        "37": {
            "annotation": "", 
            "id": 37, 
            "input_connections": {
                "input": {
                    "id": 34, 
                    "output_name": "output1"
                }
            }, 
            "inputs": [], 
            "name": "Awk", 
            "outputs": [
                {
                    "name": "output", 
                    "type": "input"
                }
            ], 
            "position": {
                "left": 3457.333251953125, 
                "top": 439.66667175292969
            }, 
            "tool_errors": null, 
            "tool_id": "cshl_awk_tool1", 
            "tool_state": "{\"file_data\": \"\\\"( $2 == 0 && (($6 + $8) <2 )&&$9 == \\\\\\\"-\\\\\\\"){print $0}\\\"\", \"input\": \"null\", \"__page__\": 0}", 
            "tool_version": "1.0.0", 
            "type": "tool", 
            "user_outputs": []
        }, 
        "38": {
            "annotation": "MHC filter BLAT output for only perfect or indel matches", 
            "id": 38, 
            "input_connections": {
                "input": {
                    "id": 35, 
                    "output_name": "output1"
                }
            }, 
            "inputs": [], 
            "name": "Awk", 
            "outputs": [
                {
                    "name": "output", 
                    "type": "input"
                }
            ], 
            "position": {
                "left": 3690.666748046875, 
                "top": 200
            }, 
            "tool_errors": null, 
            "tool_id": "cshl_awk_tool1", 
            "tool_state": "{\"file_data\": \"\\\"( $2 == 0 && $6 < 2 && $8 < 2 && $9 == \\\\\\\"+\\\\\\\"){print $0}\\\"\", \"input\": \"null\", \"__page__\": 0}", 
            "tool_version": "1.0.0", 
            "type": "tool", 
            "user_outputs": []
        }, 
        "39": {
            "annotation": "", 
            "id": 39, 
            "input_connections": {
                "input": {
                    "id": 36, 
                    "output_name": "output"
                }
            }, 
            "inputs": [], 
            "name": "Awk", 
            "outputs": [
                {
                    "name": "output", 
                    "type": "input"
                }
            ], 
            "position": {
                "left": 3690.666748046875, 
                "top": 307.33335876464844
            }, 
            "tool_errors": null, 
            "tool_id": "cshl_awk_tool1", 
            "tool_state": "{\"file_data\": \"\\\"($1 < $11 && $13 < $11){print $10,$14,$1,0}\\\"\", \"input\": \"null\", \"__page__\": 0}", 
            "tool_version": "1.0.0", 
            "type": "tool", 
            "user_outputs": []
        }, 
        "40": {
            "annotation": "", 
            "id": 40, 
            "input_connections": {
                "input": {
                    "id": 36, 
                    "output_name": "output"
                }
            }, 
            "inputs": [], 
            "name": "Awk", 
            "outputs": [
                {
                    "name": "output", 
                    "type": "input"
                }
            ], 
            "position": {
                "left": 3690.666748046875, 
                "top": 414.66667175292969
            }, 
            "tool_errors": null, 
            "tool_id": "cshl_awk_tool1", 
            "tool_state": "{\"file_data\": \"\\\"($1 < $11 && $13 == $11){print $10,$14,$1,1}\\\"\", \"input\": \"null\", \"__page__\": 0}", 
            "tool_version": "1.0.0", 
            "type": "tool", 
            "user_outputs": []
        }, 
        "41": {
            "annotation": "", 
            "id": 41, 
            "input_connections": {
                "input": {
                    "id": 36, 
                    "output_name": "output"
                }
            }, 
            "inputs": [], 
            "name": "Awk", 
            "outputs": [
                {
                    "name": "output", 
                    "type": "input"
                }
            ], 
            "position": {
                "left": 3690.666748046875, 
                "top": 521.99998474121094
            }, 
            "tool_errors": null, 
            "tool_id": "cshl_awk_tool1", 
            "tool_state": "{\"file_data\": \"\\\"($1 == $11){print $10,$14,$1,2}\\\"\", \"input\": \"null\", \"__page__\": 0}", 
            "tool_version": "1.0.0", 
            "type": "tool", 
            "user_outputs": []
        }, 
        "42": {
            "annotation": "", 
            "id": 42, 
            "input_connections": {
                "input": {
                    "id": 37, 
                    "output_name": "output"
                }
            }, 
            "inputs": [], 
            "name": "Awk", 
            "outputs": [
                {
                    "name": "output", 
                    "type": "input"
                }
            ], 
            "position": {
                "left": 3690.666748046875, 
                "top": 629.33335876464844
            }, 
            "tool_errors": null, 
            "tool_id": "cshl_awk_tool1", 
            "tool_state": "{\"file_data\": \"\\\"($1 < $11){print $10,$14,$1,0}\\\"\", \"input\": \"null\", \"__page__\": 0}", 
            "tool_version": "1.0.0", 
            "type": "tool", 
            "user_outputs": []
        }, 
        "43": {
            "annotation": "", 
            "id": 43, 
            "input_connections": {
                "input": {
                    "id": 37, 
                    "output_name": "output"
                }
            }, 
            "inputs": [], 
            "name": "Awk", 
            "outputs": [
                {
                    "name": "output", 
                    "type": "input"
                }
            ], 
            "position": {
                "left": 3690.666748046875, 
                "top": 736.66667175292969
            }, 
            "tool_errors": null, 
            "tool_id": "cshl_awk_tool1", 
            "tool_state": "{\"file_data\": \"\\\"($1 == $11){print $10,$14,$1,1}\\\"\", \"input\": \"null\", \"__page__\": 0}", 
            "tool_version": "1.0.0", 
            "type": "tool", 
            "user_outputs": []
        }, 
        "44": {
            "annotation": "", 
            "id": 44, 
            "input_connections": {
                "input": {
                    "id": 38, 
                    "output_name": "output"
                }
            }, 
            "inputs": [], 
            "name": "Awk", 
            "outputs": [
                {
                    "name": "output", 
                    "type": "input"
                }
            ], 
            "position": {
                "left": 3924, 
                "top": 200
            }, 
            "tool_errors": null, 
            "tool_id": "cshl_awk_tool1", 
            "tool_state": "{\"file_data\": \"\\\"($1){print $10,$14,$1,1}\\\"\", \"input\": \"null\", \"__page__\": 0}", 
            "tool_version": "1.0.0", 
            "type": "tool", 
            "user_outputs": []
        }, 
        "45": {
            "annotation": "", 
            "id": 45, 
            "input_connections": {
                "input1": {
                    "id": 39, 
                    "output_name": "output"
                }, 
                "queries_0|input2": {
                    "id": 41, 
                    "output_name": "output"
                }, 
                "queries_1|input2": {
                    "id": 40, 
                    "output_name": "output"
                }
            }, 
            "inputs": [], 
            "name": "Concatenate datasets", 
            "outputs": [
                {
                    "name": "out_file1", 
                    "type": "input"
                }
            ], 
            "position": {
                "left": 3924, 
                "top": 307.33335876464844
            }, 
            "tool_errors": null, 
            "tool_id": "cat1", 
            "tool_state": "{\"__page__\": 0, \"input1\": \"null\", \"queries\": \"[{\\\"input2\\\": null, \\\"__index__\\\": 0}, {\\\"input2\\\": null, \\\"__index__\\\": 1}]\"}", 
            "tool_version": "1.0.0", 
            "type": "tool", 
            "user_outputs": []
        }, 
        "46": {
            "annotation": "", 
            "id": 46, 
            "input_connections": {
                "input1": {
                    "id": 42, 
                    "output_name": "output"
                }, 
                "queries_0|input2": {
                    "id": 43, 
                    "output_name": "output"
                }
            }, 
            "inputs": [], 
            "name": "Concatenate datasets", 
            "outputs": [
                {
                    "name": "out_file1", 
                    "type": "input"
                }
            ], 
            "position": {
                "left": 3924, 
                "top": 464.66667175292969
            }, 
            "tool_errors": null, 
            "tool_id": "cat1", 
            "tool_state": "{\"__page__\": 0, \"input1\": \"null\", \"queries\": \"[{\\\"input2\\\": null, \\\"__index__\\\": 0}]\"}", 
            "tool_version": "1.0.0", 
            "type": "tool", 
            "user_outputs": []
        }, 
        "47": {
            "annotation": "", 
            "id": 47, 
            "input_connections": {
                "input1": {
                    "id": 44, 
                    "output_name": "output"
                }
            }, 
            "inputs": [], 
            "name": "Group", 
            "outputs": [
                {
                    "name": "out_file1", 
                    "type": "tabular"
                }
            ], 
            "position": {
                "left": 4182.333251953125, 
                "top": 200
            }, 
            "tool_errors": null, 
            "tool_id": "Grouping1", 
            "tool_state": "{\"ignorecase\": \"\\\"False\\\"\", \"groupcol\": \"{\\\"__class__\\\": \\\"UnvalidatedValue\\\", \\\"value\\\": \\\"2\\\"}\", \"input1\": \"null\", \"operations\": \"[{\\\"opcol\\\": {\\\"__class__\\\": \\\"UnvalidatedValue\\\", \\\"value\\\": \\\"1\\\"}, \\\"__index__\\\": 0, \\\"optype\\\": \\\"unique\\\", \\\"opround\\\": \\\"no\\\"}, {\\\"opcol\\\": {\\\"__class__\\\": \\\"UnvalidatedValue\\\", \\\"value\\\": \\\"4\\\"}, \\\"__index__\\\": 1, \\\"optype\\\": \\\"median\\\", \\\"opround\\\": \\\"no\\\"}]\", \"__page__\": 0}", 
            "tool_version": "1.9.4", 
            "type": "tool", 
            "user_outputs": []
        }, 
        "48": {
            "annotation": "", 
            "id": 48, 
            "input_connections": {
                "input1": {
                    "id": 45, 
                    "output_name": "out_file1"
                }
            }, 
            "inputs": [], 
            "name": "Group", 
            "outputs": [
                {
                    "name": "out_file1", 
                    "type": "tabular"
                }
            ], 
            "position": {
                "left": 4182.333251953125, 
                "top": 307.33335876464844
            }, 
            "tool_errors": null, 
            "tool_id": "Grouping1", 
            "tool_state": "{\"ignorecase\": \"\\\"False\\\"\", \"groupcol\": \"{\\\"__class__\\\": \\\"UnvalidatedValue\\\", \\\"value\\\": \\\"2\\\"}\", \"input1\": \"null\", \"operations\": \"[{\\\"opcol\\\": {\\\"__class__\\\": \\\"UnvalidatedValue\\\", \\\"value\\\": \\\"1\\\"}, \\\"__index__\\\": 0, \\\"optype\\\": \\\"unique\\\", \\\"opround\\\": \\\"no\\\"}, {\\\"opcol\\\": {\\\"__class__\\\": \\\"UnvalidatedValue\\\", \\\"value\\\": \\\"4\\\"}, \\\"__index__\\\": 1, \\\"optype\\\": \\\"median\\\", \\\"opround\\\": \\\"no\\\"}]\", \"__page__\": 0}", 
            "tool_version": "1.9.4", 
            "type": "tool", 
            "user_outputs": []
        }, 
        "49": {
            "annotation": "", 
            "id": 49, 
            "input_connections": {
                "input1": {
                    "id": 46, 
                    "output_name": "out_file1"
                }
            }, 
            "inputs": [], 
            "name": "Group", 
            "outputs": [
                {
                    "name": "out_file1", 
                    "type": "tabular"
                }
            ], 
            "position": {
                "left": 4182.333251953125, 
                "top": 414.66667175292969
            }, 
            "tool_errors": null, 
            "tool_id": "Grouping1", 
            "tool_state": "{\"ignorecase\": \"\\\"False\\\"\", \"groupcol\": \"{\\\"__class__\\\": \\\"UnvalidatedValue\\\", \\\"value\\\": \\\"2\\\"}\", \"input1\": \"null\", \"operations\": \"[{\\\"opcol\\\": {\\\"__class__\\\": \\\"UnvalidatedValue\\\", \\\"value\\\": \\\"1\\\"}, \\\"__index__\\\": 0, \\\"optype\\\": \\\"unique\\\", \\\"opround\\\": \\\"no\\\"}, {\\\"opcol\\\": {\\\"__class__\\\": \\\"UnvalidatedValue\\\", \\\"value\\\": \\\"4\\\"}, \\\"__index__\\\": 1, \\\"optype\\\": \\\"median\\\", \\\"opround\\\": \\\"no\\\"}]\", \"__page__\": 0}", 
            "tool_version": "1.9.4", 
            "type": "tool", 
            "user_outputs": []
        }, 
        "50": {
            "annotation": "", 
            "id": 50, 
            "input_connections": {
                "input": {
                    "id": 47, 
                    "output_name": "out_file1"
                }
            }, 
            "inputs": [], 
            "name": "Filter", 
            "outputs": [
                {
                    "name": "out_file1", 
                    "type": "input"
                }
            ], 
            "position": {
                "left": 4422.66650390625, 
                "top": 206
            }, 
            "tool_errors": null, 
            "tool_id": "Filter1", 
            "tool_state": "{\"input\": \"null\", \"cond\": \"\\\"c2 >1\\\"\", \"__page__\": 0}", 
            "tool_version": "1.0.1", 
            "type": "tool", 
            "user_outputs": []
        }, 
        "51": {
            "annotation": "", 
            "id": 51, 
            "input_connections": {
                "input": {
                    "id": 48, 
                    "output_name": "out_file1"
                }
            }, 
            "inputs": [], 
            "name": "Awk", 
            "outputs": [
                {
                    "name": "output", 
                    "type": "input"
                }
            ], 
            "position": {
                "left": 4415.66650390625, 
                "top": 307.33335876464844
            }, 
            "tool_errors": null, 
            "tool_id": "cshl_awk_tool1", 
            "tool_state": "{\"file_data\": \"\\\"($2 > 1) {print $0}\\\"\", \"input\": \"null\", \"__page__\": 0}", 
            "tool_version": "1.0.0", 
            "type": "tool", 
            "user_outputs": []
        }, 
        "52": {
            "annotation": "", 
            "id": 52, 
            "input_connections": {
                "input": {
                    "id": 49, 
                    "output_name": "out_file1"
                }
            }, 
            "inputs": [], 
            "name": "Awk", 
            "outputs": [
                {
                    "name": "output", 
                    "type": "input"
                }
            ], 
            "position": {
                "left": 4415.66650390625, 
                "top": 414.66667175292969
            }, 
            "tool_errors": null, 
            "tool_id": "cshl_awk_tool1", 
            "tool_state": "{\"file_data\": \"\\\"($2 > 1) {print $0}\\\"\", \"input\": \"null\", \"__page__\": 0}", 
            "tool_version": "1.0.0", 
            "type": "tool", 
            "user_outputs": []
        }, 
        "53": {
            "annotation": "", 
            "id": 53, 
            "input_connections": {
                "input1": {
                    "id": 4, 
                    "output_name": "output"
                }, 
                "input2": {
                    "id": 50, 
                    "output_name": "out_file1"
                }
            }, 
            "inputs": [], 
            "name": "Join two Datasets", 
            "outputs": [
                {
                    "name": "out_file1", 
                    "type": "input"
                }
            ], 
            "position": {
                "left": 4649, 
                "top": 200
            }, 
            "tool_errors": null, 
            "tool_id": "join1", 
            "tool_state": "{\"input2\": \"null\", \"__page__\": 0, \"field1\": \"{\\\"__class__\\\": \\\"UnvalidatedValue\\\", \\\"value\\\": \\\"1\\\"}\", \"partial\": \"\\\"\\\"\", \"field2\": \"{\\\"__class__\\\": \\\"UnvalidatedValue\\\", \\\"value\\\": \\\"1\\\"}\", \"fill_empty_columns\": \"{\\\"fill_empty_columns_switch\\\": \\\"no_fill\\\", \\\"__current_case__\\\": 0}\", \"unmatched\": \"\\\"\\\"\", \"input1\": \"null\"}", 
            "tool_version": "2.0.2", 
            "type": "tool", 
            "user_outputs": []
        }, 
        "54": {
            "annotation": "", 
            "id": 54, 
            "input_connections": {
                "input1": {
                    "id": 51, 
                    "output_name": "output"
                }, 
                "input2": {
                    "id": 52, 
                    "output_name": "output"
                }
            }, 
            "inputs": [], 
            "name": "Join two Datasets", 
            "outputs": [
                {
                    "name": "out_file1", 
                    "type": "input"
                }
            ], 
            "position": {
                "left": 4649, 
                "top": 332.33335876464844
            }, 
            "tool_errors": null, 
            "tool_id": "join1", 
            "tool_state": "{\"input2\": \"null\", \"__page__\": 0, \"field1\": \"{\\\"__class__\\\": \\\"UnvalidatedValue\\\", \\\"value\\\": \\\"1\\\"}\", \"partial\": \"\\\"\\\"\", \"field2\": \"{\\\"__class__\\\": \\\"UnvalidatedValue\\\", \\\"value\\\": \\\"1\\\"}\", \"fill_empty_columns\": \"{\\\"fill_empty_columns_switch\\\": \\\"fill_empty\\\", \\\"do_fill_empty_columns\\\": {\\\"column_fill_type\\\": \\\"single_fill_value\\\", \\\"fill_value\\\": \\\".\\\", \\\"__current_case__\\\": 0}, \\\"fill_columns_by\\\": \\\"fill_unjoined_only\\\", \\\"__current_case__\\\": 1}\", \"unmatched\": \"\\\"-u\\\"\", \"input1\": \"null\"}", 
            "tool_version": "2.0.2", 
            "type": "tool", 
            "user_outputs": []
        }, 
        "55": {
            "annotation": "", 
            "id": 55, 
            "input_connections": {
                "input": {
                    "id": 53, 
                    "output_name": "out_file1"
                }
            }, 
            "inputs": [], 
            "name": "Tabular-to-FASTA", 
            "outputs": [
                {
                    "name": "output", 
                    "type": "fasta"
                }
            ], 
            "position": {
                "left": 4884.33349609375, 
                "top": 200
            }, 
            "tool_errors": null, 
            "tool_id": "tab2fasta", 
            "tool_state": "{\"title_col\": \"{\\\"__class__\\\": \\\"UnvalidatedValue\\\", \\\"value\\\": [\\\"1\\\"]}\", \"input\": \"null\", \"__page__\": 0, \"seq_col\": \"{\\\"__class__\\\": \\\"UnvalidatedValue\\\", \\\"value\\\": \\\"2\\\"}\"}", 
            "tool_version": "1.1.0", 
            "type": "tool", 
            "user_outputs": []
        }, 
        "56": {
            "annotation": "", 
            "id": 56, 
            "input_connections": {
                "input": {
                    "id": 54, 
                    "output_name": "out_file1"
                }
            }, 
            "inputs": [], 
            "name": "Awk", 
            "outputs": [
                {
                    "name": "output", 
                    "type": "input"
                }
            ], 
            "position": {
                "left": 4884.33349609375, 
                "top": 307.33335876464844
            }, 
            "tool_errors": null, 
            "tool_id": "cshl_awk_tool1", 
            "tool_state": "{\"file_data\": \"\\\"{print $1,$2,$5,$3,$6}\\\"\", \"input\": \"null\", \"__page__\": 0}", 
            "tool_version": "1.0.0", 
            "type": "tool", 
            "user_outputs": []
        }, 
        "57": {
            "annotation": "", 
            "id": 57, 
            "input_connections": {
                "input_query": {
                    "id": 31, 
                    "output_name": "output"
                }, 
                "source|input_target": {
                    "id": 55, 
                    "output_name": "output"
                }
            }, 
            "inputs": [], 
            "name": "BLAT", 
            "outputs": [
                {
                    "name": "output1", 
                    "type": "tabular"
                }
            ], 
            "position": {
                "left": 5125.66650390625, 
                "top": 200
            }, 
            "tool_errors": null, 
            "tool_id": "mhc_blat_wrapper", 
            "tool_state": "{\"__page__\": 0, \"iden\": \"\\\"99.0\\\"\", \"source\": \"{\\\"input_target\\\": null, \\\"__current_case__\\\": 1, \\\"source_select\\\": \\\"input_ref\\\"}\", \"one_off\": \"\\\"0\\\"\", \"input_query\": \"null\", \"tile_size\": \"\\\"18\\\"\"}", 
            "tool_version": "1.0.0", 
            "type": "tool", 
            "user_outputs": []
        }, 
        "58": {
            "annotation": "", 
            "id": 58, 
            "input_connections": {
                "input_query": {
                    "id": 26, 
                    "output_name": "output"
                }, 
                "source|input_target": {
                    "id": 55, 
                    "output_name": "output"
                }
            }, 
            "inputs": [], 
            "name": "BLAT", 
            "outputs": [
                {
                    "name": "output1", 
                    "type": "tabular"
                }
            ], 
            "position": {
                "left": 5125.66650390625, 
                "top": 428.66667175292969
            }, 
            "tool_errors": null, 
            "tool_id": "mhc_blat_wrapper", 
            "tool_state": "{\"__page__\": 0, \"iden\": \"\\\"99.0\\\"\", \"source\": \"{\\\"input_target\\\": null, \\\"__current_case__\\\": 1, \\\"source_select\\\": \\\"input_ref\\\"}\", \"one_off\": \"\\\"0\\\"\", \"input_query\": \"null\", \"tile_size\": \"\\\"18\\\"\"}", 
            "tool_version": "1.0.0", 
            "type": "tool", 
            "user_outputs": []
        }, 
        "59": {
            "annotation": "", 
            "id": 59, 
            "input_connections": {
                "input_query": {
                    "id": 32, 
                    "output_name": "output"
                }, 
                "source|input_target": {
                    "id": 55, 
                    "output_name": "output"
                }
            }, 
            "inputs": [], 
            "name": "BLAT", 
            "outputs": [
                {
                    "name": "output1", 
                    "type": "tabular"
                }
            ], 
            "position": {
                "left": 5125.66650390625, 
                "top": 560.99998474121094
            }, 
            "tool_errors": null, 
            "tool_id": "mhc_blat_wrapper", 
            "tool_state": "{\"__page__\": 0, \"iden\": \"\\\"99.0\\\"\", \"source\": \"{\\\"input_target\\\": null, \\\"__current_case__\\\": 1, \\\"source_select\\\": \\\"input_ref\\\"}\", \"one_off\": \"\\\"0\\\"\", \"input_query\": \"null\", \"tile_size\": \"\\\"18\\\"\"}", 
            "tool_version": "1.0.0", 
            "type": "tool", 
            "user_outputs": []
        }, 
        "60": {
            "annotation": "", 
            "id": 60, 
            "input_connections": {
                "input": {
                    "id": 56, 
                    "output_name": "output"
                }
            }, 
            "inputs": [], 
            "name": "Write output filee to Desktop API folder", 
            "outputs": [], 
            "position": {
                "left": 5123.66650390625, 
                "top": 328.33335876464844
            }, 
            "tool_errors": null, 
            "tool_id": "api_write", 
            "tool_state": "{\"__page__\": 0, \"input\": \"null\", \"output\": \"\\\"/Users/oconnorlab/Desktop/simon_galaxy_api/output_files/output1.txt\\\"\"}", 
            "tool_version": "1.0.0", 
            "type": "tool", 
            "user_outputs": []
        }, 
        "61": {
            "annotation": "", 
            "id": 61, 
            "input_connections": {
                "input": {
                    "id": 57, 
                    "output_name": "output1"
                }
            }, 
            "inputs": [], 
            "name": "Awk", 
            "outputs": [
                {
                    "name": "output", 
                    "type": "input"
                }
            ], 
            "position": {
                "left": 5456, 
                "top": 200
            }, 
            "tool_errors": null, 
            "tool_id": "cshl_awk_tool1", 
            "tool_state": "{\"file_data\": \"\\\"( $2 == 0 && $6 < 2 && $8 < 2 && $13 == 300 && $9 == \\\\\\\"-\\\\\\\" ){print $0}\\\"\", \"input\": \"null\", \"__page__\": 0}", 
            "tool_version": "1.0.0", 
            "type": "tool", 
            "user_outputs": []
        }, 
        "62": {
            "annotation": "", 
            "id": 62, 
            "input_connections": {
                "input": {
                    "id": 58, 
                    "output_name": "output1"
                }
            }, 
            "inputs": [], 
            "name": "Awk", 
            "outputs": [
                {
                    "name": "output", 
                    "type": "input"
                }
            ], 
            "position": {
                "left": 5456, 
                "top": 307.33335876464844
            }, 
            "tool_errors": null, 
            "tool_id": "cshl_awk_tool1", 
            "tool_state": "{\"file_data\": \"\\\"( $2 == 0 && $6 < 2 && $8 < 2 && $13 == 300 && $16 < 200 && $9 == \\\\\\\"+\\\\\\\"){print $0}\\\"\", \"input\": \"null\", \"__page__\": 0}", 
            "tool_version": "1.0.0", 
            "type": "tool", 
            "user_outputs": []
        }, 
        "63": {
            "annotation": "", 
            "id": 63, 
            "input_connections": {
                "input": {
                    "id": 59, 
                    "output_name": "output1"
                }
            }, 
            "inputs": [], 
            "name": "Awk", 
            "outputs": [
                {
                    "name": "output", 
                    "type": "input"
                }
            ], 
            "position": {
                "left": 5456, 
                "top": 414.66667175292969
            }, 
            "tool_errors": null, 
            "tool_id": "cshl_awk_tool1", 
            "tool_state": "{\"file_data\": \"\\\"($2 == 0 && $6 < 2 && $8 < 2 && $9 == \\\\\\\"-\\\\\\\"){print $0}\\\"\", \"input\": \"null\", \"__page__\": 0}", 
            "tool_version": "1.0.0", 
            "type": "tool", 
            "user_outputs": []
        }, 
        "64": {
            "annotation": "", 
            "id": 64, 
            "input_connections": {
                "input": {
                    "id": 61, 
                    "output_name": "output"
                }
            }, 
            "inputs": [], 
            "name": "Awk", 
            "outputs": [
                {
                    "name": "output", 
                    "type": "input"
                }
            ], 
            "position": {
                "left": 5689.33349609375, 
                "top": 382.33335876464844
            }, 
            "tool_errors": null, 
            "tool_id": "cshl_awk_tool1", 
            "tool_state": "{\"file_data\": \"\\\"($1 < 298){print $10,$14,$1,0}\\\"\", \"input\": \"null\", \"__page__\": 0}", 
            "tool_version": "1.0.0", 
            "type": "tool", 
            "user_outputs": []
        }, 
        "65": {
            "annotation": "", 
            "id": 65, 
            "input_connections": {
                "input": {
                    "id": 61, 
                    "output_name": "output"
                }
            }, 
            "inputs": [], 
            "name": "Awk", 
            "outputs": [
                {
                    "name": "output", 
                    "type": "input"
                }
            ], 
            "position": {
                "left": 5689.33349609375, 
                "top": 489.66667175292969
            }, 
            "tool_errors": null, 
            "tool_id": "cshl_awk_tool1", 
            "tool_state": "{\"file_data\": \"\\\"($1 > 297){print $10,$14,$1,1}\\\"\", \"input\": \"null\", \"__page__\": 0}", 
            "tool_version": "1.0.0", 
            "type": "tool", 
            "user_outputs": []
        }, 
        "66": {
            "annotation": "", 
            "id": 66, 
            "input_connections": {
                "input": {
                    "id": 62, 
                    "output_name": "output"
                }
            }, 
            "inputs": [], 
            "name": "Awk", 
            "outputs": [
                {
                    "name": "output", 
                    "type": "input"
                }
            ], 
            "position": {
                "left": 5689.33349609375, 
                "top": 596.99998474121094
            }, 
            "tool_errors": null, 
            "tool_id": "cshl_awk_tool1", 
            "tool_state": "{\"file_data\": \"\\\"($1 < 298){print $10,$14,$1,0}\\\"\", \"input\": \"null\", \"__page__\": 0}", 
            "tool_version": "1.0.0", 
            "type": "tool", 
            "user_outputs": []
        }, 
        "67": {
            "annotation": "", 
            "id": 67, 
            "input_connections": {
                "input": {
                    "id": 62, 
                    "output_name": "output"
                }
            }, 
            "inputs": [], 
            "name": "Awk", 
            "outputs": [
                {
                    "name": "output", 
                    "type": "input"
                }
            ], 
            "position": {
                "left": 5689.33349609375, 
                "top": 704.33335876464844
            }, 
            "tool_errors": null, 
            "tool_id": "cshl_awk_tool1", 
            "tool_state": "{\"file_data\": \"\\\"($1 > 297){print $10,$14,$1,1}\\\"\", \"input\": \"null\", \"__page__\": 0}", 
            "tool_version": "1.0.0", 
            "type": "tool", 
            "user_outputs": []
        }, 
        "68": {
            "annotation": "", 
            "id": 68, 
            "input_connections": {
                "input1": {
                    "id": 38, 
                    "output_name": "output"
                }, 
                "queries_0|input2": {
                    "id": 61, 
                    "output_name": "output"
                }, 
                "queries_1|input2": {
                    "id": 62, 
                    "output_name": "output"
                }, 
                "queries_2|input2": {
                    "id": 63, 
                    "output_name": "output"
                }
            }, 
            "inputs": [], 
            "name": "Concatenate datasets", 
            "outputs": [
                {
                    "name": "out_file1", 
                    "type": "input"
                }
            ], 
            "position": {
                "left": 5689.33349609375, 
                "top": 200
            }, 
            "tool_errors": null, 
            "tool_id": "cat1", 
            "tool_state": "{\"__page__\": 0, \"input1\": \"null\", \"queries\": \"[{\\\"input2\\\": null, \\\"__index__\\\": 0}, {\\\"input2\\\": null, \\\"__index__\\\": 1}, {\\\"input2\\\": null, \\\"__index__\\\": 2}]\"}", 
            "tool_version": "1.0.0", 
            "type": "tool", 
            "user_outputs": []
        }, 
        "69": {
            "annotation": "", 
            "id": 69, 
            "input_connections": {
                "input": {
                    "id": 63, 
                    "output_name": "output"
                }
            }, 
            "inputs": [], 
            "name": "Awk", 
            "outputs": [
                {
                    "name": "output", 
                    "type": "input"
                }
            ], 
            "position": {
                "left": 5689.33349609375, 
                "top": 811.66667175292969
            }, 
            "tool_errors": null, 
            "tool_id": "cshl_awk_tool1", 
            "tool_state": "{\"file_data\": \"\\\"($1 < 298){print $10,$14,$1,0}\\\"\", \"input\": \"null\", \"__page__\": 0}", 
            "tool_version": "1.0.0", 
            "type": "tool", 
            "user_outputs": []
        }, 
        "70": {
            "annotation": "", 
            "id": 70, 
            "input_connections": {
                "input": {
                    "id": 63, 
                    "output_name": "output"
                }
            }, 
            "inputs": [], 
            "name": "Awk", 
            "outputs": [
                {
                    "name": "output", 
                    "type": "input"
                }
            ], 
            "position": {
                "left": 5689.33349609375, 
                "top": 918.99998474121094
            }, 
            "tool_errors": null, 
            "tool_id": "cshl_awk_tool1", 
            "tool_state": "{\"file_data\": \"\\\"($1 > 297){print $10,$14,$1,1}\\\"\", \"input\": \"null\", \"__page__\": 0}", 
            "tool_version": "1.0.0", 
            "type": "tool", 
            "user_outputs": []
        }, 
        "71": {
            "annotation": "", 
            "id": 71, 
            "input_connections": {
                "input1": {
                    "id": 64, 
                    "output_name": "output"
                }, 
                "queries_0|input2": {
                    "id": 65, 
                    "output_name": "output"
                }
            }, 
            "inputs": [], 
            "name": "Concatenate datasets", 
            "outputs": [
                {
                    "name": "out_file1", 
                    "type": "input"
                }
            ], 
            "position": {
                "left": 5947.66650390625, 
                "top": 307.33335876464844
            }, 
            "tool_errors": null, 
            "tool_id": "cat1", 
            "tool_state": "{\"__page__\": 0, \"input1\": \"null\", \"queries\": \"[{\\\"input2\\\": null, \\\"__index__\\\": 0}]\"}", 
            "tool_version": "1.0.0", 
            "type": "tool", 
            "user_outputs": []
        }, 
        "72": {
            "annotation": "", 
            "id": 72, 
            "input_connections": {
                "input1": {
                    "id": 66, 
                    "output_name": "output"
                }, 
                "queries_0|input2": {
                    "id": 67, 
                    "output_name": "output"
                }
            }, 
            "inputs": [], 
            "name": "Concatenate datasets", 
            "outputs": [
                {
                    "name": "out_file1", 
                    "type": "input"
                }
            ], 
            "position": {
                "left": 5947.66650390625, 
                "top": 439.66667175292969
            }, 
            "tool_errors": null, 
            "tool_id": "cat1", 
            "tool_state": "{\"__page__\": 0, \"input1\": \"null\", \"queries\": \"[{\\\"input2\\\": null, \\\"__index__\\\": 0}]\"}", 
            "tool_version": "1.0.0", 
            "type": "tool", 
            "user_outputs": []
        }, 
        "73": {
            "annotation": "", 
            "id": 73, 
            "input_connections": {
                "input1": {
                    "id": 68, 
                    "output_name": "out_file1"
                }
            }, 
            "inputs": [], 
            "name": "Group", 
            "outputs": [
                {
                    "name": "out_file1", 
                    "type": "tabular"
                }
            ], 
            "position": {
                "left": 5947.66650390625, 
                "top": 200
            }, 
            "tool_errors": null, 
            "tool_id": "Grouping1", 
            "tool_state": "{\"ignorecase\": \"\\\"False\\\"\", \"groupcol\": \"{\\\"__class__\\\": \\\"UnvalidatedValue\\\", \\\"value\\\": \\\"10\\\"}\", \"input1\": \"null\", \"operations\": \"[]\", \"__page__\": 0}", 
            "tool_version": "1.9.4", 
            "type": "tool", 
            "user_outputs": []
        }, 
        "74": {
            "annotation": "", 
            "id": 74, 
            "input_connections": {
                "input1": {
                    "id": 69, 
                    "output_name": "output"
                }, 
                "queries_0|input2": {
                    "id": 70, 
                    "output_name": "output"
                }
            }, 
            "inputs": [], 
            "name": "Concatenate datasets", 
            "outputs": [
                {
                    "name": "out_file1", 
                    "type": "input"
                }
            ], 
            "position": {
                "left": 5947.66650390625, 
                "top": 571.99998474121094
            }, 
            "tool_errors": null, 
            "tool_id": "cat1", 
            "tool_state": "{\"__page__\": 0, \"input1\": \"null\", \"queries\": \"[{\\\"input2\\\": null, \\\"__index__\\\": 0}]\"}", 
            "tool_version": "1.0.0", 
            "type": "tool", 
            "user_outputs": []
        }, 
        "75": {
            "annotation": "", 
            "id": 75, 
            "input_connections": {
                "input1": {
                    "id": 71, 
                    "output_name": "out_file1"
                }
            }, 
            "inputs": [], 
            "name": "Group", 
            "outputs": [
                {
                    "name": "out_file1", 
                    "type": "tabular"
                }
            ], 
            "position": {
                "left": 6206, 
                "top": 332.33335876464844
            }, 
            "tool_errors": null, 
            "tool_id": "Grouping1", 
            "tool_state": "{\"ignorecase\": \"\\\"False\\\"\", \"groupcol\": \"{\\\"__class__\\\": \\\"UnvalidatedValue\\\", \\\"value\\\": \\\"2\\\"}\", \"input1\": \"null\", \"operations\": \"[{\\\"opcol\\\": {\\\"__class__\\\": \\\"UnvalidatedValue\\\", \\\"value\\\": \\\"1\\\"}, \\\"__index__\\\": 0, \\\"optype\\\": \\\"unique\\\", \\\"opround\\\": \\\"no\\\"}, {\\\"opcol\\\": {\\\"__class__\\\": \\\"UnvalidatedValue\\\", \\\"value\\\": \\\"4\\\"}, \\\"__index__\\\": 1, \\\"optype\\\": \\\"median\\\", \\\"opround\\\": \\\"no\\\"}]\", \"__page__\": 0}", 
            "tool_version": "1.9.4", 
            "type": "tool", 
            "user_outputs": []
        }, 
        "76": {
            "annotation": "", 
            "id": 76, 
            "input_connections": {
                "input1": {
                    "id": 72, 
                    "output_name": "out_file1"
                }
            }, 
            "inputs": [], 
            "name": "Group", 
            "outputs": [
                {
                    "name": "out_file1", 
                    "type": "tabular"
                }
            ], 
            "position": {
                "left": 6206, 
                "top": 439.66667175292969
            }, 
            "tool_errors": null, 
            "tool_id": "Grouping1", 
            "tool_state": "{\"ignorecase\": \"\\\"False\\\"\", \"groupcol\": \"{\\\"__class__\\\": \\\"UnvalidatedValue\\\", \\\"value\\\": \\\"2\\\"}\", \"input1\": \"null\", \"operations\": \"[{\\\"opcol\\\": {\\\"__class__\\\": \\\"UnvalidatedValue\\\", \\\"value\\\": \\\"1\\\"}, \\\"__index__\\\": 0, \\\"optype\\\": \\\"unique\\\", \\\"opround\\\": \\\"no\\\"}, {\\\"opcol\\\": {\\\"__class__\\\": \\\"UnvalidatedValue\\\", \\\"value\\\": \\\"4\\\"}, \\\"__index__\\\": 1, \\\"optype\\\": \\\"median\\\", \\\"opround\\\": \\\"no\\\"}]\", \"__page__\": 0}", 
            "tool_version": "1.9.4", 
            "type": "tool", 
            "user_outputs": []
        }, 
        "77": {
            "annotation": "", 
            "id": 77, 
            "input_connections": {
                "input1": {
                    "id": 73, 
                    "output_name": "out_file1"
                }, 
                "input2": {
                    "id": 9, 
                    "output_name": "output"
                }
            }, 
            "inputs": [], 
            "name": "Join two Datasets", 
            "outputs": [
                {
                    "name": "out_file1", 
                    "type": "input"
                }
            ], 
            "position": {
                "left": 6206, 
                "top": 200
            }, 
            "tool_errors": null, 
            "tool_id": "join1", 
            "tool_state": "{\"input2\": \"null\", \"__page__\": 0, \"field1\": \"{\\\"__class__\\\": \\\"UnvalidatedValue\\\", \\\"value\\\": \\\"1\\\"}\", \"partial\": \"\\\"\\\"\", \"field2\": \"{\\\"__class__\\\": \\\"UnvalidatedValue\\\", \\\"value\\\": \\\"1\\\"}\", \"fill_empty_columns\": \"{\\\"fill_empty_columns_switch\\\": \\\"no_fill\\\", \\\"__current_case__\\\": 0}\", \"unmatched\": \"\\\"\\\"\", \"input1\": \"null\"}", 
            "tool_version": "2.0.2", 
            "type": "tool", 
            "user_outputs": []
        }, 
        "78": {
            "annotation": "", 
            "id": 78, 
            "input_connections": {
                "input1": {
                    "id": 74, 
                    "output_name": "out_file1"
                }
            }, 
            "inputs": [], 
            "name": "Group", 
            "outputs": [
                {
                    "name": "out_file1", 
                    "type": "tabular"
                }
            ], 
            "position": {
                "left": 6206, 
                "top": 546.99998474121094
            }, 
            "tool_errors": null, 
            "tool_id": "Grouping1", 
            "tool_state": "{\"ignorecase\": \"\\\"False\\\"\", \"groupcol\": \"{\\\"__class__\\\": \\\"UnvalidatedValue\\\", \\\"value\\\": \\\"2\\\"}\", \"input1\": \"null\", \"operations\": \"[{\\\"opcol\\\": {\\\"__class__\\\": \\\"UnvalidatedValue\\\", \\\"value\\\": \\\"1\\\"}, \\\"__index__\\\": 0, \\\"optype\\\": \\\"unique\\\", \\\"opround\\\": \\\"no\\\"}, {\\\"opcol\\\": {\\\"__class__\\\": \\\"UnvalidatedValue\\\", \\\"value\\\": \\\"4\\\"}, \\\"__index__\\\": 1, \\\"optype\\\": \\\"median\\\", \\\"opround\\\": \\\"no\\\"}]\", \"__page__\": 0}", 
            "tool_version": "1.9.4", 
            "type": "tool", 
            "user_outputs": []
        }, 
        "79": {
            "annotation": "", 
            "id": 79, 
            "input_connections": {
                "input": {
                    "id": 75, 
                    "output_name": "out_file1"
                }
            }, 
            "inputs": [], 
            "name": "Filter", 
            "outputs": [
                {
                    "name": "out_file1", 
                    "type": "input"
                }
            ], 
            "position": {
                "left": 6441.33349609375, 
                "top": 307.33335876464844
            }, 
            "tool_errors": null, 
            "tool_id": "Filter1", 
            "tool_state": "{\"input\": \"null\", \"cond\": \"\\\"c2 >1\\\"\", \"__page__\": 0}", 
            "tool_version": "1.0.1", 
            "type": "tool", 
            "user_outputs": []
        }, 
        "80": {
            "annotation": "", 
            "id": 80, 
            "input_connections": {
                "input": {
                    "id": 76, 
                    "output_name": "out_file1"
                }
            }, 
            "inputs": [], 
            "name": "Filter", 
            "outputs": [
                {
                    "name": "out_file1", 
                    "type": "input"
                }
            ], 
            "position": {
                "left": 6445.33349609375, 
                "top": 420.66667175292969
            }, 
            "tool_errors": null, 
            "tool_id": "Filter1", 
            "tool_state": "{\"input\": \"null\", \"cond\": \"\\\"c2 >1\\\"\", \"__page__\": 0}", 
            "tool_version": "1.0.1", 
            "type": "tool", 
            "user_outputs": []
        }, 
        "81": {
            "annotation": "", 
            "id": 81, 
            "input_connections": {
                "input": {
                    "id": 77, 
                    "output_name": "out_file1"
                }
            }, 
            "inputs": [], 
            "name": "Tabular-to-FASTA", 
            "outputs": [
                {
                    "name": "output", 
                    "type": "fasta"
                }
            ], 
            "position": {
                "left": 6459.33349609375, 
                "top": 202
            }, 
            "tool_errors": null, 
            "tool_id": "tab2fasta", 
            "tool_state": "{\"title_col\": \"{\\\"__class__\\\": \\\"UnvalidatedValue\\\", \\\"value\\\": [\\\"1\\\"]}\", \"input\": \"null\", \"__page__\": 0, \"seq_col\": \"{\\\"__class__\\\": \\\"UnvalidatedValue\\\", \\\"value\\\": \\\"3\\\"}\"}", 
            "tool_version": "1.1.0", 
            "type": "tool", 
            "user_outputs": []
        }, 
        "82": {
            "annotation": "", 
            "id": 82, 
            "input_connections": {
                "input1": {
                    "id": 50, 
                    "output_name": "out_file1"
                }, 
                "input2": {
                    "id": 79, 
                    "output_name": "out_file1"
                }
            }, 
            "inputs": [], 
            "name": "Join two Datasets", 
            "outputs": [
                {
                    "name": "out_file1", 
                    "type": "input"
                }
            ], 
            "position": {
                "left": 6682.66650390625, 
                "top": 200
            }, 
            "tool_errors": null, 
            "tool_id": "join1", 
            "tool_state": "{\"input2\": \"null\", \"__page__\": 0, \"field1\": \"{\\\"__class__\\\": \\\"UnvalidatedValue\\\", \\\"value\\\": \\\"1\\\"}\", \"partial\": \"\\\"\\\"\", \"field2\": \"{\\\"__class__\\\": \\\"UnvalidatedValue\\\", \\\"value\\\": \\\"1\\\"}\", \"fill_empty_columns\": \"{\\\"fill_empty_columns_switch\\\": \\\"no_fill\\\", \\\"__current_case__\\\": 0}\", \"unmatched\": \"\\\"\\\"\", \"input1\": \"null\"}", 
            "tool_version": "2.0.2", 
            "type": "tool", 
            "user_outputs": []
        }, 
        "83": {
            "annotation": "", 
            "id": 83, 
            "input_connections": {
                "input1": {
                    "id": 82, 
                    "output_name": "out_file1"
                }, 
                "input2": {
                    "id": 80, 
                    "output_name": "out_file1"
                }
            }, 
            "inputs": [], 
            "name": "Join two Datasets", 
            "outputs": [
                {
                    "name": "out_file1", 
                    "type": "input"
                }
            ], 
            "position": {
                "left": 6918, 
                "top": 200
            }, 
            "tool_errors": null, 
            "tool_id": "join1", 
            "tool_state": "{\"input2\": \"null\", \"__page__\": 0, \"field1\": \"{\\\"__class__\\\": \\\"UnvalidatedValue\\\", \\\"value\\\": \\\"1\\\"}\", \"partial\": \"\\\"\\\"\", \"field2\": \"{\\\"__class__\\\": \\\"UnvalidatedValue\\\", \\\"value\\\": \\\"1\\\"}\", \"fill_empty_columns\": \"{\\\"fill_empty_columns_switch\\\": \\\"fill_empty\\\", \\\"do_fill_empty_columns\\\": {\\\"column_fill_type\\\": \\\"single_fill_value\\\", \\\"fill_value\\\": \\\".\\\", \\\"__current_case__\\\": 0}, \\\"fill_columns_by\\\": \\\"fill_unjoined_only\\\", \\\"__current_case__\\\": 1}\", \"unmatched\": \"\\\"\\\"\", \"input1\": \"null\"}", 
            "tool_version": "2.0.2", 
            "type": "tool", 
            "user_outputs": []
        }, 
        "84": {
            "annotation": "", 
            "id": 84, 
            "input_connections": {
                "input": {
                    "id": 83, 
                    "output_name": "out_file1"
                }
            }, 
            "inputs": [], 
            "name": "Awk", 
            "outputs": [
                {
                    "name": "output", 
                    "type": "input"
                }
            ], 
            "position": {
                "left": 7153.33349609375, 
                "top": 200
            }, 
            "tool_errors": null, 
            "tool_id": "cshl_awk_tool1", 
            "tool_state": "{\"file_data\": \"\\\"{print $1,$2,$5,$8,$3,$6,$9}\\\"\", \"input\": \"null\", \"__page__\": 0}", 
            "tool_version": "1.0.0", 
            "type": "tool", 
            "user_outputs": []
        }, 
        "85": {
            "annotation": "", 
            "id": 85, 
            "input_connections": {
                "input1": {
                    "id": 84, 
                    "output_name": "output"
                }, 
                "input2": {
                    "id": 78, 
                    "output_name": "out_file1"
                }
            }, 
            "inputs": [], 
            "name": "Join two Datasets", 
            "outputs": [
                {
                    "name": "out_file1", 
                    "type": "input"
                }
            ], 
            "position": {
                "left": 7386.66650390625, 
                "top": 200
            }, 
            "tool_errors": null, 
            "tool_id": "join1", 
            "tool_state": "{\"input2\": \"null\", \"__page__\": 0, \"field1\": \"{\\\"__class__\\\": \\\"UnvalidatedValue\\\", \\\"value\\\": \\\"1\\\"}\", \"partial\": \"\\\"\\\"\", \"field2\": \"{\\\"__class__\\\": \\\"UnvalidatedValue\\\", \\\"value\\\": \\\"1\\\"}\", \"fill_empty_columns\": \"{\\\"fill_empty_columns_switch\\\": \\\"fill_empty\\\", \\\"do_fill_empty_columns\\\": {\\\"column_fill_type\\\": \\\"single_fill_value\\\", \\\"fill_value\\\": \\\".\\\", \\\"__current_case__\\\": 0}, \\\"fill_columns_by\\\": \\\"fill_unjoined_only\\\", \\\"__current_case__\\\": 1}\", \"unmatched\": \"\\\"-u\\\"\", \"input1\": \"null\"}", 
            "tool_version": "2.0.2", 
            "type": "tool", 
            "user_outputs": []
        }, 
        "86": {
            "annotation": "", 
            "id": 86, 
            "input_connections": {
                "input": {
                    "id": 85, 
                    "output_name": "out_file1"
                }
            }, 
            "inputs": [], 
            "name": "Awk", 
            "outputs": [
                {
                    "name": "output", 
                    "type": "input"
                }
            ], 
            "position": {
                "left": 7622, 
                "top": 200
            }, 
            "tool_errors": null, 
            "tool_id": "cshl_awk_tool1", 
            "tool_state": "{\"file_data\": \"\\\"{print $1,$4,$2,$3,$9,$7,$5,$6,$10}\\\"\", \"input\": \"null\", \"__page__\": 0}", 
            "tool_version": "1.0.0", 
            "type": "tool", 
            "user_outputs": []
        }, 
        "87": {
            "annotation": "", 
            "id": 87, 
            "input_connections": {
                "input": {
                    "id": 86, 
                    "output_name": "output"
                }
            }, 
            "inputs": [], 
            "name": "Write output filee to Desktop API folder", 
            "outputs": [], 
            "position": {
                "left": 7825.83349609375, 
                "top": 207.33334350585938
            }, 
            "tool_errors": null, 
            "tool_id": "api_write", 
            "tool_state": "{\"__page__\": 0, \"input\": \"null\", \"output\": \"\\\"/Users/oconnorlab/Desktop/simon_galaxy_api/output_files/output2.txt\\\"\"}", 
            "tool_version": "1.0.0", 
            "type": "tool", 
            "user_outputs": []
        }
    }
}
