# Supplementary material for: Ultra-high resolution HLA genotyping and allele discovery by highly multiplexed cDNA amplicon pyrosequencing
Source: BMC Genomics. 2012 Aug 6;13:378. doi: 10.1186/1471-2164-13-378 (PMC3575390; doi:10.1186/1471-2164-13-378)
Supplement: Additional file 2: File 1 — Galaxy workflow and custom tools/scripts used (zip archive). [file 1471-2164-13-378-S2.zip › Supplemental File 1/reference sequences/DRB.fasta]

>DRB1_01_01_01
ATGGTGTGTCTGAAGCTCCCTGGAGGCTCCTGCATGACAGCGCTGACAGT
GACACTGATGGTGCTGAGCTCCCCACTGGCTTTGGCTGGGGACACCCGAC
CACGTTTCTTGTGGCAGCTTAAGTTTGAATGTCATTTCTTCAATGGGACG
GAGCGGGTGCGGTTGCTGGAAAGATGCATCTATAACCAAGAGGAGTCCGT
GCGCTTCGACAGCGACGTGGGGGAGTACCGGGCGGTGACGGAGCTGGGGC
GGCCTGATGCCGAGTACTGGAACAGCCAGAAGGACCTCCTGGAGCAGAGG
CGGGCCGCGGTGGACACCTACTGCAGACACAACTACGGGGTTGGTGAGAG
CTTCACAGTGCAGCGGCGAGTTGAGCCTAAGGTGACTGTGTATCCTTCAA
AGACCCAGCCCCTGCAGCACCACAACCTCCTGGTCTGCTCTGTGAGTGGT
TTCTATCCAGGCAGCATTGAAGTCAGGTGGTTCCGGAACGGCCAGGAAGA
GAAGGCTGGGGTGGTGTCCACAGGCCTGATCCAGAATGGAGATTGGACCT
TCCAGACCCTGGTGATGCTGGAAACAGTTCCTCGGAGTGGAGAGGTTTAC
ACCTGCCAAGTGGAGCACCCAAGTGTGACGAGCCCTCTCACAGTGGAATG
GAGAGCACGGTCTGAATCTGCACAGAGCAAGATGCTGAGTGGAGTCGGGG
GCTTCGTGCTGGGCCTGCTCTTCCTTGGGGCCGGGCTGTTCATCTACTTC
AGGAATCAGAAAGGACACTCTGGACTTCAGCCAACAGGATTCCTGAGCTG
A
>DRB1_01_01_02
CACGTTTCTTGTGGCAGCTTAAGTTTGAATGTCATTTCTTCAATGGGACG
GAGCGGGTGCGGTTGCTGGAAAGATGCATCTATAACCAAGAGGAATCCGT
GCGCTTCGACAGCGACGTGGGGGAGTACCGGGCGGTGACGGAGCTGGGGC
GGCCTGATGCCGAGTACTGGAACAGCCAGAAGGACCTCCTGGAGCAGAGG
CGGGCCGCGGTGGACACCTACTGCAGACACAACTACGGGGTTGGTGAGAG
CTTCACAGTGCAGCGGCGAG
>DRB1_01_01_03
CACGTTTCTTGTGGCAGCTTAAGTTTGAATGTCATTTCTTCAATGGGACG
GAGCGGGTGCGGTTGCTGGAAAGATGCATCTATAACCAAGAGGAGTCCGT
GCGCTTCGACAGCGACGTGGGGGAGTACCGGGCGGTGACGGAGCTGGGGC
GGCCTGATGCCGAGTACTGGAACAGCCAGAAGGACCTCTTGGAGCAGAGG
CGGGCCGCGGTGGACACCTACTGCAGACACAACTACGGGGTTGGTGAGAG
CTTCACAGTGCAGCGGCGAG
>DRB1_01_01_04
CACGTTTCTTGTGGCAGCTTAAGTTTGAATGTCATTTCTTCAATGGGACG
GAGCGGGTGCGGTTGCTGGAAAGATGCATCTATAATCAAGAGGAGTCCGT
GCGCTTCGACAGCGACGTGGGGGAGTACCGGGCGGTGACGGAGCTGGGGC
GGCCTGATGCCGAGTACTGGAACAGCCAGAAGGACCTCCTGGAGCAGAGG
CGGGCCGCGGTGGACACCTACTGCAGACACAACTACGGGGTTGGTGAGAG
CTTCACAGTGCAGCGGCGAG
>DRB1_01_01_05
CACGTTTCTTGTGGCAGCTTAAGTTTGAATGTCATTTCTTCAATGGGACG
GAGCGGGTGCGGTTGCTGGAAAGATGCATCTATAACCAAGAGGAGTCCGT
GCGCTTCGACAGCGACGTGGGGGAGTACCGGGCGGTGACGGAGCTGGGGC
GGCCTGATGCCGAGTACTGGAACAGCCAGAAGGACCTCCTGGAGCAGAGG
CGGGCCGCGGTGGACACCTACTGCAGACACAACTACGGGGTTGGTGAGAG
CTTCACGGTGCAGCGGCGAG
>DRB1_01_01_06
CACGTTTCTTGTGGCAGCTTAAGTTTGAATGTCATTTCTTCAATGGGACG
GAGCGGGTGCGGTTGCTGGAAAGATGCATCTATAACCAAGAGGAGTCTGT
GCGCTTCGACAGCGACGTGGGGGAGTACCGGGCGGTGACGGAGCTGGGGC
GGCCTGATGCCGAGTACTGGAACAGCCAGAAGGACCTCCTGGAGCAGAGG
CGGGCCGCGGTGGACACCTACTGCAGACACAACTACGGGGTTGGTGAGAG
CTTCACAGTGCAGCGGCGAGTTGAGCCTAAGGTGACTGTGTATCCTTCAA
AGACCCAGCCCCTGCAGCACCACAACCTCCTGGTCTGCTCTGTGAGTGGT
TTCTATCCAGGCAGCATTGAAGTCAGGTGGTTCCGGAACGGCCAGGAAGA
GAAGGCTGGGGTGGTGTCCACAGGCCTGATCCAGAATGGAGATTGGACCT
TCCAGACCCTGGTGATGCTGGAAACAGTTCCTCGGAGTGGAGAGGTTTAC
ACCTGCCAAGTGGAGCACCCAAGTGTGACGAGCCCTCTCACAGTGGAATG
GA
>DRB1_01_01_07
CACGTTTCTTGTGGCAGCTTAAGTTTGAATGTCATTTCTTCAATGGGACG
GAGCGGGTGCGGTTGCTGGAAAGATGCATCTATAACCAAGAGGAGTCCGT
GCGCTTCGACAGCGACGTAGGGGAGTACCGGGCGGTGACGGAGCTGGGGC
GGCCTGATGCCGAGTACTGGAACAGCCAGAAGGACCTCCTGGAGCAGAGG
CGGGCCGCGGTGGACACCTACTGCAGACACAACTACGGGGTTGGTGAGAG
CTTCACAGTGCAGCGGCGAGTTGAGCCTAAGGTGACTGTGTATCCTTCAA
AGACCCAGCCCCTGCAGCACCACAACCTCCTGGTCTGCTCTGTGAGTGGT
TTCTATCCAGGCAGCATTGAAGTCAGGTGGTTCCGGAACGGCCAGGAAGA
GAAGGCTGGGGTGGTGTCCACAGGCCTGATCCAGAATGGAGATTGGACCT
TCCAGACCCTGGTGATGCTGGAAACAGTTCCTCGGAGTGGAGAGGTTTAC
ACCTGCCAAGTGGAGCACCCAAGTGTGACGAGCCCTCTCACAGTGGAATG
GA
>DRB1_01_01_08
CACGTTTCTTGTGGCAGCTTAAGTTTGAATGTCATTTCTTCAATGGGACG
GAGCGGGTGCGTTTGCTGGAAAGATGCATCTATAACCAAGAGGAGTCCGT
GCGCTTCGACAGCGACGTGGGGGAGTACCGGGCGGTGACGGAGCTGGGGC
GGCCTGATGCCGAGTACTGGAACAGCCAGAAGGACCTCCTGGAGCAGAGG
CGGGCCGCGGTGGACACCTACTGCAGACACAACTACGGGGTTGGTGAGAG
CTTCACAGTGCAGCGGCGAGTTGAGCCTAAGGTGACTGTGTATCCTTCAA
AGACCCAGCCCCTGCAGCACCACAACCTCCTGGTCTGCTCTGTGAGTGGT
TTCTATCCAGGCAGCATTGAAGTCAGGTGGTTCCGGAACGGCCAGGAAGA
GAAGGCTGGGGTGGTGTCCACAGGCCTGATCCAGAATGGAGATTGGACCT
TCCAGACCCTGGTGATGCTGGAAACAGTTCCTCGGAGTGGAGAGGTTTAC
ACCTGCCAAGTGGAGCACCCAAGTGTGACGAGCCCTCTCACAGTGGAATG
GA
>DRB1_01_01_09
CACGTTTCTTGTGGCAGCTTAAGTTTGAATGTCATTTCTTCAATGGGACG
GAGCGGGTGCGGTTGCTGGAAAGATGCATCTATAACCAAGAGGAGTCCGT
GCGCTTCGACAGCGATGTGGGGGAGTACCGGGCGGTGACGGAGCTGGGGC
GGCCTGATGCCGAGTACTGGAACAGCCAGAAGGACCTCCTGGAGCAGAGG
CGGGCCGCGGTGGACACCTACTGCAGACACAACTACGGGGTTGGTGAGAG
CTTCACAGTGCAGCGGCGAGTTGAGCCTAAGGTGACTGTGTATCCTTCAA
AGACCCAGCCCCTGCAGCACCACAACCTCCTGGTCTGCTCTGTGAGTGGT
TTCTATCCAGGCAGCATTGAAGTCAGGTGGTTCCGGAACGGCCAGGAAGA
GAAGGCTGGGGTGGTGTCCACAGGCCTGATCCAGAATGGAGATTGGACCT
TCCAGACCCTGGTGATGCTGGAAACAGTTCCTCGGAGTGGAGAGGTTTAC
ACCTGCCAAGTGGAGCACCCAAGTGTGACGAGCCCTCTCACAGTGGAATG
GA
>DRB1_01_01_10
CACGTTTCTTGTGGCAGCTTAAGTTTGAATGTCATTTCTTCAATGGGACG
GAGCGGGTACGGTTGCTGGAAAGATGCATCTATAACCAAGAGGAGTCCGT
GCGCTTCGACAGCGACGTGGGGGAGTACCGGGCGGTGACGGAGCTGGGGC
GGCCTGATGCCGAGTACTGGAACAGCCAGAAGGACCTCCTGGAGCAGAGG
CGGGCCGCGGTGGACACCTACTGCAGACACAACTACGGGGTTGGTGAGAG
CTTCACAGTGCAGCGGCGAG
>DRB1_01_01_11
CACGTTTCTTGTGGCAGCTTAAGTTTGAATGTCATTTCTTCAATGGGACG
GAGCGGGTGCGGTTGCTGGAAAGATGCATCTATAACCAAGAGGAGTCGGT
GCGCTTCGACAGCGACGTGGGGGAGTACCGGGCGGTGACGGAGCTGGGGC
GGCCTGATGCCGAGTACTGGAACAGCCAGAAGGACCTCCTGGAGCAGAGG
CGGGCCGCGGTGGACACCTACTGCAGACACAACTACGGGGTTGGTGAGAG
CTTCACAGTGCAGCGGCGAG
>DRB1_01_01_12
CACGTTTCTTGTGGCAGCTTAAGTTTGAATGTCATTTCTTCAATGGGACG
GAGCGGGTGCGGTTGCTGGAAAGATGCATCTATAACCAAGAGGAGTCCGT
GCGCTTCGACAGCGACGTCGGGGAGTACCGGGCGGTGACGGAGCTGGGGC
GGCCTGATGCCGAGTACTGGAACAGCCAGAAGGACCTCCTGGAGCAGAGG
CGGGCCGCGGTGGACACCTACTGCAGACACAACTACGGGGTTGGTGAGAG
CTTCACAGTGCAGCGGCGAG
>DRB1_01_01_13
CACGTTTCTTGTGGCAGCTTAAGTTTGAATGTCATTTCTTCAATGGGACG
GAGCGTGTGCGGTTGCTGGAAAGATGCATCTATAACCAAGAGGAGTCCGT
GCGCTTCGACAGCGACGTGGGGGAGTACCGGGCGGTGACGGAGCTGGGGC
GGCCTGATGCCGAGTACTGGAACAGCCAGAAGGACCTCCTGGAGCAGAGG
CGGGCCGCGGTGGACACCTACTGCAGACACAACTACGGGGTTGGTGAGAG
CTTCACAGTGCAGCGGCGAG
>DRB1_01_01_14
CACGTTTCTTGTGGCAGCTTAAGTTTGAATGTCATTTCTTCAATGGGACG
GAGCGGGTGCGGTTGCTGGAAAGATGTATCTATAACCAAGAGGAGTCCGT
GCGCTTCGACAGCGACGTGGGGGAGTACCGGGCGGTGACGGAGCTGGGGC
GGCCTGATGCCGAGTACTGGAACAGCCAGAAGGACCTCCTGGAGCAGAGG
CGGGCCGCGGTGGACACCTACTGCAGACACAACTACGGGGTTGGTGAGAG
CTTCACAGTGCAGCGGCGAG
>DRB1_01_01_15
CACGTTTCTTGTGGCAGCTTAAGTTTGAATGTCATTTCTTCAATGGGACG
GAGCGGGTGCGGTTGCTGGAAAGATGCATCTATAACCAAGAGGAGTCCGT
GCGCTTCGACAGCGACGTGGGGGAGTACCGGGCGGTGACGGAGCTGGGGC
GGCCTGATGCCGAGTACTGGAACAGCCAGAAGGACCTCCTGGAGCAGAGG
CGGGCAGCGGTGGACACCTACTGCAGACACAACTACGGGGTTGGTGAGAG
CTTCACAGTGCAGCGGCGAG
>DRB1_01_01_16
CACGTTTCTTGTGGCAGCTTAAGTTTGAATGTCATTTCTTCAATGGGACG
GAGCGGGTGCGGTTGCTGGAAAGATGCATCTATAACCAAGAGGAGTCCGT
GCGCTTCGACAGCGACGTGGGGGAGTACCGGGCGGTGACGGAGCTGGGGC
GGCCTGATGCGGAGTACTGGAACAGCCAGAAGGACCTCCTGGAGCAGAGG
CGGGCCGCGGTGGACACCTACTGCAGACACAACTACGGGGTTGGTGAGAG
CTTCACAGTGCAGCGGCGAG
>DRB1_01_01_17
CACGTTTCTTGTGGCAGCTTAAGTTTGAATGTCATTTCTTCAATGGGACG
GAGCGGGTGCGGTTGCTGGAAAGATGCATCTATAACCAAGAGGAGTCCGT
GCGCTTCGACAGCGACGTTGGGGAGTACCGGGCGGTGACGGAGCTGGGGC
GGCCTGATGCCGAGTACTGGAACAGCCAGAAGGACCTCCTGGAGCAGAGG
CGGGCCGCGGTGGACACCTACTGCAGACACAACTACGGGGTTGGTGAGAG
CTTCACAGTGCAGCGGCGAG
>DRB1_01_01_18
CACGTTTCTTGTGGCAGCTTAAGTTTGAATGTCATTTCTTCAATGGGACG
GAGCGGGTGCGGTTGCTGGAAAGATGCATCTATAACCAAGAGGAGTCCGT
GCGCTTCGACAGCGACGTGGGGGAGTACCGGGCGGTGACGGAGCTGGGGC
GGCCTGACGCTGAGTACTGGAACAGCCAGAAGGACCTCCTGGAGCAGAGG
CGGGCCGCGGTGGACACCTACTGCAGACACAACTACGGGGTTGGTGAGAG
CTTCACAGTGCAGCGGCGAG
>DRB1_01_02_01
ATGGTGTGTCTGAAGCTCCCTGGAGGCTCCTGCATGACAGCGCTGACAGT
GACACTGATGGTGCTGAGCTCCCCACTGGCTTTGGCTGGGGACACCCGAC
CACGTTTCTTGTGGCAGCTTAAGTTTGAATGTCATTTCTTCAATGGGACG
GAGCGGGTGCGGTTGCTGGAAAGATGCATCTATAACCAAGAGGAGTCCGT
GCGCTTCGACAGCGACGTGGGGGAGTACCGGGCGGTGACGGAGCTGGGGC
GGCCTGATGCCGAGTACTGGAACAGCCAGAAGGACCTCCTGGAGCAGAGG
CGGGCCGCGGTGGACACCTATTGCAGACACAACTACGGGGCTGTGGAGAG
CTTCACAGTGCAGCGGCGAGTTGAGCCTAAGGTGACTGTGTATCCTTCAA
AGACCCAGCCCCTGCAGCACCACAACCTCCTGGTCTGCTCTGTGAGTGGT
TTCTATCCAGGCAGCATTGAAGTCAGGTGGTTCCGGAACGGCCAGGAAGA
GAAGGCTGGGGTGGTGTCCACAGGCCTGATCCAGAATGGAGATTGGACCT
TCCAGACCCTGGTGATGCTGGAAACAGTTCCTCGGAGTGGAGAGGTTTAC
ACCTGCCAAGTGGAGCACCCAAGTGTGACGAGCCCTCTCACAGTGGAATG
GAGAGCACGGTCTGAATCTGCACAGAGCAAGATGCTGAGTGGAGTCGGGG
GCTTCGTGCTGGGCCTGCTCTTCCTTGGGGCCGGGCTGTTCATCTACTTC
AGGAATCAGAAAGGACACTCTGGACTTCAGCCAACAGGATTCCTGAGCTG
A
>DRB1_01_02_02
CACGTTTCTTGTGGCAGCTTAAGTTTGAATGTCATTTCTTCAATGGGACG
GAGCGGGTGCGGTTGCTGGAAAGATGCATCTATAACCAAGAGGAGTCCGT
GCGCTTCGACAGCGACGTGGGGGAGTACCGGGCGGTGACGGAGCTGGGGC
GGCCTGATGCCGAGTACTGGAACAGCCAGAAGGACCTCCTGGAGCAGAGG
CGGGCCGCCGTGGACACCTATTGCAGACACAACTACGGGGCTGTGG
>DRB1_01_02_03
CACGTTTCTTGTGGCAGCTTAAGTTTGAATGTCATTTCTTCAATGGGACG
GAGCGGGTGCGGTTGCTGGAAAGATGCATCTATAACCAGGAGGAGTCCGT
GCGCTTCGACAGCGACGTGGGGGAGTACCGGGCGGTGACGGAGCTGGGGC
GGCCTGATGCCGAGTACTGGAACAGCCAGAAGGACCTCCTGGAGCAGAGG
CGGGCCGCGGTGGACACCTATTGCAGACACAACTACGGGGCTGTGGAGAG
CTTCACAGTGCAGCGGCGAG
>DRB1_01_02_04
CACGTTTCTTGTGGCAGCTTAAGTTTGAATGTCATTTCTTCAATGGGACG
GAGCGGGTGCGGTTGCTGGAAAGATGCATCTATAACCAAGAGGAGTCCGT
GCGCTTCGACAGCGACGTGGGGGAGTACCGGGCGGTGACGGAGCTGGGGC
GGCCTGATGCTGAGTACTGGAACAGCCAGAAGGACCTCCTGGAGCAGAGG
CGGGCCGCGGTGGACACCTATTGCAGACACAACTACGGGGCTGTGGAGAG
CTTCACAGTGCAGCGGCGAG
>DRB1_01_02_05
CACGTTTCTTGTGGCAGCTTAAGTTTGAATGTCATTTCTTCAATGGGACG
GAGCGGGTGCGGTTGCTGGAAAGATGCATCTATAACCAAGAGGAGTCCGT
GCGCTTCGACAGCGACGTAGGGGAGTACCGGGCGGTGACGGAGCTGGGGC
GGCCTGATGCCGAGTACTGGAACAGCCAGAAGGACCTCCTGGAGCAGAGG
CGGGCCGCGGTGGACACCTATTGCAGACACAACTACGGGGCTGTGGAGAG
CTTCACAGTGCAGCGGCGAGTTGAGCCTAAGGTGACTGTGTATCCTTCAA
AGACCCAGCCCCTGCAGCACCACAACCTCCTGGTCTGCTCTGTGAGTGGT
TTCTATCCAGGCAGCATTGAAGTCAGGTGGTTCCGGAACGGCCAGGAAGA
GAAGGCTGGGGTGGTGTCCACAGGCCTGATCCAGAATGGAGATTGGACCT
TCCAGACCCTGGTGATGCTGGAAACAGTTCCTCGGAGTGGAGAGGTTTAC
ACCTGCCAAGTGGAGCACCCAAGTGTGACGAGCCCTCTCACAGTGGAATG
GA
>DRB1_01_03
ATGGTGTGTCTGAAGCTCCCTGGAGGCTCCTGCATGACAGCGCTGACAGT
GACACTGATGGTGCTGAGCTCCCCACTGGCTTTGGCTGGGGACACCCGAC
CACGTTTCTTGTGGCAGCTTAAGTTTGAATGTCATTTCTTCAATGGGACG
GAGCGGGTGCGGTTGCTGGAAAGATGCATCTATAACCAAGAGGAGTCCGT
GCGCTTCGACAGCGACGTGGGGGAGTACCGGGCGGTGACGGAGCTGGGGC
GGCCTGATGCCGAGTACTGGAACAGCCAGAAGGACATCCTGGAAGACGAG
CGGGCCGCGGTGGACACCTACTGCAGACACAACTACGGGGTTGGTGAGAG
CTTCACAGTGCAGCGGCGAGTTGAGCCTAAGGTGACTGTGTATCCTTCAA
AGACCCAGCCCCTGCAGCACCACAACCTCCTGGTCTGCTCTGTGAGTGGT
TTCTATCCAGGCAGCATTGAAGTCAGGTGGTTCCGGAACGGCCAGGAAGA
GAAGGCTGGGGTGGTGTCCACAGGCCTGATCCAGAATGGAGATTGGACCT
TCCAGACCCTGGTGATGCTGGAAACAGTTCCTCGGAGTGGAGAGGTTTAC
ACCTGCCAAGTGGAGCACCCAAGTGTGACGAGCCCTCTCACAGTGGAATG
GAGAGCACGGTCTGAATCTGCACAGAGCAAGATGCTGAGTGGAGTCGGGG
GCTTCGTGCTGGGCCTGCTCTTCCTTGGGGCCGGGCTGTTCATCTACTTC
AGGAATCAGAAAGGACACTCTGGACTTCAGCCAACAGGATTCCTGAGCTG
A
>DRB1_01_04
GGGGACACCCGACCACGTTTCTTGTGGCAGCTTAAGTTTGAATGTCATTT
CTTCAATGGGACGGAGCGGGTGCGGTTGCTGGAAAGATGCATCTATAACC
AAGAGGAGTCCGTGCGCTTCGACAGCGACGTGGGGGAGTACCGGGCGGTG
ACGGAGCTGGGGCGGCCTGATGCCGAGTACTGGAACAGCCAGAAGGACCT
CCTGGAGCAGAGGCGGGCCGCGGTGGACAATTACTGCAGACACAACTACG
GGGTTGTGGAGAGCTTCACAGTGCAGCGGCGAGTTGAGCCTAAGGTGACT
GTGTATCCTTCAAAGACCCAGCCCCTGCAGCACCACAACCTCCTGGTCTG
CTCTGTGAGTGGTTTCTATCCAGGCAGCATTGAAGTCAGGTGGTTCCGGA
ACGGCCAGGAAGAGAAGGCTGGGGTGGTGTCCACAGGCCTGATCCAGAAT
GGAGATTGGACCTTCCAGACCCTGGTGATGCTGGAAACAGTTCCTCGGAG
TGGAGAGGTTTACACCTGCCAAGTGGAGCACCCAAGTGTGACGAGCCCTC
TCACAGTGGAATGGAGAGCACGGTCTGAATCTGCACAGAGCAAGATGCTG
AGTGGAGTCGGGGGCTTCGTGCTGGGCCTGCTCTTCCTTGGGGCCGGGCT
GTTCATCTACTTCAGGAATCAGAAAGG
>DRB1_01_05
CACGTTTCTTGTGGCAGCTTAAGTTTGAATGTCATTTCTTCAATGGGACG
GAGCGGGTGCGGTTGCTGGAAAGATGCATCTATAACCAAGAGGAGTCCGT
GCGCTTCGACAGCGACGTGAGGGAGTACCGGGCGGTGACGGAGCTGGGGC
GGCCTGATGCCGAGTACTGGAACAGCCAGAAGGACCTCCTGGAGCAGAGG
CGGGCCGCGGTGGACACCTACTGCAGACACAACTACGGGGTTGGTGAGAG
CTTCACAGTGCAGCGGCGAG
>DRB1_01_06
CACGTTTCTTGTGGCAGCTTAAGTTTGAATGTCATTTCTTCAATGGGACG
GAGCGGGTGCGGTTGCTGGAAAGATGCATCTATAACCAAGAGGAGTCCGT
GCGCTTCGACAGCGACGTGGGGGAGTACCGGGCGGTGACGGAGCTGGGGC
GGCCTGATGCCGAGTACTGGAACAGCCAGAAGGACCTCCTGGAGCAGGCG
CGGGCCGCGGTGGACACCTACTGCAGACACAACTACGGGGTTGTGGAGAG
CTTCACAGTGCAGCGGCGAG
>DRB1_01_07
CACGTTTCTTGTGGGAGCTTAAGTTTGAATGTCATTTCTTCAATGGGACG
GAGCGGGTGCGGTTGCTGGAAAGATGCATCTATAACCAAGAGGAGTCCGT
GCGCTTCGACAGCGACGTGGGGGAGTACCGGGCGGTGACGGAGCTGGGGC
GGCCTGATGCCGAGTACTGGAACAGCCAGAAGGACCTCCTGGAGCAGAGG
CGGGCCGCGGTGGACACCTACTGCAGACACAACTACGGGGTTGGTGAGAG
CTTCACAGTGCAGCGGCGAG
>DRB1_01_08
CACGTTTCTTGTGGCAGCTTAAGTTTGAATGTCATTTCTTCAATGGGACG
GAGCGGGTGCGGTTGCTGGAAAGATGCATCTATAACCAAGAGGAGTACGT
GCGCTTCGACAGCGACGTGGGGGAGTACCGGGCGGTGACGGAGCTGGGGC
GGCCTGATGCCGAGTACTGGAACAGCCAGAAGGACCTCCTGGAGCAGAGG
CGGGCCGCGGTGGACACCTACTGCAGACACAACTACGGGGTTGGTGAGAG
CTTCACAGTGCAGCGGCGAG
>DRB1_01_09
CACGTTTCTTGTGGCAGCTTAAGTTTGAATGTCATTTCTTCAATGGGACG
GAGCGGGTGCGGTTGCTGGAAAGATGCATCTATAACCAAGAGGAGTCCGT
GCGCTTCGACAGCGACGTGGGGGAGTACCGGGCGGTGACGGAGCTGGGGC
GGCCTGATGCCGAGTACTGGAACAGCCAGAAGGACCTCCTGGAGCAGGCG
CGGGCCGCGGTGGACACCTACTGCAGACACAACTACGGGGTTGGTGAGAG
CTTCACAGTGCAGCGGCGAG
>DRB1_01_10
CACGTTTCTTGTGGCAGCTTAAGTTTGAATGTCATTTCTTCAATGGGACG
GAGCGGGTGCGGTTGCTGGAAAGATGCATCTATAACCAAGAGGAGTCCGT
GCGCTTCGACAGCGACGTGGGGGAGTACCGGGCGGTGACGGAGCTGGGGC
GGCCTGATGCCGAGTACTGGAACAGCCAGAAGGACCTCCTGGAGCAGAAG
CGGGCCGCGGTGGACACCTACTGCAGACACAACTACGGGGTTGGTGAGAG
CTTCACAGTGCAGCGGCGAG
>DRB1_01_11
CACGTTTCTTGTGGCAGCTTAAGTTTGAATGTCATTTCTTCAATGGGACG
GAGCGGGTGCGGTTGCTGGAAAGATGCATCTATAACCAAGAGGAGTCCGT
GCGCTTCGACAGCGACGTGGGGGAGTACCGGGCGGTGACGGAGCTGGGGC
GGCCTGATGCCGAGTACTGGAACAGCCAGAAGGACCTCCTGGAGCAGAGG
CGGGCCGCGGTGGACAATTACTGCAGACACAACTACGGGGTTGGTGAGAG
CTTCACAGTGCAGCGGCGAG
>DRB1_01_12
CACGTTTCTTGTGGCAGCTTAAGTTTGAATGTCATTTCTTCAATGGGACG
GAGCGGGTGCGGTTGCTGGAAAGATGCATCTATAACCAAGAGGAGTCCGT
GCGCTTCGACAGCGACGTGGGGGAGTACCGGGCGGTGACGGAGCTGGGGC
GGCCTGATGCCGAGTACTGGAACAGCCAGAAGGACCTCCTGGAGCAGAGG
CTGGCCGCGGTGGACACCTACTGCAGACACAACTACGGGGTTGGTGAGAG
CTTCACAGTGCAGCGGCGAG
>DRB1_01_13
ATGGTGTGTCTGAAGCTCCCTGGAGGCTCCTGCATGACAGCGCTGACAGT
GACACTGATGGTGCTGAGCTCCCCACTGGCTTTGGCTGGGGACACCCGAC
CACGTTTCTTGTGGCAGCTTAAGTTTGAATGTCATTTCTTCAACGGGACG
GAGCGGGTGCAGTTCCTGGAAAGACTCTTCTATAACCAAGAGGAGTCCGT
GCGCTTCGACAGCGACGTGGGGGAGTACCGGGCGGTGACGGAGCTGGGGC
GGCCTGATGCCGAGTACTGGAACAGCCAGAAGGACCTCCTGGAGCAGAGG
CGGGCCGCGGTGGACACCTACTGCAGACACAACTACGGGGTTGGTGAGAG
CTTCACAGTGCAGCGGCGAGTTGAGCCTAAGGTGACTGTGTATCCTTCAA
AGACCCAGCCCCTGCAGCACCACAACCTCCTGGTCTGCTCTGTGAGTGGT
TTCTATCCAGGCAGCATTGAAGTCAGGTGGTTCCGGAACGGCCAGGAAGA
GAAGGCTGGGGTGGTGTCCACAGGCCTGATCCAGAATGGAGATTGGACCT
TCCAGACCCTGGTGATGCTGGAAACAGTTCCTCGGAGTGGAGAGGTTTAC
ACCTGCCAAGTGGAGCACCCAAGTGTGACGAGCCCTCTCACAGTGGAATG
GAGAGCACGGTCTGAATCTGCACAGAGCAAGATGCTGAGTGGAGTCGGGG
GCTTCGTGCTGGGCCTGCTCTTCCTTGGGGCCGGGCTGTTCATCTACTTC
AGGAATCAGAAAGGACACTCTGGACTTCAGCCAACAGGATTCCTGAGCTG
A
>DRB1_01_14
CACGTTTCTTGTGGCAGCTTAAGTTTGAATGTCATTTCTTCAATGGGACG
GAGCGGGTGCGGTTGCTGGAAAGATGCATCTATAACCAAGAGGAGTCCGT
GCGCTTCGACAGCGACGTGGGGGAGTACCGGGCGGTGACGGAGCTGGGGC
GGCCTGCTGCGGAGCACTGGAACAGCCAGAAGGACCTCCTGGAGCAGAGG
CGGGCCGCGGTGGACACCTACTGCAGACACAACTACGGGGTTGGTGAGAG
CTTCACAGTGCAGCGGCGAG
>DRB1_01_15
CACGTTTCTTGTGGCAGCTTAAGTTTGAATGTCATTTCTTCAATGGGACG
GAGCGGGTGCGGTTGCTGGAAAGATGCATCTATAACCAAGAGGAGTCCGT
GCGCTTCGACAGCGACGTGGGGGAGTACCGGGCGGTGACGGAGCTGGGGC
GGCCTGATGCCGAGTACTGGAACAGCCAGAAGGACATCCTGGAGCAGGCG
CGGGCCGCGGTGGACACCTACTGCAGACACAACTACGGGGTTGGTGAGAG
CTTCACAGTGCAGCGGCGAG
>DRB1_01_16
CACGTTTCTTGTGGCAGCTTAAGTTTGAATGTCATTTCTTCAATGGGACG
GAGCGGGTGCGGTTGCTGGAAAGATGCATCTATAACCAAGAGGAGTCCGT
GCGCTTCGACAGCGACGTGGGGGAGTACCGGGCGGTGACGGAGCTGGGGC
GGCCTGATGCCGAGTACTGGAACAGCCAGAAGGACCTCCTGGAGCAGAAG
CGGGGCCGGGTGGACAACTACTGCAGACACAACTACGGGGTTGGTGAGAG
CTTCACAGTGCAGCGGCGAG
>DRB1_01_17
CACGTTTCTTGTGGCAGCTTAAGTTTGAATGTCATTTCTTCAATGGGACG
GAGCGGGTGCGGTTGCTGGAAAGATGCATCTATAACCAAGAGGAGTCCGT
GCGCTTCGACAGCGACGTGGGGGAGTACCGGGCGGTGACGGAGCTGGGGC
GGCCTGATGCCGAGTACTGGAACAGCCAGAAGGACCTCCTGGAGCAGAGG
CGGGCCGAGGTGGACACCTACTGCAGACACAACTACGGGGTTGGTGAGAG
CTTCACAGTGCAGCGGCGAG
>DRB1_01_18
CACGTTTCTTGTGGCAGCTTAAGTTTGAATGTCATTTCTTCAATGGGACG
GAGCGGGTGCGGTTGCTGGAAAGATGCATCTATAACCAAGAGGAGTCCGT
GCGCTTCGACAGCGACGTGGGGGAGTTCCGGGCGGTGACGGAGCTGGGGC
GGCCTGATGCCGAGTACTGGAACAGCCAGAAGGACCTCCTGGAGCAGAGG
CGGGCCGCGGTGGACACCTACTGCAGACACAACTACGGGGTTGGTGAGAG
CTTCACAGTGCAGCGGCGAG
>DRB1_01_19
CACGTTTCTTGTGGCAGCTTAAGTTTGAATGTCATTTCTTCAATGGGACG
GAGCGGGTGCGGTTGCTGGAAAGATGCATCTATAACCAAGAGGAGTCCGT
GCGCTTCGACAGCGACGTGGGGGAGTACCGGGCGGTGACGGAGCTGGGGC
GGCCTGATGCCGAGTACTGGAACAGCCAGAAGGACCTCCTGGAGCAGAGG
CGGGCCGCGGTGAACACCTACTGCAGACACAACTACGGGGTTGGTGAGAG
CTTCACAGTGCAGCGGCGAG
>DRB1_01_20
CACGTTTCTTGTGGCAGCTTAAGTTTGAATGTCATTTCTTCAATGGGACG
GAGCGGGTGCGGTTGCTGGAAAGATGCATCTATAACCAAGAGGAGTCCGT
GCGCTTCGACAGCGACGTGGGGGAGTACCGGGCGGTGACGGAGCTGGGGC
GGCCTGATGCCGAGTACTGGAACAGCCAGAAGGACCTCCTGGAGCAGAGG
CGGGCCGCGGTGGACACCTACTGCAGACACAACTACGGGGTTGTGGAGAG
CTTCACAGTGCAGCGGCGAGTTGAGCCTAAGGTGACTGTGTATCCTTCAA
AGACCCAGCCCCTGCAGCACCACAACCTCCTGGTCTGCTCTGTGAGTGGT
TTCTATCCAGGCAGCATTGAAGTCAGGTGGTTCCGGAACGGCCAGGAAGA
GAAGGCTGGGGTGGTGTCCACAGGCCTGATCCAGAATGGAGATTGGACCT
TCCAGACCCTGGTGATGCTGGAAACAGTTCCTCGGAGTGGAGAGGTTTAC
ACCTGCCAAGTGGAGCACCCAAGTGTGACGAGCCCTCTCACAGTGGAATG
GA
>DRB1_01_21
CACGTTTCTTGTGGCAGCTTAAGTTTGAATGTCATTTCTTCAATGGGACG
GAGCGGGTGCGGTTGCTGGAAAGATGCATCTATAACCAAGAGGAGTCCGT
GCGCTTCGACAGCGACGTGGGGGAGTACCGGGCGGTGACGGAGCTGGGGC
GGCCTGATGCCGAGTACTGGAACAGCCAGAAGGACCTCCTGGAGCAGAGG
CGGGCCGCGGTGGACACCGTGTGCAGACACAACTACGGGGTTGGTGAGAG
CTTCACAGTGCAGCGGCGAG
>DRB1_01_22
CACGTTTCTTGTGGCAGCTTAACTTTGAATGTCATTTCTTCAATGGGACG
GAGCGGGTGCGGTTGCTGGAAAGATGCATCTATAACCAAGAGGAGTCCGT
GCGCTTCGACAGCGACGTGGGGGAGTACCGGGCGGTGACGGAGCTGGGGC
GGCCTGATGCCGAGTACTGGAACAGCCAGAAGGACCTCCTGGAGCAGAGG
CGGGCCGCGGTGGACACCTACTGCAGACACAACTACGGGGTTGGTGAGAG
CTTCACAGTGCAGCGGCGAG
>DRB1_01_23
CACGTTTCTTGTGGCAGCTTAAGTTTGAATGTCATTTCTTCAATGGGACG
GAGCGGGTGCGGTTGCTGGAAAGATGCATCTATAACCAAGAGGAGTCCGT
GCGCTTCGACAGCGACGTGGGGGAGTACCGGGCGGTGACGGAGCTGGGGC
GGCCTGATGCCGAGTACTGGAACAGCCAGAAGGACCTCCTGGAAGACAGG
CGCGCCGCGGTGGACACCTATTGCAGACACAACTACGGGGCTGTGGAGAG
CTTCACAGTGCAGCGGCGAG
>DRB1_01_24
CACGTTTCTTGTGGCAGCTTAAGTTTGAATGTCATTTCTTCAATGGGACG
GAGCGGGTGCGGTTGCTGGAAAGATGCATCTATAACCAAGAGGAGTCCGT
GCGCTTCGACAGCGACGTGGGGGAGTACCGGGCGGTGACGGAGCTGGGGC
GGCCTGATGCCGAGTACTGGAACAGCCAGAAGGACATCCTGGAGCAGAGG
CGGGCCGCGGTGGACACCTACTGCAGACACAACTACGGGGTTGGTGAGAG
CTTCACAGTGCAGCGGCGAG
>DRB1_01_25
CACGTTTCTTGTGGCAGCTTAAGTTTGAATGTCATTTCTTCAATGGGACG
GAGTGGGTGCGGTTGCTGGAAAGATGCATCTATAACCAAGAGGAGTCCGT
GCGCTTCGACAGCGACGTGGGGGAGTACCGGGCGGTGACGGAGCTGGGGC
GGCCTGATGCCGAGTACTGGAACAGCCAGAAGGACCTCCTGGAGCAGAGG
CGGGCCGCGGTGGACACCTACTGCAGACACAACTACGGGGTTGGTGAGAG
CTTCACAGTGCAGCGGCGAG
>DRB1_01_26
CACGTTTCTTGTGGCAGCTTAAGTTTGAATGTCATTTCTTCAATGGGACG
GAGCGGGTGCGGTTGCTGGAAAGATGCATCTATAACCAAGAGGAGTCCGT
GCGCTTCGACAGCGACGTGGGGGAGTACCGGGCGGTGACGGAGCTGGGGC
GGCCTGATGCCGAGTCCTGGAACAGCCAGAAGGACCTCCTGGAGCAGAGG
CGGGCCGCGGTGGACACCTATTGCAGACACAACTACGGGGCTGTGGAGAG
CTTCACAGTGCAGCGGCGAG
>DRB1_01_27
CACGTTTCTTGTGGCAGCTTAAGTTTGAATGTCATTTCTTCAATGGGACG
GAGGGGGTGCGGTTGCTGGAAAGATGCATCTATAACCAAGAGGAGTCCGT
GCGCTTCGACAGCGACGTGGGGGAGTACCGGGCGGTGACGGAGCTGGGGC
GGCCTGATGCCGAGTACTGGAACAGCCAGAAGGACCTCCTGGAGCAGAGG
CGGGCCGCGGTGGACACCTACTGCAGACACAACTACGGGGTTGGTGAGAG
CTTCACAGTGCAGCGGCGAG
>DRB1_01_28
CACGTTTCTTGTGGCAGCTTAAGTTTGAATGTCATTTCTTCAATGGGACG
GAGCGGGTGCGGTTGCTGGAAAGATGCATCTATAACCAAGAGGAGTCCGT
GCGCTTCGACAGCGACGTGGGGGAGTACCGGGCGGTGATGGAGCTGGGGC
GGCCTGATGCCGAGTACTGGAACAGCCAGAAGGACCTCCTGGAGCAGAGG
CGGGCCGCGGTGGACACCTACTGCAGACACAACTACGGGGTTGGTGAGAG
CTTCACAGTGCAGCGGCGAG
>DRB1_01_29
CACGTTTCTTGTGGCAGCTTAAGTTTGAATGTCATTTCTTCAATGGGACG
GAGCGGGTGCGGTTGCTGGAAAGATGCATCTATAACCAAGAGGAGTCCGT
GCGCTTCGACAGCGACGTGGGGGAGTACCGGGCGGTGACGGAGCTGGGGC
GGCCTGATGCCGAGTACTGGAACAGCCAGAAGGACCTCCTGGAGCGGAGG
CGGGCCGCGGTGGACACCTACTGCAGACACAACTACGGGGTTGGTGAGAG
CTTCACAGTGCAGCGGCGAG
>DRB1_01_30
CACGTTTCTTGTGGCAGCTTAAGTTTGAATGTCATTTCTTCAATGGGACG
GAGCGGGTGCGGTTGCTGGAAAGATGCATCTATAACCAAGAGGAGTCCGT
GCGCTTCGACAGCGACGTGGGGGAGTACCGGGCGGTGACGGAGCTGGGGC
GGCCTGATGCCAAGTACTGGAACAGCCAGAAGGACCTCCTGGAGCAGAGG
CGGGCCGCGGTGGACACCTACTGCAGACACAACTACGGGGTTGGTGAGAG
CTTCACAGTGCAGCGGCGAG
>DRB1_01_31
CACGTTTCTTGTGGCAGCTTAAGTTTGAATGTCATTTCTTCAATGGGACG
GAGCGGGTGCGGTTGCTGGAAAGATGCATCTATAACCAAGAGGAGTCCGT
GCGCTTCGACAGCGACGTGGGGGAGTACCAGGCGGTGACGGAGCTGGGGC
GGCCTGATGCCGAGTACTGGAACAGCCAGAAGGACCTCCTGGAGCAGAGG
CGGGCCGCGGTGGACACCTACTGCAGACACAACTACGGGGTTGGTGAGAG
CTTCACAGTGCAGCGGCGAG
>DRB1_01_32
CACGTTTCTTGTGGCAGCTTAAGTTTGAATGTCATTTCTTCAATGGGACG
GAGCGGGTGCGGTTGCTGGAAAGATGCATCTATAACCAAGAGGAGTCCGT
GCGCTTCGACAGCGACGTGGGGGAGTACCGGGCGGTGACGGAGCTGGGGC
GGCCTGATGCCGAGTACTGGAACAGCCAGAAGGACCTCCTGGAGCAGAGG
CGGGCCGCGGTGGACACCTACTGCAGACACAACTACAGGGTTGGTGAGAG
CTTCACAGTGCAGCGGCGAG
>DRB1_01_33N
CACGTTTCTTGTGGCAGCTTAATTTGAATGTCATTTCTTCAATGGGACGG
AGCGGGTGCGGTTGCTGGAAAGATGCATCTATAACCAAGAGGAGTCCGTG
CGCTTCGACAGCGACGTGGGGGAGTACCGGGCGGTGACGGAGCTGGGGCG
GCCTGATGCCGAGTACTGGAACAGCCAGAAGGACCTCCTGGAGCAGAGGC
GGGCCGCGGTGGACACCTACTGCAGACACAACTACGGGGTTGGTGAGAGC
TTCACAGTGCAGCGGCGAG
>DRB1_01_34
CACGTTTCTTGTGGCAGCTTAAGTTTGAATGTCATTTCTTCAATGGGACG
GAGCGGGTGCGGTTGCTGGAAAGATGCGTCTATAACCAAGAGGAGTCCGT
GCGCTTCGACAGCGACGTGGGGGAGTACCGGGCGGTGACGGAGCTGGGGC
GGCCTGATGCCGAGTACTGGAACAGCCAGAAGGACCTCCTGGAGCAGAGG
CGGGCCGCGGTGGACACCTATTGCAGACACAACTACGGGGCTGTGGAGAG
CTTCACAGTGCAGCGGCGAG
>DRB1_03_01_01_01
ATGGTGTGTCTGAGGCTCCCTGGAGGCTCCTGCATGGCAGTTCTGACAGT
GACACTGATGGTGCTGAGCTCCCCACTGGCTTTGGCTGGGGACACCAGAC
CACGTTTCTTGGAGTACTCTACGTCTGAGTGTCATTTCTTCAATGGGACG
GAGCGGGTGCGGTACCTGGACAGATACTTCCATAACCAGGAGGAGAACGT
GCGCTTCGACAGCGACGTGGGGGAGTTCCGGGCGGTGACGGAGCTGGGGC
GGCCTGATGCCGAGTACTGGAACAGCCAGAAGGACCTCCTGGAGCAGAAG
CGGGGCCGGGTGGACAACTACTGCAGACACAACTACGGGGTTGTGGAGAG
CTTCACAGTGCAGCGGCGAGTCCATCCTAAGGTGACTGTGTATCCTTCAA
AGACCCAGCCCCTGCAGCACCATAACCTCCTGGTCTGTTCTGTGAGTGGT
TTCTATCCAGGCAGCATTGAAGTCAGGTGGTTCCGGAATGGCCAGGAAGA
GAAGACTGGGGTGGTGTCCACAGGCCTGATCCACAATGGAGACTGGACCT
TCCAGACCCTGGTGATGCTGGAAACAGTTCCTCGGAGTGGAGAGGTTTAC
ACCTGCCAAGTGGAGCACCCAAGCGTGACAAGCCCTCTCACAGTGGAATG
GAGAGCACGGTCTGAATCTGCACAGAGCAAGATGCTGAGTGGAGTCGGGG
GCTTTGTGCTGGGCCTGCTCTTCCTTGGGGCCGGGCTGTTCATCTACTTC
AGGAATCAGAAAGGACACTCTGGACTTCAGCCAAGAGGATTCCTGAGCTG
A
>DRB1_03_01_01_02
ATGGTGTGTCTGAGGCTCCCTGGAGGCTCCTGCATGGCAGTTCTGACAGT
GACACTGATGGTGCTGAGCTCCCCACTGGCTTTGGCTGGGGACACCAGAC
CACGTTTCTTGGAGTACTCTACGTCTGAGTGTCATTTCTTCAATGGGACG
GAGCGGGTGCGGTACCTGGACAGATACTTCCATAACCAGGAGGAGAACGT
GCGCTTCGACAGCGACGTGGGGGAGTTCCGGGCGGTGACGGAGCTGGGGC
GGCCTGATGCCGAGTACTGGAACAGCCAGAAGGACCTCCTGGAGCAGAAG
CGGGGCCGGGTGGACAACTACTGCAGACACAACTACGGGGTTGTGGAGAG
CTTCACAGTGCAGCGGCGAGTCCATCCTAAGGTGACTGTGTATCCTTCAA
AGACCCAGCCCCTGCAGCACCATAACCTCCTGGTCTGTTCTGTGAGTGGT
TTCTATCCAGGCAGCATTGAAGTCAGGTGGTTCCGGAATGGCCAGGAAGA
GAAGACTGGGGTGGTGTCCACAGGCCTGATCCACAATGGAGACTGGACCT
TCCAGACCCTGGTGATGCTGGAAACAGTTCCTCGGAGTGGAGAGGTTTAC
ACCTGCCAAGTGGAGCACCCAAGCGTGACAAGCCCTCTCACAGTGGAATG
GAGAGCACGGTCTGAATCTGCACAGAGCAAGATGCTGAGTGGAGTCGGGG
GCTTTGTGCTGGGCCTGCTCTTCCTTGGGGCCGGGCTGTTCATCTACTTC
AGGAATCAGAAAGGACACTCTGGACTTCAGCCAAGAGGATTCCTGAGCTG
A
>DRB1_03_01_02
ATGGTGTGTCTGAGGCTCCCTGGAGGCTCCTGCATGGCAGTTCTGACAGT
GACACTGATGGTGCTGAGCTCCCCACTGGCTTTGGCTGGGGACACCAGAC
CACGTTTCTTGGAGTACTCTACGTCTGAGTGTCATTTCTTCAATGGGACG
GAGCGGGTGCGGTACCTGGACAGATACTTCCATAACCAGGAGGAGAACGT
GCGCTTCGACAGCGACGTGGGGGAGTTCCGGGCGGTGACGGAGCTGGGGC
GGCCTGATGCCGAGTACTGGAACAGCCAGAAGGACCTCCTGGAGCAGAAG
CGGGGCCGGGTGGACAATTACTGCAGACACAACTACGGGGTTGTGGAGAG
CTTCACAGTGCAGCGGCGAGTCCATCCTAAGGTGACTGTGTATCCTTCAA
AGACCCAGCCCCTGCAGCACCATAACCTCCTGGTCTGTTCTGTGAGTGGT
TTCTATCCAGGCAGCATTGAAGTCAGGTGGTTCCGGAATGGCCAGGAAGA
GAAGACTGGGGTGGTGTCCACAGGCCTGATCCACAATGGAGACTGGACCT
TCCAGACCCTGGTGATGCTGGAAACAGTTCCTCGGAGTGGAGAGGTTTAC
ACCTGCCAAGTGGAGCACCCAAGCGTGACAAGCCCTCTCACAGTGGAATG
GAGAGCACGGTCTGAATCTGCACAGAGCAAGATGCTGAGTGGAGTCGGGG
GCTTTGTGCTGGGCCTGCTCTTCCTTGGGGCCGGGCTGTTCATCTACTTC
AGGAATCAGAAAGGACACTCTGGACTTCAGCCAAGAGGATTCCTGAGCTG
A
>DRB1_03_01_03
CACGTTTCTTGGAGTACTCTACGTCTGAGTGTCATTTCTTTAATGGGACG
GAGCGGGTGCGGTACCTGGACAGATACTTCCATAACCAGGAGGAGAACGT
GCGCTTCGACAGCGACGTGGGGGAGTTCCGGGCGGTGACGGAGCTGGGGC
GGCCTGATGCCGAGTACTGGAACAGCCAGAAGGACCTCCTGGAGCAGAAG
CGGGGCCGGGTGGACAACTACTGCAGACACAACTACGGGGTTGTGGAGAG
CTTCACAGTGCAGCGGCGAG
>DRB1_03_01_04
CACGTTTCTTGGAGTACTCTACGTCTGAGTGTCATTTCTTCAATGGGACG
GAGCGGGTGCGGTACCTGGACAGATACTTCCATAACCAGGAGGAGAACGT
GCGCTTCGACAGCGACGTGGGGGAGTTCCGGGCGGTGACGGAGCTGGGGC
GGCCTGATGCCGAGTACTGGAACAGCCAGAAGGACCTCCTGGAGCAGAAG
CGGGGCAGGGTGGACAACTACTGCAGACACAACTACGGGGTTGTGGAGAG
CTTCACAGTGCAGCGGCGAG
>DRB1_03_01_05
CACGTTTCTTGGAGTACTCTACGTCTGAGTGTCATTTCTTCAATGGGACG
GAGCGGGTGCGGTACCTGGACAGATACTTCCATAACCAGGAGGAGAACGT
GCGCTTCGACAGCGACGTGGGGGAGTTCCGGGCGGTGACAGAGCTGGGGC
GGCCTGATGCCGAGTACTGGAACAGCCAGAAGGACCTCCTGGAGCAGAAG
CGGGGCCGGGTGGACAACTACTGCAGACACAACTACGGGGTTGTGGAGAG
CTTCACAGTGCAGCGGCGAG
>DRB1_03_01_06
CACGTTTCTTGGAGTACTCTACGTCTGAGTGTCATTTCTTCAATGGGACG
GAGCGGGTGCGGTACCTGGACAGATACTTCCATAACCAGGAGGAGAACGT
GCGCTTCGACAGCGACGTGGGGGAGTTCCGGGCGGTGACGGAGCTGGGGC
GGCCTGATGCGGAGTACTGGAACAGCCAGAAGGACCTCCTGGAGCAGAAG
CGGGGCCGGGTGGACAACTACTGCAGACACAACTACGGGGTTGTGGAGAG
CTTCACAGTGCAGCGGCGAG
>DRB1_03_01_07
CACGTTTCTTGGAGTACTCTACGTCTGAGTGTCATTTCTTCAATGGGACG
GAGCGGGTGCGGTACCTGGACAGATACTTCCATAACCAGGAGGAGAACGT
GCGCTTCGACAGCGACGTGGGGGAGTTCCGGGCGGTGACGGAGCTGGGGC
GGCCTGATGCCGAGTATTGGAACAGCCAGAAGGACCTCCTGGAGCAGAAG
CGGGGCCGGGTGGACAACTACTGCAGACACAACTACGGGGTTGTGGAGAG
CTTCACAGTGCAGCGGCGAG
>DRB1_03_01_08
CACGTTTCTTGGAGTACTCTACGTCTGAGTGTCATTTCTTCAATGGGACG
GAGCGGGTGCGGTACCTGGACAGATACTTCCATAACCAGGAGGAGAACGT
GCGCTTCGACAGCGACGTGGGGGAGTTCCGGGCGGTGACGGAGCTGGGGC
GGCCTGATGCCGAGTACTGGAACAGCCAGAAGGACCTCCTGGAGCAGAAG
CGGGGCCGGGTGGACAACTACTGCAGACACAACTACGGGGTTGTGGAGAG
CTTCACAGTGCAGCGGCGAGTCCATCCTAAGGTGACTGTGTATCCTTCAA
AGACCCAGCCCCTGCAGCACCACAACCTCCTGGTCTGTTCTGTGAGTGGT
TTCTATCCAGGCAGCATTGAAGTCAGGTGGTTCCGGAATGGCCAGGAAGA
GAAGACTGGGGTGGTGTCCACAGGCCTGATCCACAATGGAGACTGGACCT
TCCAGACCCTGGTGATGCTGGAAACAGTTCCTCGGAGTGGAGAGGTTTAC
ACCTGCCAAGTGGAGCACCCAAGCGTGACAAGCCCTCTCACAGTGGAATG
GA
>DRB1_03_01_09
CACGTTTCTTGGAGTACTCTACGTCTGAGTGTCATTTCTTCAATGGGACG
GAGCGGGTGCGGTACCTGGACAGATACTTCCATAACCAGGAGGAGAACGT
GCGCTTCGACAGCGACGTGGGGGAGTTCCGGGCGGTGACGGAGCTGGGGC
GGCCTGATGCCGAATACTGGAACAGCCAGAAGGACCTCCTGGAGCAGAAG
CGGGGCCGGGTGGACAACTACTGCAGACACAACTACGGGGTTGTGGAGAG
CTTCACAGTGCAGCGGCGAG
>DRB1_03_01_10
CACGTTTCTTGGAGTACTCTACGTCTGAGTGTCATTTCTTCAATGGGACG
GAGCGGGTGCGGTACCTGGACAGATACTTCCATAACCAGGAGGAGAACGT
GCGCTTCGACAGCGACGTGGGGGAGTTCCGGGCGGTGACGGAGCTGGGGC
GCCCTGATGCCGAGTACTGGAACAGCCAGAAGGACCTCCTGGAGCAGAAG
CGGGGCCGGGTGGACAACTACTGCAGACACAACTACGGGGTTGTGGAGAG
CTTCACAGTGCAGCGGCGAG
>DRB1_03_01_11
CACGTTTCTTGGAGTACTCTACGTCTGAGTGTCATTTCTTCAATGGGACG
GAGCGGGTGCGGTACCTGGACAGATACTTCCATAACCAGGAGGAGAACGT
GCGCTTCGACAGCGACGTGGGGGAGTTCCGGGCGGTGACGGAGCTGGGGC
GGCCTGATGCCGAGTACTGGAACAGCCAGAAGGACCTCCTGGAGCAGAAG
CGGGGCCGGGTGGACAACTACTGCAGACACAACTACGGGGTTGTGGAGAG
CTTCACGGTGCAGCGGCGAG
>DRB1_03_02_01
GGGGACACCAGACCACGTTTCTTGGAGTACTCTACGTCTGAGTGTCATTT
CTTCAATGGGACGGAGCGGGTGCGGTTCCTGGAGAGATACTTCCATAACC
AGGAGGAGAACGTGCGCTTCGACAGCGACGTGGGGGAGTACCGGGCGGTG
ACGGAGCTGGGGCGGCCTGATGCCGAGTACTGGAACAGCCAGAAGGACCT
CCTGGAGCAGAAGCGGGGCCGGGTGGACAACTACTGCAGACACAACTACG
GGGTTGGTGAGAGCTTCACAGTGCAGCGGCGAGTCCATCCTAAGGTGACT
GTGTATCCTTCAAAGACCCAGCCCCTGCAGCACCACAACCTCCTGGTCTG
TTCTGTGAGTGGTTTCTATCCAGGCAGCATTGAAGTCAGGTGGTTCCGGA
ATGGCCAGGAAGAGAAGACTGGGGTGGTGTCCACAGGCCTGATCCACAAT
GGAGACTGGACCTTCCAGACCCTGGTGATGCTGGAAACAGTTCCTCGGAG
TGGAGAGGTTTACACCTGCCAAGTGGAGCACCCAAGCGTGACAAGCCCTC
TCACAGTGGAATGGAGAGCACGGTCTGAATCTGCACAGAGCAAGATGCTG
AGTGGAGTCGGGGGCTTTGTGCTGGGCCTGCTCTTCCTTGGGGCCGGGCT
GTTCATCTACTTCAGGAATCAGAAAGGACACTCTGGACTTCAGCCAAGAG
GATTCCTGAGCTGA
>DRB1_03_02_02
GGGGACACCAGACCACGTTTCTTGGAGTACTCTACGTCTGAGTGTCATTT
CTTCAATGGGACGGAGCGGGTGCGGTTCCTGGAGAGATACTTCCATAACC
AGGAGGAGAACGTGCGCTTCGACAGCGACGTGGGGGAGTACCGGGCGGTG
ACGGAGCTGGGGCGGCCTGATGCCGAGTACTGGAACAGCCAGAAGGACCT
CCTGGAGCAGAAGCGGGGCCGGGTGGACAATTACTGCAGACACAACTACG
GGGTTGGTGAGAGCTTCACAGTGCAGCGGCGAGTCCATCCTAAGGTGACT
>DRB1_03_03
CACGTTTCTTGGAGTACTCTACGTCTGAGTGTCATTTCTTCAATGGGACG
GAGCGGGTGCGGTTCCTGGAGAGATACTTCCATAACCAGGAGGAGAACGT
GCGCTTCGACAGCGACGTGGGGGAGTACCGGGCGGTGACGGAGCTGGGGC
GGCCTGATGCCGAGTACTGGAACAGCCAGAAGGACCTCCTGGAGCAGAAG
CGGGGCCGGGTGGACAACTACTGCAGACACAACTACGGGGTTGTGGAGAG
CTTCACAGTGCAGCGGCGAG
>DRB1_03_04
CACGTTTCTTGGAGTACTCTACGTCTGAGTGTCATTTCTTCAATGGGACG
GAGCGGGTGCGGTACCTGGACAGATACTTCCATAACCAGGAGGAGTCCGT
GCGCTTCGACAGCGACGTGGGGGAGTTCCGGGCGGTGACGGAGCTGGGGC
GGCCTGATGCCGAGTACTGGAACAGCCAGAAGGACCTCCTGGAGCAGAAG
CGGGGCCGGGTGGACAACTACTGCAGACACAACTACGGGGTTGTGGAGAG
CTTCACAGTGCAGCGGCGAGTCCATCCTAAGGTGACTGTGTATCCTTCAA
AGACCCAGCCCCTGCAGCACCATAACCTCCTGGTCTGTTCTGTGAGTGGT
TTCTATCCAGGCAGCATTGAAGTCAGGTGGTTCCGGAATGGCCAGGAAGA
GAAGACTGGGGTGGTGTCCACAGGCCTGATCCACAATGGAGACTGGACCT
TCCAGACCCTGGTGATGCTGGAAACAGTTCCTCGGAGTGGAGAGGTTTAC
ACCTGCCAAGTGGAGCACCCAAGCGTGACAAGCCCTCTCACAGTGGAAT
>DRB1_03_05_01
CACGTTTCTTGGAGTACTCTACGTCTGAGTGTCATTTCTTCAATGGGACG
GAGCGGGTGCGGTACCTGGACAGATACTTCCATAACCAGGAGGAGAACGT
GCGCTTCGACAGCGACGTGGGGGAGTTCCGGGCGGTGACGGAGCTGGGGC
GGCCTGATGCCGAGTACTGGAACAGCCAGAAGGACCTCCTGGAGCAGAAG
CGGGGCCGGGTGGACAACTACTGCAGACACAACTACGGGGTTGGTGAGAG
CTTCACAGTGCAGCGGCGAG
>DRB1_03_05_02
CACGTTTCTTGGAGTACTCTACGTCTGAGTGTCATTTCTTCAATGGGACG
GAGCGGGTGCGGTACCTGGACAGATACTTCCATAACCAGGAGGAGAACGT
GCGCTTCGACAGCGACGTGGGGGAGTTCCGGGCGGTGACGGAGCTGGGGC
GGCCTGATGCCGAGTACTGGAACAGCCAGAAGGACCTCCTGGAGCAGAAG
CGGGGCCGGGTGGACAACTACTGCAGACACAACTACGGGGTTGGTGAGAG
CTTCACGGTGCAGCGGCGAG
>DRB1_03_05_03
CACGTTTCTTGGAGTACTCTACGTCTGAGTGTCATTTCTTCAATGGGACG
GAGCGGGTGCGGTACCTGGACAGATACTTCCATAACCAGGAGGAGAACGT
GCGCTTCGACAGCGACGTGGGGGAGTTCCGGGCGGTGACGGAGCTGGGGC
GGCCTGATGCCGAGTACTGGAACAGCCAGAAGGACCTCCTGGAGCAGAAG
CGGGGCCGGGTGGACAATTACTGCAGACACAACTACGGGGTTGGTGAGAG
CTTCACAGTGCAGCGGCGAG
>DRB1_03_06
ATGGTGTGTCTGAGGCTCCCTGGAGGCTCCTGCATGGCAGTTCTGACAGT
GACACTGATGGTGCTGAGCTCCCCACTGGCTTTGGCTGGGGACACCAGAC
CACGTTTCTTGGAGTACTCTACGTCTGAGTGTCATTTCTTCAATGGGACG
GAGCGGGTGCGGTACCTGGACAGATACTTCCATAACCAGGAGGAGAACGT
GCGCTTCGACAGCGACGTGGGGGAGTACCGGGCGGTGACGGAGCTGGGGC
GGCCTGATGCCGAGTACTGGAACAGCCAGAAGGACCTCCTGGAGCAGAAG
CGGGGCCGGGTGGACAACTACTGCAGACACAACTACGGGGTTGTGGAGAG
CTTCACAGTGCAGCGGCGAGTCCATCCTAAGGTGACTGTGTATCCTTCAA
AGACCCAGCCCCTGCAGCACCATAACCTCCTGGTCTGTTCTGTGAGTGGT
TTCTATCCAGGCAGCATTGAAGTCAGGTGGTTCCGGAATGGCCAGGAAGA
GAAGACTGGGGTGGTGTCCACAGGCCTGATCCACAATGGAGACTGGACCT
TCCAGACCCTGGTGATGCTGGAAACAGTTCCTCGGAGTGGAGAGGTTTAC
ACCTGCCAAGTGGAGCACCCAAGCGTGACAAGCCCTCTCACAGTGGAATG
GAGAGCACGGTCTGAATCTGCACAGAGCAAGATGCTGAGTGGAGTCGGGG
GCTTTGTGCTGGGCCTGCTCTTCCTTGGGGCCGGGCTGTTCATCTACTTC
AGGAATCAGAAAGGACACTCTGGACTTCAGCCAAGAGGATTCCTGAGCTG
A
>DRB1_03_07
GGGGACACCAGACCACGTTTCTTGGAGTACTCTACGTCTGAGTGTCATTT
CTTCAATGGGACGGAGCGGGTGCGGTTCCTGGACAGATACTTCCATAACC
AGGAGGAGAACGTGCGCTTCGACAGCGACGTGGGGGAGTTCCGGGCGGTG
ACGGAGCTGGGGCGGCCTGATGCCGAGTACTGGAACAGCCAGAAGGACCT
CCTGGAGCAGAAGCGGGGCCGGGTGGACAACTACTGCAGACACAACTACG
GGGTTGTGGAGAGCTTCACAGTGCAGCGGCGAGTCCATCCTAAGGTGACT
GTGTAT
>DRB1_03_08
GGGGACACCAGACCACGTTTCTTGGAGTACTCTACGTCTGAGTGTCATTT
CTTCAATGGGACGGAGCGGGTGCGGTACCTGGACAGATACTTCCATAACC
AGGAGGAGAACGTGCGCTTCGACAGCGACGTGGGGGAGTTCCGGGCGGTG
ACGGAGCTGGGGCGGCCTGATGAGGAGTACTGGAACAGCCAGAAGGACCT
CCTGGAGCAGAAGCGGGGCCGGGTGGACAACTACTGCAGACACAACTACG
GGGTTGTGGAGAGCTTCACAGTGCAGCGGCGAGTCCATCCTAAGGTGACT
GTGTAT
>DRB1_03_09
TTGGAGTACTCTACGTCTGAGTGTCATTTCTTCAATGGGACGGAGCGGGT
GCGGTACCTGGACAGATACTTCCATAACCGGGAGGAGAACGTGCGCTTCG
ACAGCGACGTGGGGGAGTTCCGGGCGGTGACGGAGCTGGGGCGGCCTGAT
GCCGAGTACTGGAACAGCCAGAAGGACCTCCTGGAGCAGAAGCGGGGCCG
GGTGGACAACTACTGCAGACACAACTACGGGGTTGGTGAGAGCTTCACAG
TGCAGCGG
>DRB1_03_10
GGGGACACCAGACCACGTTTCTTGGAGTACTCTACGTCTGAGTGTCATTT
CTTCAATGGGACGGAGCGGGTGCGGTACCTGGACAGATACTTCCATAACC
AGGAGGAGAACGTGCGCTTCGACAGCGACGTGGGGGAGTTCCGGGCGGTG
ACGGAGCTGGGGCGGCCTGCTGCGGAGCACTGGAACAGCCAGAAGGACCT
CCTGGAGCAGAAGCGGGGCCGGGTGGACAACTACTGCAGACACAACTACG
GGGTTGTGGAGAGCTTCACAGTGCAGCGGCGAGTCCATCCTAAGGTGACT
GTGTATCCTTCAAAGACCCAGCCCCTGCAGCACCATAACCTCCTGGTCTG
TTCTGTGAGTGGTTTCTATCCAGGCAGCATTGAAGTCAGGTGGTTCCGGA
ATGGCCAGGAAGAGAAGACTGGGGTGGTGTCCACAGGCCTGATCCACAAT
GGAGACTGGACCTTCCAGACCCTGGTGATGCTGGAAACAGTTCCTCGGAG
TGGAGAGGTTTACACCTGCCAAGTGGAGCACCCAAGCGTGACAAGCCCTC
TCACAGTGGAATGGAGAGCACGGTCTGAATCTGCACAGAGCAAGATGCTG
AGTGGAGTCGGGGGCTTTGTGCTGGGCCTGCTCTTCCTTGGGGCCGGGCT
GTTCATCTACTTCAGGAATCAGAAAGGACACTCTGGACTTCAGCCAAGAG
GATTCCTGAGCTGA
>DRB1_03_11_01
CACGTTTCTTGGAGTACTCTACGTCTGAGTGTCATTTCTTCAATGGGACG
GAGCGGGTGCGGTACCTGGACAGATACTTCCATAACCAGGAGGAGAACGT
GCGCTTCGACAGCGACGTGGGGGAGTTCCGGGCGGTGACGGAGCTGGGGC
GGCCTGATGCCGAGTACTGGAACAGCCAGAAGGACCTCCTGGAGCAGAAG
CGGGGCCAGGTGGACAACTACTGCAGACACAACTACGGGGTTGTGGAGAG
CTTCACAGTGCAGCGGCGA
>DRB1_03_11_02
CACGTTTCTTGGAGTACTCTACGTCTGAGTGTCATTTCTTCAATGGGACG
GAGCGGGTGCGGTACCTGGACAGATACTTCCATAACCAGGAGGAGAACGT
GCGCTTCGACAGCGACGTGGGGGAGTTCCGGGCGGTGACGGAGCTGGGGC
GGCCTGATGCCGAGTACTGGAACAGCCAGAAGGACCTCCTGGAGCAGAAG
CGGGGCCAGGTGGACAATTACTGCAGACACAACTACGGGGTTGTGGAGAG
CTTCACAGTGCAGCGGCGAG
>DRB1_03_12
TTGGAGTACTCTACGTCTGAGTGTCATTTCTTCAATGGGACGGAGCGGGT
GCGGTACCTGGACAGATACTTCCATAACCAGGAGGAGAACGTGCGCTTCG
ACAGCGACGTGGGGGAGTTCCGGGCGGTGACGGAGCTGGGGCGGCCTAGC
GCCGAGTACTGGAACAGCCAGAAGGACCTCCTGGAGCAGAAGCGGGGCCG
GGTGGACAACTACTGCAGACACAACTACGGGGTTGTGGAG
>DRB1_03_13_01
CACGTTTCTTGGAGTACTCTACGTCTGAGTGTCATTTCTTCAATGGGACG
GAGCGGGTGCGGTACCTGGACAGATACTTCCATAACCAGGAGGAGAACGT
GCGCTTCGACAGCGACGTGGGGGAGTTCCGGGCGGTGACGGAGCTGGGGC
GGCCTGATGCCGAGTCCTGGAACAGCCAGAAGGACCTCCTGGAGCAGAAG
CGGGGCCGGGTGGACAACTACTGCAGACACAACTACGGGGTTGTGGAGAG
CTTCACAGTGCAGCGGCGAG
>DRB1_03_13_02
CACGTTTCTTGGAGTACTCTACGTCTGAGTGTCATTTCTTCAATGGGACG
GAGCGGGTGCGGTACCTGGACAGATACTTCCATAACCAGGAGGAGAACGT
GCGCTTCGACAGCGACGTGGGGGAGTTCCGGGCGGTGACGGAGCTGGGGC
GGCCTGATGCCGAGTCCTGGAACAGCCAGAAGGACCTCCTGGAGCAGAAG
CGGGGCCGGGTGGACAATTACTGCAGACACAACTACGGGGTTGTGGAGAG
CTTCACAGTGCAGCGGCGAG
>DRB1_03_14
CACGTTTCTTGGAGTACTCTACGTCTGAGTGTCATTTCTTCAATGGGACG
GAGCGGGTGCGGTACCTGGACAGATACTTCCATAACCAGGAGGAGAACGT
GCGCTTCGACAGCGACGTGGGGGAGTTCCGGGCGGTGACGGAGCTGGGGC
GGCCTGATGCCGAGTACTGGAACAGCCAGAAGGACCTCCTGGAGCAGAAG
CGGGGCCGGGTGGACACCTACTGCAGACACAACTACGGGGTTGGTGAGAG
CTTCACAGTGCAGCGGCGAG
>DRB1_03_15
CACGTTTCTTGGAGTACTCTACGTCTGAGTGTCATTTCTTCAATGGGACG
GAGCGGGTGCGGTACCTGGACAGATACTTCCATAACCAGGAGGAGAACGT
GCGCTTCGACAGCGACGTGGGGGAGTTCCGGGCGGTGACGGAGCTGGGGC
GGCCTGATGCCGAGTACTGGAACAGCCAGAAGGACCTCCTGGAGCAGAAG
CGGGGCCGGGTGGACACCTACTGCAGACACAACTACGGGGTTGTGGAGAG
CTTCACAGTGCAGCGGCGAGTCCATCCTAAGGTGACTGTGTATCCTTCAA
AGACCCAGCCCCTGCAGCACCATAACCTCCTGGTCTGTTCTGTGAGTGGT
TTCTATCCAGGCAGCATTGAAGTCAGGTGGTTCCGGAATGGCCAGGAAGA
GAAGACTGGGGTGGTGTCCACAGGCCTGATCCACAATGGAGACTGGACCT
TCCAGACCCTGGTGATGCTGGAAACAGTTCCTCGGAGTGGAGAGGTTTAC
ACCTGCCAAGTGGAGCACCCAAGCGTGACAAGCCCTCTCACAGTGGAAT
>DRB1_03_16
CACGTTTCTTGGAGTACTCTACGTCTGAGTGTCATTTCTTCAATGGGACG
GAGCGGGTGCGGTACCTGGACAGATACTTCCATAACCAGGAGGAGAACGT
GCGCTTCGACAGCGACGTGGGGGAGTTCTGGGCGGTGACGGAGCTGGGGC
GGCCTGATGCCGAGTACTGGAACAGCCAGAAGGACCTCCTGGAGCAGAAG
CGGGGCCGGGTGGACAACTACTGCAGACACAACTACGGGGTTGTG
>DRB1_03_17
CACGTTTCTTGGAGTACTCTACGTCTGAGTGTCATTTCTTCAATGGGACG
GAGCGGGTGCGGTTCCTGGACAGATACTTCTATAACCAAGAGGAGTACGT
GCGCTTCGACAGCGACGTGGGGGAGTACCGGGCGGTGAGGGAGCTGGGGC
GGCCTGATGCCGAGTACTGGAACAGCCAGAAGGACCTCCTGGAGCAGAAG
CGGGGCCAGGTGGACAATTACTGCAGACACAACTACGGGGTTGGTGAGAG
CTTCACAGTGCAGCGGCGAG
>DRB1_03_18
CACGTTTCTTGGAGTACTCTACGTCTGAGTGTCATTTCTTCAATGGGACG
GAGCGGGTGCGGTACCTGGACAGATACTTCCATAACCAGGAGGAGAACGT
GCGCTTCGACAGCGACGTGCGGGAGTTCCGGGCGGTGACGGAGCTGGGGC
GGCCTGATGCCGAGTACTGGAACAGCCAGAAGGACCTCCTGGAGCAGAAG
CGGGGCCGGGTGGACAACTACTGCAGACACAACTACGGGGTTGTGGAGAG
CTTCACAGTGCAGCGGCGAG
>DRB1_03_19
CACGTTTCTTGGAGTACTCTACGTCTGAGTGTCATTTCTTCAATGGGACG
GAGCGGGTGCGGTACCTGGACAGATACTTCCATAACCAGGAGGAGAACGT
GCGCTTCGACAGCGACGTGGGGGAGTTCCGGGCGGTGACGGAGCTGGGGC
GGCCTGATGCCGAGTACTGGAACAGCCAGAAGGACATCCTGGAGCAGAAG
CGGGGCCGGGTGGACAACTACTGCAGACACAACTACGGGGTTGTGGAGAG
CTTCACAGTGCAGCGGCGAG
>DRB1_03_20
CACGTTTCTTGGAGTACTCTACGTCTGAGTGTCATTTCTTCAATGGGACG
GAGCGGGTGCGGTACCTGGACAGATACTTCCATAACCAGGAGGAGAACGT
GCGCTTCGACAGCGACGTGGGGGAGTTCCGGGCGGTGACGGAGCTGGGGC
GGCCTGATGCCGAGTACTGGAACAGCCAGAAGGACCTCCTGGAGCAGAAG
CGGGGCCGGGTGGACAACTACTGCAGACACAACTACGGGGCTGTGGAGAG
CTTCACAGTGCAGCGG
>DRB1_03_21
CGTTTCTTGGAGTACTCTACGTCTGAGTGTCATTTCTTCAATGGGACGGA
GCGGGTGCGGTTCCTGGACAGATACTTCCATAACCAGGAGGAGTTCGTGC
GCTTCGACAGCGACGTGGGGGAGTTCCGGGCGGTGACGGAGCTGGGGCGG
CCTGATGCCGAGTACTGGAACAGCCAGAAGGACCTCCTGGAGCAGAAGCG
GGGCCGGGTGGACAACTACTGCAGACACAACTACGGGGTTGTGGAGAGCT
TCACAGTGCAGCGGCGA
>DRB1_03_22
CACGTTTCTTGGAGTACTCTACGTCTGAGTGTCATTTCTTCAATGGGACG
GAGCGGGTGCGGTACCTGGACAGATACTTCGATAACCAGGAGGAGAACGT
GCGCTTCGACAGCGACGTGGGGGAGTTCCGGGCGGTGACGGAGCTGGGGC
GGCCTGATGCCGAGTACTGGAACAGCCAGAAGGACCTCCTGGAGCAGAAG
CGGGGCCGGGTGGACAACTACTGCAGACACAACTACGGGGTTGTGGAGAG
CTTCACAGTGCAGCGGCGAG
>DRB1_03_23
CACGTTTCTTGGAGTACTCTACGTCTGAGTGTCATTTCTTCAATGGGACG
GAGCGGGTGCGGTACCTGGACAGATACTTCCATAACCGGGAGGAGAACGT
GCGCTTCGACAGCGACGTGGGGGAGTTCCGGGCGGTGACGGAGCTGGGGC
GGCCTGATGCCGAGTACTGGAACAGCCAGAAGGACCTCCTGGAGCAGAAG
CGGGGCCGGGTGGACAACTACTGCAGACACAACTACGGGGTTGTGGAGAG
CTTCACAGTGCAGCGGCGAG
>DRB1_03_24
CACGTTTCTTGGAGTACTCTACGTCTGAGTGTCATTTCTTCAATGGGACG
GAGCGGGTGCGGTTCCTGGACAGATACTTCCATAACCAGGAGGAGAACGT
GCGCTTCGACAGCGACGTGGGGGAGTTCCGGGCGGTGACGGAGCTGGGGC
GGCCTGATGCCGAGTACTGGAACAGCCAGAAGGACCTCCTGGAGCAGAAG
CGGGGCCAGGTGGACAATTACTGCAGACACAACTACGGGGTTGTGGAGAG
CTTCACAGTGCAGCGGCGAG
>DRB1_03_25
CACGTTTCTTGGAGTACTCTACGTCTGAGTGTCATTTCTTCAATGGGACG
GAGCGGGTGCGGTACCTGGACAGATACTTCCATAACCAGGAGGAGTACGT
GCGCTTCGACAGCGACGTGGGGGAGTTCCGGGCGGTGACGGAGCTGGGGC
GGCCTGATGCCGAGTACTGGAACAGCCAGAAGGACCTCCTGGAGCAGAAG
CGGGGCCGGGTGGACAACTACTGCAGACACAACTACGGGGTTGTGGAGAG
CTTCACAGTGCAGCGGCGAG
>DRB1_03_26
CACGTTTCTTGGAGTACTCTACGTCTGAGTGTCATTTCTTCAATGGGACG
GAGCGGGTGCGGTACCTGGACAGATACTTCCATAACCAGGAGGAGAACGC
GCGCTTCGACAGCGACGTGGGGGAGTACCGGGCGGTGACGGAGCTGGGGC
GGCCTGATGCCGAGTACTGGAACAGCCAGAAGGACCTCCTGGAGCAGAAG
CGGGGCCGGGTGGACAACTACTGCAGACACAACTACGGGGTTGTGGAGAG
CTTCACAGTGCAGCGGCGAG
>DRB1_03_27
CACGTTTCTTGGAGTACTCTACGTCTGAGTGTCATTTCTTCAATGGGACG
GAGCGGGTGCGGTTCCTGGAGAGATACTTCCATAACCAGGAGGAGAACGT
GCGCTTCGACAGCGACGTGGGGGAGTACCGGGCGGTGACGGAGCTGGGGC
GGCCTGATGCCGAGTACTGGAACAGCCAGAAGGACCTCCTGGAGCAGAAG
CGGGGCCAGGTGGACAATTACTGCAGACACAACTACGGGGTTGGTGAGAG
CTTCACAGTGCAGCGGCGAG
>DRB1_03_28
CACGTTTCTTGGAGTACTCTACGTCTGAGTGTCATTTCTTCAATGGGACG
GAGCGGGTGCGGTACCTGGACAGATACTTCCATAACCAGGAGGAGAACGT
GCGCTTCGACAGCGACGTGGGGGAGTTCCGGGCGGTGACGAAGCTGGGGC
GGCCTGATGCCGAGTACTGGAACAGCCAGAAGGACCTCCTGGAGCAGAAG
CGGGGCCGGGTGGACAACTACTGCAGACACAACTACGGGGTTGTGGAGAG
CTTCACAGTGCAGCGGCGAG
>DRB1_03_29
CACGTTTCTTGGAGTACTCTACGTCTGAGTGTCATTTCTTCAATGGGACG
GAGCGGGTGCGGTTCCTGGAGAGATACTTCCATAACCAGGAGGAGAACGT
GCGCTTCGACAGCGACGTGGGGGAGTTCCGGGCGGTGACGGAGCTGGGGC
GGCCTGATGCCGAGTACTGGAACAGCCAGAAGGACCTCCTGGAGCAGAAG
CGGGGCCGGGTGGACAACTACTGCAGACACAACTACGGGGTTGGTGAGAG
CTTCACAGTGCAGCGGCGAG
>DRB1_03_30
CACGTTTCTTGGAGTACTCTACGTCTGAGTGTCATTTCTTCAATGGGACG
GAGCGGGTGCGGTACCTGGACAGATACTTCCATAACCAGGAGGAGTTCGT
GCGCTTCGACAGCGACGTGGGGGAGTTCCGGGCGGTGACGGAGCTGGGGC
GGCCTGATGCCGAGTACTGGAACAGCCAGAAGGACCTCCTGGAGCAGAAG
CGGGGCCGGGTGGACAACTACTGCAGACACAACTACGGGGTTGTGGAGAG
CTTCACAGTGCAGCGGCGAG
>DRB1_03_31
CACGTTTCTTGGAGTACTCTACGTCTGAGTGTCATTTCTTCAATGGGACG
GAGCGGGTGCGGTACCTGGACAGATACTTCCATAACCAGGAGGAGTACGT
GCGCTTCGACAGCGACGTGGGGGAGTACCGGGCGGTGACGGAGCTGGGGC
GGCCTGATGCCGAGTACTGGAACAGCCAGAAGGACCTCCTGGAGCAGAAG
CGGGGCCGGGTGGACAACTACTGCAGACACAACTACGGGGTTGTGGAGAG
CTTCACAGTGCAGCGGCGAG
>DRB1_03_32
CACGTTTCTTGGAGTACTCTACGTCTGAGTGTCATTTCTTCAATGGGACG
GAGCGGGTGCGGTACGTGGACAGATACTTCCATAACCAGGAGGAGAACGT
GCGCTTCGACAGCGACGTGGGGGAGTTCCGGGCGGTGACGGAGCTGGGGC
GGCCTGATGCCGAGTACTGGAACAGCCAGAAGGACCTCCTGGAGCAGAAG
CGGGGCCGGGTGGACAACTACTGCAGACACAACTACGGGGTTGTGGAGAG
CTTCACAGTGCAGCGGCGAG
>DRB1_03_33
CACGTTTCTTGGAGTACTCTACGTCTGAGTGTCATTTCTTCAATGGGACG
GAGCGGGTGCGGTACCTGGACAGATACTTCCATAACCAGGAGGAGAACGC
GCGCTTCGACAGCGACGTGGGGGAGTTCCGGGCGGTGACGGAGCTGGGGC
GGCCTGATGCCGAGTACTGGAACAGCCAGAAGGACCTCCTGGAGCAGAAG
CGGGGCCGGGTGGACAACTACTGCAGACACAACTACGGGGTTGTGGAGAG
CTTCACAGTGCAGCGGCGAG
>DRB1_03_34
CACGTTTCTTGGAGTACTCTACGTCTGAGTGTCATTTCTTCAATGGGACG
GAGCGGGTGCGGTACCTGGACAGATACTTCCATAACCAGGAGGAGAACGT
GCGCTTCGACAGCGACGTGGGGGAGTTCCGGGCGGTGACGGAGCTGGGGC
GGCCTGATGCCGAGTACTGGAACAGCCAGAAGGACCTCCTGGAGCAGAAG
CGGGGCCGGGTGAACAACTACTGCAGACACAACTACGGGGTTGTGGAGAG
CTTCACAGTGCAGCGGCGAG
>DRB1_03_35
CACGTTTCTTGGAGTACTCTACGTCTGAGTGTCAATTCTTCAATGGGACG
GAGCGGGTGCGGTTCCTGGACAGATACTTCCATAACCAGGAGGAGTTCGT
GCGCTTCGACAGCGACGTGGGGGAGTACCGGGCGGTGACGGAGCTGGGGC
GGCCTGATGCTGAGTACTGGAACAGCCAGAAGGACCTCCTGGAGCAGAAG
CGGGGCCAGGTGGACAATTACTGCAGACACAACTACGGGGTTGGTGAGAG
CTTCACAGTGCAGCGGCGAG
>DRB1_03_36
CACGTTTCTTGGAGTACTCTACGTCTGAGTGTCATTTCTTCAATGGGACG
GAGCGGGTGCGGTACCTGGACAGATACTTCCATAAACAGGAGGAGAACGT
GCGCTTCGACAGCGACGTGGGGGAGTTCCGGGCGGTGACGGAGCTGGGGC
GGCCTGATGCCGAGTACTGGAACAGCCAGAAGGACCTCCTGGAGCAGAAG
CGGGGCCGGGTGGACAACTACTGCAGACACAACTACGGGGTTGTGGAGAG
CTTCACAGTGCAGCGGCGAG
>DRB1_03_37
CACGTTTCTTGGAGTACTCTACGTCTGAGTGTCATTTCTTCAATGGGACG
GAGCGGGTGCGGTACCTGGACAGATACTTCCATAACCAGGAGGAGAACGT
GCGCTTCGACAGCGACGTGGGGGAGTTCCGGGCGGTGAGGGAGCTGGGGC
GGCCTGATGCCGAGTACTGGAACAGCCAGAAGGACCTCCTGGAGCAGAAG
CGGGGCCGGGTGGACAACTACTGCAGACACAACTACGGGGTTGTGGAGAG
CTTCACAGTGCAGCGGCGAG
>DRB1_03_38
CACGTTTCTTGGAGTACTCTACGTCTGAGTGTCATTTCTTCAATGGGACG
GAGCGGGTGCGGTTCCTGGAGAGATACTTCCATAACCAGGAGGAGAACGT
GCGCTTCGACAGCGACGTGGGGGAGTACCGGGCGGTGACGGAGCTGGGGC
GGCCTGTCGCCGAGTCCTGGAACAGCCAGAAGGACCTCCTGGAGCAGAAG
CGGGGCCGGGTGGACAACTACTGCAGACACAACTACGGGGTTGGTGAGAG
CTTCACAGTGCAGCGGCGAG
>DRB1_03_39
CACGTTTCTTGGAGTACTCTACGTCTGAGTGTCATTTCTTCAATGGGACG
GAGCGGGTGCGGTACCGGGACAGATACTTCCATAACCAGGAGGAGAACGT
GCGCTTCGACAGCGACGTGGGGGAGTTCCGGGCGGTGACGGAGCTGGGGC
GGCCTGATGCCGAGTACTGGAACAGCCAGAAGGACCTCCTGGAGCAGAAG
CGGGGCCGGGTGGACAACTACTGCAGACACAACTACGGGGTTGTGGAGAG
CTTCACAGTGCAGCGGCGAG
>DRB1_03_40
CACGTTTCTTGGAGTACTCTACGTCTGAGTGTCATTTCTTCAATGGGACG
GAGCGGGTGCGGTTCCTGGACAGATACTTCTATAACCAAGAGGAGTACGT
GCGCTTCGACAGCGACGTGGGGGAGTTCCGGGCGGTGACGGAGCTGGGGC
GGCCTGATGCCGAGTACTGGAACAGCCAGAAGGACCTCCTGGAGCAGAAG
CGGGGCCGGGTGGACAACTACTGCAGACACAACTACGGGGTTGGTGAGAG
CTTCACAGTGCAGCGGCGAG
>DRB1_03_41
CACGTTTCTTGGAGTACTCTACGTCTGAGTGTCATTTCTTCAATGGGACG
GAGCGGGTGCGGTTCCTGGACAGATACTTCTATAACCAAGAGGAGTACGT
GCGCTTCGACAGCGACGTGGGGGAGTACCGGGCGGTGACGGAGCTGGGGC
GGCCTGATGCCGAGTACTGGAACAGCCAGAAGGACCTCCTGGAGCAGAAG
CGGGGCCGGGTGGACAACTACTGCAGACACAACTACGGGGTTGGTGAGAG
CTTCACAGTGCAGCGGCGAG
>DRB1_03_42
CACGTTTCTTGGAGCTGCGTAAGTCTGAGTGTCATTTCTTCAATGGGACG
GAGCGGGTGCGGTACCTGGACAGATACTTCCATAACCAGGAGGAGAACGT
GCGCTTCGACAGCGACGTGGGGGAGTTCCGGGCGGTGACGGAGCTGGGGC
GGCCTGATGCCGAGTACTGGAACAGCCAGAAGGACCTCCTGGAGCAGAAG
CGGGGCCGGGTGGACAACTACTGCAGACACAACTACGGGGTTGTGGAGAG
CTTCACAGTGCAGCGGCGAG
>DRB1_03_43
CACGTTTCTTGGAGTACTCTACGTCTGAGTGTCATTTCTTCAATGGGACG
GAGCGGGTGCGGTACCTGGACAGATACTTCCATAACCAGGAGGAGTTCCT
GCGCTTCGACAGCGACGTGGGGGAGTTCCGGGCGGTGACGGAGCTGGGGC
GGCCTGATGCCGAGTACTGGAACAGCCAGAAGGACCTCCTGGAGCAGAAG
CGGGGCCGGGTGGACAACTACTGCAGACACAACTACGGGGTTGTGGAGAG
CTTCACAGTGCAGCGGCGAG
>DRB1_03_44
CACGTTTCTTGGAGTACTCTACGTCTGAGTGTCATTTCTTCAATGGGACG
GAGCGGGTGCGGTACCTGGACAGATACTTCCATAACCAGGAGGAGTACGC
GCGCTTCGACAGCGACGTGGGGGAGTTCCGGGCGGTGACGGAGCTGGGGC
GGCCTGATGCCGAGTACTGGAACAGCCAGAAGGACCTCCTGGAGCAGAAG
CGGGGCCGGGTGGACAACTACTGCAGACACAACTACGGGGTTGTGGAGAG
CTTCACAGTGCAGCGGCGAG
>DRB1_03_45
CACGTTTCTTGGAGTACTCTACGTCTGAGTGTCATTTCTTCAATGGGATG
GAGCGGGTGCGGTACCTGGACAGATACTTCCATAACCAGGAGGAGAACGT
GCGCTTCGACAGCGACGTGGGGGAGTTCCGGGCGGTGACGGAGCTGGGGC
GGCCTGATGCCGAGTACTGGAACAGCCAGAAGGACCTCCTGGAGCAGAAG
CGGGGCCGGGTGGACAACTACTGCAGACACAACTACGGGGTTGTGGAGAG
CTTCACAGTGCAGCGGCGAG
>DRB1_03_46
CACGTTTCTTGGAGTACTCTACGTCTGAGTGTCATTTCTTCAATGGGACG
GAGCGGGTGCGGTACCTGGACAGATACTTCCATAACCAGGAGGAGAACGT
GCGCTTCGACAGCGACGTGGGGGAGTTCCGGGCGGTGACGGAGCTGGGGC
GGCCTGATGGCGAGTACTGGAACAGCCAGAAGGACCTCCTGGAGCAGAAG
CGGGGCCGGGTGGACAACTACTGCAGACACAACTACGGGGTTGTGGAGAG
CTTCACAGTGCAGCGGCGAG
>DRB1_03_47
CACGTTTCTTGGAGTACTCTACGTCTGAGTGTCATTTCTTCAATGGGACG
GAGCGGGTGCGGTACCTGGACAGATACTTCCATAACCAGGAGGAGAACGT
GCGCTTCGACAGCGACGTGGGGGAGTTCCGGGCGGTGACGGAGCTGGGGC
GGCGTGATGCCGAGTACTGGAACAGCCAGAAGGACCTCCTGGAGCAGAAG
CGGGGCCGGGTGGACAACTACTGCAGACACAACTACGGGGTTGTGGAGAG
CTTCACAGTGCAGCGGCGAG
>DRB1_03_48
CACGTTTCTTGGAGTACTCTACGTCTGAGTGTCATTTCTTCAATGGGACG
GAGCGGGTGCGGTACCTGGACAGATACTTCCATAACCAGGAGGAGAACGT
GCGCTTCGACAGCGACGTGGGGGAGTTCCGGGCGGTGACGGAGCTGGGGC
GGCCTGATGCCGAGTACTGGAACAGCCAGAAGGACCTCCTGGAGCAGAAG
CGGGGCCGGGTGGACAACTACTGCAGACACAACTACGGGATTGTGGAGAG
CTTCACAGTGCAGCGGCGAG
>DRB1_03_49
CACGTTTCTTGGAGTACTCTACGTCTGAGTGTCATTTCTTCAATGGGACG
GAGCGGGTGCGGTTCCTGGACAGATACTTCTATCACCAAGAGGAGTACGT
GCGCTTCGACAGCGACGTGGGGGAGTTCCGGGCGGTGACGGAGCTGGGGC
GGCCTGATGCCGAGTACTGGAACAGCCAGAAGGACCTCCTGGAGCAGAAG
CGGGGCCGGGTGGACAACTACTGCAGACACAACTACGGGGTTGTGGAGAG
CTTCACAGTGCAGCGGCGAG
>DRB1_03_50
CAGGTTTCTTGGAGTACTCTACGTCTGAGTGTCATTTCTTCAATGGGACG
GAGCGGGTGCGGTACCTGGACAGATACTTCCATAACCAGGAGGAGAACGT
GCGCTTCGACAGCGACGTGGGGGAGTTCCGGGCGGTGACGGAGCTGGGGC
GGCCTGATGCCGAGTACTGGAACAGCCAGAAGGACCTCCTGGAGCAGAAG
CGGGGCCGGGTGGACAACTACTGCAGACACAACTACGGGGTTGTGGAGAG
CTTCACAGTGCAGCGGCGAG
>DRB1_03_51
CACGTTTCTTGGAGTACTCTACGTCTGAGTGTCATTTCTTCAATGGGACG
GAGCGGGTGCGGTACCTGGACAGATACTTCCATAACCAGGAGGAGAACGT
GCGCTTCGACAGCGACGTGGGGGAGTTCCGGGCGGTGACGGAGCTGGGGC
GGCCTGATGCCGAGTACTGGAACAGCCAGAAGGACCTCCTGGAGCAGAAG
CGGGGCCGGGTGGACAACTACTGGAGACACAACTACGGGGTTGTGGAGAG
CTTCACAGTGCAGCGGCGAG
>DRB1_03_52
CACGTTTCTTGGAGTACTCTACGTCTGAGTGTCATTTCTTCAATGGGACG
GAGCGGGTGCGGTACCTGGACAGATACTTCTATAACCAAGAGGAGAACGT
GCGCTTCGACAGCGACGTGGGGGAGTTCCGGGCGGTGACGGAGCTGGGGC
GGCCTGATGCCGAGTACTGGAACAGCCAGAAGGACCTCCTGGAGCAGAAG
CGGGGCCGGGTGGACAACTACTGCAGACACAACTACGGGGTTGTGGAGAG
CTTCACAGTGCAGCGGCGAG
>DRB1_03_53
CACGTTTCTTGGAGTACTCTACGTCTGAGTGTCATTTCTTCAATGGGACG
GAGCGGGTGCGGTTCCTGGAGAGATACTTCCATAACCAGGAGGAGAACGT
GCGCTTCGACAGCGACGTGGGGGAGTACCGGCCGGTGACGGAGCTGGGGC
GGCCTGATGCCGAGTACTGGAACAGCCAGAAGGACCTCCTGGAGCAGAAG
CGGGGCCGGGTGGACAACTACTGCAGACACAACTACGGGGTTGGTGAGAG
CTTCACAGTGCAGCGGCGAG
>DRB1_03_54
CACGTTTCTTGGAGTACTCTACGTCTGAGTGTCATTTCTTCAATGGGACG
GAGCGGGTGCAGTACCTGGACAGATACTTCCATAACCAGGAGGAGAACGT
GCGCTTCGACAGCGACGTGGGGGAGTTCCGGGCGGTGACGGAGCTGGGGC
GGCCTGATGCCGAGTACTGGAACAGCCAGAAGGACCTCCTGGAGCAGAAG
CGGGGCCGGGTGGACAACTACTGCAGACACAACTACGGGGTTGTGGAGAG
CTTCACAGTGCAGCGGCGAG
>DRB1_03_55
CACGTTTCTTGGAGTACTCTACGTCTGAGTGTCATTTCTTCAATGGGACG
GAGCGGGTGCGGTACCTGGACAGATACTTCCATAACCAGGAGGAGAACGT
GCGCTTCGACAGCGACGTGGGGGAGTTCCGGGCGGTGACGGAGCTGGGGC
GGCCTGATGCCGAGTACTGGAACAGCCAGAAGGACCTCCTGGAGCAGAAG
CGGGGCCGGGTGGACAACTACTGCATACACAACTACGGGGTTGTGGAGAG
CTTCACAGTGCAGCGGCGAGTCCATCCTAAGGTGACTGTGTATCCTTCAA
AGACCCAGCCCCTGCAGCACCATAACCTCCTGGTCTGTTCTGTGAGTGGT
TTCTATCCAGGCAGCATTGAAGTCAGGTGGTTCCGGAATGGCCAGGAAGA
GAAGACTGGGGTGGTGTCCACAGGCCTGATCCACAATGGAGACTGGACCT
TCCAGACCCTGGTGATGCTGGAAACAGTTCCTCGGAGTGGAGAGGTTTAC
ACCTGCCAAGTGGAGCACCCAAGCGTGACAAGCCCTCTCACAGTGGAATG
GAGAGCACGGTCTGAATCTGCACAGAGCAAGATGCTGAGTGGAGTCGGGG
GCTTTGTGCTGGGCCTGCTCTTCCTTGGGGCCGGGCTGTTCATCTACTTC
AGGAATCAGAAAG
>DRB1_03_56
CACGTTTCTTGGAGTACTCTACGTCTGAGTGTCATTTCTTCAATGGGACG
GAGCGGGTGCGGTACCTGGACAGATACTTCCATAACCAGGAGGAGAACGT
GCGCTTCGACAGCGACGTGGGGGAGTTCCGGGCGGTGACGGAGCTGGGGC
GGCCTGATGCCGAGTACTGGAACAGCCAGAAGGACCTCCTGGAGCAGAAG
CGGGGCCGGGTGGACAACTACTGCAGACACAGCTACGGGGTTGTGGAGAG
CTTCACAGTGCAGCGGCGAG
>DRB1_03_57
CACGTTTCTTGGAGTACTCTACGTCTGAGTGTCATTCCTTCAATGGGACG
GAGCGGGTGCGGTACCTGGACAGATACTTCCATAACCAGGAGGAGAACGT
GCGCTTCGACAGCGACGTGGGGGAGTTCCGGGCGGTGACGGAGCTGGGGC
GGCCTGATGCCGAGTACTGGAACAGCCAGAAGGACCTCCTGGAGCAGAAG
CGGGGCCGGGTGGACAACTACTGCAGACACAACTACGGGGTTGCGGAGAG
CTTCACAGTGCAGCGGCGAG
>DRB1_03_58
CACGTTTCTTGGAGTACTCTACGTCTGAGTGTCATTTCTTCAATGGGACG
GAGCGGGTGCGGTACCTGGACAGATACTTCCATAACCAGGAGGAGAACGT
GCGCTTCGACAGCGACGTGGGGGAGTTCCGGGCGGTGACGGAGCTGGGGC
GGCCTGATGCCGAGTACTGGAACAGCCAGAAGGACTTCCTGGAGCAGAAG
CGGGGCCGGGTGGACAACTACTGCAGACACAACTACGGGGTTGTGGAGAG
CTTCACAGTGCAGCGGCGAG
>DRB1_03_59
CACGTTTCTTGGAGTACTCTACGTCTGAGTGTCATTTCTTCAATGGGACG
GAGCGGGTGCGGTACCTGGACAGATACTTCCATAACCAGGAGGAGAACGT
GCGCTTCGACAGCGACGTGGGGGAGTTCCGGGCGGTGACGGAGCTGGGGC
GGCCTGATGCCGAGTACTGGAAGAGCCAGAAGGACCTCCTGGAGCAGAAG
CGGGGCCGGGTGGACAACTACTGCAGACACAACTACGGGGTTGTGGAGAG
CTTCACAGTGCAGCGGCGAG
>DRB1_03_60
CACGTTTCTTGGAGTACTCTACGTCTGAGTGTCATTTCTTCAATGGGACG
GAGCGGGTGCGGTACCTGGACGGATACTTCCATAACCAGGAGGAGAACGT
GCGCTTCGACAGCGACGTGGGGGAGTACCGGGCGGTGACGGAGCTGGGGC
GGCCTGATGCCGAGTACTGGAACAGCCAGAAGGACCTCCTGGAGCAGAAG
CGGGGCCGGGTGGACAACTACTGCAGACACAACTACGGGGTTGTGGAGAG
CTTCACAGTGCAGCGGCGAG
>DRB1_04_01_01
ATGGTGTGTCTGAAGTTCCCTGGAGGCTCCTGCATGGCAGCTCTGACAGT
GACACTGATGGTGCTGAGCTCCCCACTGGCTTTGGCTGGGGACACCCGAC
CACGTTTCTTGGAGCAGGTTAAACATGAGTGTCATTTCTTCAACGGGACG
GAGCGGGTGCGGTTCCTGGACAGATACTTCTATCACCAAGAGGAGTACGT
GCGCTTCGACAGCGACGTGGGGGAGTACCGGGCGGTGACGGAGCTGGGGC
GGCCTGATGCCGAGTACTGGAACAGCCAGAAGGACCTCCTGGAGCAGAAG
CGGGCCGCGGTGGACACCTACTGCAGACACAACTACGGGGTTGGTGAGAG
CTTCACAGTGCAGCGGCGAGTCTATCCTGAGGTGACTGTGTATCCTGCAA
AGACCCAGCCCCTGCAGCACCACAACCTCCTGGTCTGCTCTGTGAATGGT
TTCTATCCAGGCAGCATTGAAGTCAGGTGGTTCCGGAACGGCCAGGAAGA
GAAGACTGGGGTGGTGTCCACAGGCCTGATCCAGAATGGAGACTGGACCT
TCCAGACCCTGGTGATGCTGGAAACAGTTCCTCGGAGTGGAGAGGTTTAC
ACCTGCCAAGTGGAGCACCCAAGCCTGACGAGCCCTCTCACAGTGGAATG
GAGAGCACGGTCTGAATCTGCACAGAGCAAGATGCTGAGTGGAGTCGGGG
GCTTCGTGCTGGGCCTGCTCTTCCTTGGGGCCGGGCTGTTCATCTACTTC
AGGAATCAGAAAGGACACTCTGGACTTCAGCCAACAGGATTCCTGAGCTG
A
>DRB1_04_01_02
CACGTTTCTTGGAGCAGGTTAAACATGAGTGTCATTTCTTCAACGGGACG
GAGCGGGTGCGGTTCCTGGACAGATACTTCTATCACCAAGAAGAGTACGT
GCGCTTCGACAGCGACGTGGGGGAGTACCGGGCGGTGACGGAGCTGGGGC
GGCCTGATGCCGAGTACTGGAACAGCCAGAAGGACCTCCTGGAGCAGAAG
CGGGCCGCGGTGGACACCTACTGCAGACACAACTACGGGGTTGGTGAGAG
CTTCACAGTGCAGCGGCGAG
>DRB1_04_01_03
CACGTTTCTTGGAGCAGGTTAAACATGAGTGTCATTTCTTCAACGGGACG
GAGCGGGTGCGGTTCCTGGACAGATACTTCTATCACCAGGAGGAGTACGT
GCGCTTCGACAGCGACGTGGGGGAGTACCGGGCGGTGACGGAGCTGGGGC
GGCCTGATGCCGAGTACTGGAACAGCCAGAAGGACCTCCTGGAGCAGAAG
CGGGCCGCGGTGGACACCTACTGCAGACACAACTACGGGGTTGGTGAGAG
CTTCACAGTGCAGCGGCGAG
>DRB1_04_01_04
CACGTTTCTTGGAGCAGGTTAAACATGAGTGTCATTTCTTCAACGGGACG
GAGCGGGTGCGGTTCCTGGACAGATACTTCTATCACCAAGAGGAGTACGT
GCGCTTCGACAGCGACGTGGGGGAGTACCGCGCGGTGACGGAGCTGGGGC
GGCCTGATGCCGAGTACTGGAACAGCCAGAAGGACCTCCTGGAGCAGAAG
CGGGCCGCGGTGGACACCTACTGCAGACACAACTACGGGGTTGGTGAGAG
CTTCACAGTGCAGCGGCGAG
>DRB1_04_01_05
CACGTTTCTTGGAGCAGGTTAAACATGAATGTCATTTCTTCAACGGGACG
GAGCGGGTGCGGTTCCTGGACAGATACTTCTATCACCAAGAGGAGTACGT
GCGCTTCGACAGCGACGTGGGGGAGTACCGGGCGGTGACGGAGCTGGGGC
GGCCTGATGCCGAGTACTGGAACAGCCAGAAGGACCTCCTGGAGCAGAAG
CGGGCCGCGGTGGACACCTACTGCAGACACAACTACGGGGTTGGTGAGAG
CTTCACAGTGCAGCGGCGAG
>DRB1_04_01_06
CACGTTTCTTGGAGCAGGTTAAACATGAGTGTCATTTCTTCAACGGGACG
GAGAGGGTGCGGTTCCTGGACAGATACTTCTATCACCAAGAGGAGTACGT
GCGCTTCGACAGCGACGTGGGGGAGTACCGGGCGGTGACGGAGCTGGGGC
GGCCTGATGCCGAGTACTGGAACAGCCAGAAGGACCTCCTGGAGCAGAAG
CGGGCCGCGGTGGACACCTACTGCAGACACAACTACGGGGTTGGTGAGAG
CTTCACAGTGCAGCGGCGAG
>DRB1_04_02
ATGGTGTGTCTGAAGTTCCCTGGAGGCTCCTGCATGGCAGCTCTGACAGT
GACACTGATGGTGCTGAGCTCCCCACTGGCTTTGGCTGGGGACACCCGAC
CACGTTTCTTGGAGCAGGTTAAACATGAGTGTCATTTCTTCAACGGGACG
GAGCGGGTGCGGTTCCTGGACAGATACTTCTATCACCAAGAGGAGTACGT
GCGCTTCGACAGCGACGTGGGGGAGTACCGGGCGGTGACGGAGCTGGGGC
GGCCTGATGCCGAGTACTGGAACAGCCAGAAGGACATCCTGGAAGACGAG
CGGGCCGCGGTGGACACCTACTGCAGACACAACTACGGGGTTGTGGAGAG
CTTCACAGTGCAGCGGCGAGTCTATCCTGAGGTGACTGTGTATCCTGCAA
AGACCCAGCCCCTGCAGCACCACAACCTCCTGGTCTGCTCTGTGAATGGT
TTCTATCCAGGCAGCATTGAAGTCAGGTGGTTCCGGAACGGCCAGGAAGA
GAAGACTGGGGTGGTGTCCACAGGCCTGATCCAGAATGGAGACTGGACCT
TCCAGACCCTGGTGATGCTGGAAACAGTTCCTCGGAGTGGAGAGGTTTAC
ACCTGCCAAGTGGAGCACCCAAGCCTGACGAGCCCTCTCACAGTGGAATG
GAGAGCACGGTCTGAATCTGCACAGAGCAAGATGCTGAGTGGAGTCGGGG
GCTTCGTGCTGGGCCTGCTCTTCCTTGGGGCCGGGCTGTTCATCTACTTC
AGGAATCAGAAAGGACACTCTGGACTTCAGCCAACAGGATTCCTGAGCTG
A
>DRB1_04_03_01
ATGGTGTGTCTGAAGTTCCCTGGAGGCTCCTGCATGGCAGCTCTGACAGT
GACACTGATGGTGCTGAGCTCCCCACTGGCTTTGGCTGGGGACACCCGAC
CACGTTTCTTGGAGCAGGTTAAACATGAGTGTCATTTCTTCAACGGGACG
GAGCGGGTGCGGTTCCTGGACAGATACTTCTATCACCAAGAGGAGTACGT
GCGCTTCGACAGCGACGTGGGGGAGTACCGGGCGGTGACGGAGCTGGGGC
GGCCTGATGCCGAGTACTGGAACAGCCAGAAGGACCTCCTGGAGCAGAGG
CGGGCCGAGGTGGACACCTACTGCAGACACAACTACGGGGTTGTGGAGAG
CTTCACAGTGCAGCGGCGAGTCTATCCTGAGGTGACTGTGTATCCTGCAA
AGACCCAGCCCCTGCAGCACCACAACCTCCTGGTCTGCTCTGTGAATGGT
TTCTATCCAGGCAGCATTGAAGTCAGGTGGTTCCGGAACGGCCAGGAAGA
GAAGACTGGGGTGGTGTCCACAGGCCTGATCCAGAATGGAGACTGGACCT
TCCAGACCCTGGTGATGCTGGAAACAGTTCCTCGGAGTGGAGAGGTTTAC
ACCTGCCAAGTGGAGCACCCAAGCCTGACGAGCCCTCTCACAGTGGAATG
GAGAGCACGGTCTGAATCTGCACAGAGCAAGATGCTGAGTGGAGTCGGGG
GCTTCGTGCTGGGCCTGCTCTTCCTTGGGGCCGGGCTGTTCATCTACTTC
AGGAATCAGAAAGGACACTCTGGACTTCAGCCAACAGGATTCCTGAGCTG
A
>DRB1_04_03_02
CACGTTTCTTGGAGCAGGTTAAACATGAGTGTCATTTCTTCAACGGGACG
GAGCGGGTGCGGTTCCTGGACAGATACTTCTATCACCAAGAGGAGTACGT
GCGCTTCGACAGCGACGTGGGGGAGTACCGGGCGGTGACGGAGCTGGGGC
GGCCTGACGCTGAGTACTGGAACAGCCAGAAGGACCTCCTGGAGCAGAGG
CGGGCCGAGGTGGACACCTACTGCAGACACAACTACGGGGTTGTGGAGAG
CTTCACAGTGCAGCGGCGAGTCTATCCTGAGGTGACTGTGTATCCTGCAA
AGACCCAGCCCCTGCAGCACCACAACCTCCTGGTCTGCTCTGTGAATGGT
TTCTATCCAGGCAGCATTGAAGTCAGGTGGTTCCGGAACGGCCAGGAAGA
GAAGACTGGGGTGGTGTCCACAGGCCTGATCCAGAATGGAGACTGGACCT
TCCAGACCCTGGTGATGCTGGAAACAGTTCCTCGGAGTGGAGAGGTTTAC
ACCTGCCAAGTGGAGCACCCAAGCCTGACGAGCCCTCTCACAGT
>DRB1_04_03_03
CACGTTTCTTGGAGCAGGTTAAACATGAGTGTCATTTCTTCAACGGGACG
GAGCGGGTGCGGTTCCTGGACAGATACTTCTATCACCAAGAGGAGTACGT
GCGCTTCGACAGCGACGTGGGGGAGTACCGGGCGGTGACGGAGCTGGGGC
GGCCTGATGCCGAGTACTGGAACAGCCAGAAGGACCTCCTGGAGCAGAGG
CGGGCCGAGGTGGACACCTACTGCAGACACAACTACGGGGTTGTGGAGAG
CTTCACAGTCCAGCGGCGAG
>DRB1_04_03_04
CACGTTTCTTGGAGCAGGTTAAACATGAGTGTCATTTCTTCAACGGGACG
GAGCGGGTGCGGTTCCTGGACAGATACTTCTATCACCAAGAGGAGTACGT
GCGCTTCGACAGCGACGTGGGGGAGTACCGGGCGGTGACGGAGCTGGGGC
GGCCTGATGCTGAGTACTGGAACAGCCAGAAGGACCTCCTGGAGCAGAGG
CGGGCCGAGGTGGACACCTACTGCAGACACAACTACGGGGTTGTGGAGAG
CTTCACAGTGCAGCGGCGAG
>DRB1_04_03_05
CACGTTTCTTGGAGCAGGTTAAACATGAGTGTCATTTCTTCAACGGGACG
GAGCGGGTGCGGTTCCTGGACAGATACTTCTATCACCAAGAGGAGTACGT
GCGCTTCGACAGCGACGTGGGGGAGTACCGGGCGGTGACGGAGCTGGGGC
GGCCTGATGCCGAGTACTGGAACAGCCAGAAGGACCTCCTGGAGCAGAGG
CGGGCCGAGGTGGACACCTACTGCAGGCACAACTACGGGGTTGTGGAGAG
CTTCACAGTGCAGCGGCGAG
>DRB1_04_04_01
ATGGTGTGTCTGAAGTTCCCTGGAGGCTCCTGCATGGCAGCTCTGACAGT
GACACTGATGGTGCTGAGCTCCCCACTGGCTTTGGCTGGGGACACCCGAC
CACGTTTCTTGGAGCAGGTTAAACATGAGTGTCATTTCTTCAACGGGACG
GAGCGGGTGCGGTTCCTGGACAGATACTTCTATCACCAAGAGGAGTACGT
GCGCTTCGACAGCGACGTGGGGGAGTACCGGGCGGTGACGGAGCTGGGGC
GGCCTGATGCCGAGTACTGGAACAGCCAGAAGGACCTCCTGGAGCAGAGG
CGGGCCGCGGTGGACACCTACTGCAGACACAACTACGGGGTTGTGGAGAG
CTTCACAGTGCAGCGGCGAGTCTATCCTGAGGTGACTGTGTATCCTGCAA
AGACCCAGCCCCTGCAGCACCACAACCTCCTGGTCTGCTCTGTGAATGGT
TTCTATCCAGGCAGCATTGAAGTCAGGTGGTTCCGGAACGGCCAGGAAGA
GAAGACTGGGGTGGTGTCCACAGGCCTGATCCAGAATGGAGACTGGACCT
TCCAGACCCTGGTGATGCTGGAAACAGTTCCTCGGAGTGGAGAGGTTTAC
ACCTGCCAAGTGGAGCACCCAAGCCTGACGAGCCCTCTCACAGTGGAATG
GAGAGCACGGTCTGAATCTGCACAGAGCAAGATGCTGAGTGGAGTCGGGG
GCTTCGTGCTGGGCCTGCTCTTCCTTGGGGCCGGGCTGTTCATCTACTTC
AGGAATCAGAAAGGACACTCTGGACTTCAGCCAACAGGATTCCTGAGCTG
A
>DRB1_04_04_02
CACGTTTCTTGGAGCAGGTTAAACATGAGTGTCATTTCTTCAACGGGACG
GAGCGGGTGCGGTTCCTGGACAGATACTTCTATCACCAAGAGGAGTACGT
GCGCTTCGACAGCGACGTGGGGGAGTACCGGGCGGTGACGGAGCTGGGGC
GGCCTGACGCTGAGTACTGGAACAGCCAGAAGGACCTCCTGGAGCAGAGG
CGGGCCGCGGTGGACACCTACTGCAGACACAACTACGGGGTTGTGGAGAG
CTTCACAGTGCAGCGGCGAG
>DRB1_04_04_03
CACGTTTCTTGGAGCAGGTTAAACATGAGTGTCATTTCTTCAACGGGACG
GAGCGGGTGCGGTTCCTGGACAGATACTTCTATCACCAAGAGGAGTACGT
GCGCTTCGACAGCGACGTGGGGGAGTACCGGGCGGTGACGGAGCTGGGGC
GGCCTGATGCCGAGTACTGGAACAGCCAGAAGGACCTTCTGGAGCAGAGG
CGGGCCGCGGTGGACACCTACTGCAGACACAACTACGGGGTTGTGGAGAG
CTTCACAGTGCAGCGGCGAG
>DRB1_04_04_04
CACGTTTCTTGGAGCAGGTTAAACATGAGTGTCATTTCTTCAACGGGACG
GAGCGGGTGCGGTTCCTGGACAGATACTTCTATCACCAAGAGGAGTACGT
GCGCTTCGACAGCGACGTGGGGGAGTACCGGGCGGTGACGGAGCTGGGGC
GGCCTGATGCCGAGTACTGGAACAGCCAGAAGGACCTCCTGGAGCAGAGG
CGGGCCGCGGTGGACACCTACTGCAGACACAACTATGGGGTTGTGGAGAG
CTTCACAGTGCAGCGGCGAG
>DRB1_04_04_05
CACGTTTCTTGGAGCAGGTTAAACATGAGTGTCATTTCTTCAACGGGACG
GAGCGGGTGCGGTTCCTGGACAGATACTTCTATCACCAAGAGGAGTACGT
GCGCTTCGACAGCGACGTGGGGGAGTACCGGGCGGTGACGGAGCTGGGGC
GGCCTGATGCCGAGTACTGGAACAGCCAGAAGGACCTCCTGGAGCAGAGG
CGCGCCGCGGTGGACACCTACTGCAGACACAACTACGGGGTTGTGGAGAG
CTTCACAGTGCAGCGGCGAG
>DRB1_04_05_01
ATGGTGTGTCTGAAGTTCCCTGGAGGCTCCTGCATGGCAGCTCTGACAGT
GACACTGATGGTGCTGAGCTCCCCACTGGCTTTGGCTGGGGACACCCGAC
CACGTTTCTTGGAGCAGGTTAAACATGAGTGTCATTTCTTCAACGGGACG
GAGCGGGTGCGGTTCCTGGACAGATACTTCTATCACCAAGAGGAGTACGT
GCGCTTCGACAGCGACGTGGGGGAGTACCGGGCGGTGACGGAGCTGGGGC
GGCCTAGCGCCGAGTACTGGAACAGCCAGAAGGACCTCCTGGAGCAGAGG
CGGGCCGCGGTGGACACCTACTGCAGACACAACTACGGGGTTGGTGAGAG
CTTCACAGTGCAGCGGCGAGTCTATCCTGAGGTGACTGTGTATCCTGCAA
AGACCCAGCCCCTGCAGCACCACAACCTCCTGGTCTGCTCTGTGAATGGT
TTCTATCCAGGCAGCATTGAAGTCAGGTGGTTCCGGAACGGCCAGGAAGA
GAAGACTGGGGTGGTGTCCACAGGCCTGATCCAGAATGGAGACTGGACCT
TCCAGACCCTGGTGATGCTGGAAACAGTTCCTCGGAGTGGAGAGGTTTAC
ACCTGCCAAGTGGAGCACCCAAGCCTGACGAGCCCTCTCACAGTGGAATG
GAGAGCACGGTCTGAATCTGCACAGAGCAAGATGCTGAGTGGAGTCGGGG
GCTTCGTGCTGGGCCTGCTCTTCCTTGGGGCCGGGCTGTTCATCTACTTC
AGGAATCAGAAAGGACACTCTGGACTTCAGCCAACAGGATTCCTGAGCTG
A
>DRB1_04_05_02
CACGTTTCTTGGAGCAGGTTAAACATGAGTGTCATTTCTTCAACGGGACG
GAGCGGGTGCGGTTCCTGGACAGATACTTCTATCACCAAGAGGAGTACGT
GCGGTTCGACAGCGACGTGGGGGAGTACCGGGCGGTGACGGAGCTGGGGC
GGCCTAGCGCCGAGTACTGGAACAGCCAGAAGGACCTCCTGGAGCAGAGG
CGGGCCGCGGTGGACACCTACTGCAGACACAACTACGGGGTTGGTGAGAG
CTTCACAGTGCAGCGGCGAG
>DRB1_04_05_03
CACGTTTCTTGGAGCAGGTTAAACATGAGTGTCATTTCTTCAACGGGACG
GAGCGGGTGCGGTTCCTGGACAGATACTTCTATCACCAAGAGGAGTACGT
GCGCTTCGACAGCGACGTGGGGGAGTACCGGGCGGTGACGGAGCTGGGGC
GGCCTAGCGCCGAGTACTGGAACAGCCAGAAGGACCTCCTGGAGCAGAGG
CGGGCCGCGGTGGACACCTACTGCAGACACAACTACGGGGTTGGTGAGAG
CTTCACAGTGCAGCGACGAG
>DRB1_04_05_04
CACGTTTCTTGGAGCAGGTTAAACATGAGTGTCATTTCTTCAACGGGACG
GAGCGGGTGCGGTTCCTGGACAGATACTTCTATCACCAAGAGGAGTACGT
GCGCTTCGACAGCGACGTGGGGGAGTACCGGGCGGTGACGGAGCTGGGGC
GGCCTAGCGCCGAGTACTGGAACAGCCAGAAGGACCTCCTGGAGCAGAGG
CGGGCCGCGGTGGACACCTACTGCAGACACAACTACGGGGTTGGTGAGAG
CTTCACGGTGCAGCGGCGAG
>DRB1_04_05_05
CACGTTTCTTGGAGCAGGTTAAACATGAGTGTCATTTCTTCAACGGGACG
GAGCGGGTGCGGTTCCTGGACAGATACTTCTATCACCAAGAGGAGTACGT
GCGCTTCGACAGCGACGTGGGGGAGTACAGGGCGGTGACGGAGCTGGGGC
GGCCTAGCGCCGAGTACTGGAACAGCCAGAAGGACCTCCTGGAGCAGAGG
CGGGCCGCGGTGGACACCTACTGCAGACACAACTACGGGGTTGGTGAGAG
CTTCACAGTGCAGCGGCGAG
>DRB1_04_05_06
CACGTTTCTTGGAGCAGGTTAAACATGAGTGTCATTTCTTCAACGGGACG
GAGCGGGTGCGGTTCCTGGACAGATACTTCTATCACCAAGAGGAGTACGT
GCGCTTCGACAGCGACGTGGGGGAGTACCGGGCGGTGACGGAGCTGGGGC
GGCCCAGCGCCGAGTACTGGAACAGCCAGAAGGACCTCCTGGAGCAGAGG
CGGGCCGCGGTGGACACCTACTGCAGACACAACTACGGGGTTGGTGAGAG
CTTCACAGTGCAGCGGCGAG
>DRB1_04_05_07
CACGTTTCTTGGAGCAGGTTAAACATGAGTGTCATTTCTTCAACGGGACG
GAGCGGGTGCGGTTCCTGGACAGATACTTCTATCACCAAGAGGAGTACGT
GCGCTTCGACAGCGACGTGGGGGAGTACCGGGCGGTGACGGAGCTGGGGC
GGCCTAGCGCCGAGTACTGGAACAGCCAGAAGGACCTTCTGGAGCAGAGG
CGGGCCGCGGTGGACACCTACTGCAGACACAACTACGGGGTTGGTGAGAG
CTTCACAGTGCAGCGGCGAG
>DRB1_04_05_08
CACGTTTCTTGGAGCAGGTTAAACATGAGTGTCATTTCTTCAACGGGACG
GAGCGGGTGCGGTTCCTGGACAGATACTTCTATCACCAAGAGGAGTACGT
GCGCTTCGACAGCGACGTGGGGGAGTACCGGGCGGTGACGGAGCTGGGGC
GGCCTAGCGCCGAGTACTGGAACAGCCAGAAGGACCTCCTGGAGCAGAGG
CGCGCCGCGGTGGACACCTACTGCAGACACAACTACGGGGTTGGTGAGAG
CTTCACAGTGCAGCGGCGAG
>DRB1_04_05_09
CACGTTTCTTGGAGCAGGTTAAACATGAGTGTCATTTCTTCAACGGCACG
GAGCGGGTGCGGTTCCTGGACAGATACTTCTATCACCAAGAGGAGTACGT
GCGCTTCGACAGCGACGTGGGGGAGTACCGGGCGGTGACGGAGCTGGGGC
GGCCTAGCGCCGAGTACTGGAACAGCCAGAAGGACCTCCTGGAGCAGAGG
CGGGCCGCGGTGGACACCTACTGCAGACACAACTACGGGGTTGGTGAGAG
CTTCACAGTGCAGCGGCGAG
>DRB1_04_05_10
CACGTTTCTTGGAGCAGGTTAAACATGAGTGTCATTTCTTCAACGGGACG
GAGCGGGTGCGGTTCCTGGACAGATACTTCTATCACCAAGAGGAGTACGT
GCGCTTCGACAGCGACGTAGGGGAGTACCGGGCGGTGACGGAGCTGGGGC
GGCCTAGCGCCGAGTACTGGAACAGCCAGAAGGACCTCCTGGAGCAGAGG
CGGGCCGCGGTGGACACCTACTGCAGACACAACTACGGGGTTGGTGAGAG
CTTCACAGTGCAGCGGCGAG
>DRB1_04_06_01
ATGGTGTGTCTGAAGTTCCCTGGAGGCTCCTGCATGGCAGCTCTGACAGT
GACACTGATGGTGCTGAGCTCCCCACTGGCTTTGGCTGGGGACACCCGAC
CACGTTTCTTGGAGCAGGTTAAACATGAGTGTCATTTCTTCAACGGGACG
GAGCGGGTGCGGTTCCTGGACAGATACTTCTATCACCAAGAGGAGTCCGT
GCGCTTCGACAGCGACGTGGGGGAGTACCGGGCGGTGACGGAGCTGGGGC
GGCCTGATGCCGAGTACTGGAACAGCCAGAAGGACCTCCTGGAGCAGAGG
CGGGCCGAGGTGGACACCTACTGCAGACACAACTACGGGGTTGTGGAGAG
CTTCACAGTGCAGCGGCGAGTCTATCCTGAGGTGACTGTGTATCCTGCAA
AGACCCAGCCCCTGCAGCACCACAACCTCCTGGTCTGCTCTGTGAATGGT
TTCTATCCAGGCAGCATTGAAGTCAGGTGGTTCCGGAACGGCCAGGAAGA
GAAGACTGGGGTGGTGTCCACAGGCCTGATCCAGAATGGAGACTGGACCT
TCCAGACCCTGGTGATGCTGGAAACAGTTCCTCGGAGTGGAGAGGTTTAC
ACCTGCCAAGTGGAGCACCCAAGCCTGACGAGCCCTCTCACAGTGGAATG
GAGAGCACGGTCTGAATCTGCACAGAGCAAGATGCTGAGTGGAGTCGGGG
GCTTCGTGCTGGGCCTGCTCTTCCTTGGGGCCGGGCTGTTCATCTACTTC
AGGAATCAGAAAGGACACTCTGGACTTCAGCCAACAGGATTCCTGAGCTG
A
>DRB1_04_06_02
ATGGTGTGTCTGAAGTTCCCTGGAGGCTCCTGCATGGCAGCTCTGACAGT
GACACTGATGGTGCTGAGCTCCCCACTGGCTTTGGCTGGGGACACCCGAC
CACGTTTCTTGGAGCAGGTTAAACATGAGTGTCATTTCTTCAACGGGACG
GAGCGGGTGCGGTTCCTGGACAGATACTTCTATCACCAAGAGGAGTCCGT
GCGCTTCGACAGCGACGTGGGGGAGTACCGGGCGGTGACGGAGCTGGGGC
GGCCTGATGCCGAGTACTGGAACAGCCAGAAGGACCTCCTGGAGCAGAGG
CGGGCCGAGGTGGACACCTACTGCAGACACAACTACGGGGTTGTGGAGAG
CTTCACAGTGCAGCGGCGAGTCTATCCTGAAGTGACTGTGTATCCTGCAA
AGACCCAGCCCCTGCAGCACCACAACCTCCTGGTCTGCTCTGTGAATGGT
TTCTATCCAGGCAGCATTGAAGTCAGGTGGTTCCGGAACGGCCAGGAAGA
GAAGACTGGGGTGGTGTCCACAGGCCTGATCCAGAATGGAGACTGGACCT
TCCAGACCCTGGTGATGCTGGAAACAGTTCCTCGGAGTGGAGAGGTTTAC
ACCTGCCAAGTGGAGCACCCAAGCCTGACGAGCCCTCTCACAGTGGAATG
GAGAGCACGGTCTGAATCTGCACAGAGCAAGATGCTGAGTGGAGTCGGGG
GCTTCGTGCTGGGCCTGCTCTTCCTTGGGGCCGGGCTGTTCATCTACTTC
AGGAATCAGAAAGGACACTCTGGACTTCAGCCAACAGGATTCCTGAGCTG
A
>DRB1_04_06_03
CACGTTTCTTGGAGCAGGTTAAACATGAGTGTCATTTCTTCAACGGGACG
GAGCGGGTGCGGTTCCTGGACAGATACTTCTATCACCAAGAGGAGTCCGT
GCGCTTCGACAGCGACGTGGGGGAGTACCGGGCGGTGACGGAGCTGGGGC
GGCCTGATGCTGAGTACTGGAACAGCCAGAAGGACCTCCTGGAGCAGAGG
CGGGCCGAGGTGGACACCTACTGCAGACACAACTACGGGGTTGTGGAGAG
CTTCACAGTGCAGCGGCGAG
>DRB1_04_06_04
CACGTTTCTTGGAGCAGGTTAAACATGAGTGTCATTTCTTCAACGGGACG
GAGCGGGTGCGGTTCCTGGACAGATACTTCTATCACCAAGAGGAGTCCGT
GCGCTTCGACAGCGACGTGGGGGAGTACCGGGCGGTGACGGAGCTGGGGC
GGCCTGACGCTGAGTACTGGAACAGCCAGAAGGACCTCCTGGAGCAGAGG
CGGGCCGAGGTGGACACCTACTGCAGACACAACTACGGGGTTGTGGAGAG
CTTCACAGTGCAGCGGCGAG
>DRB1_04_07_01
ATGGTGTGTCTGAAGTTCCCTGGAGGCTCCTGCATGGCAGCTCTGACAGT
GACACTGATGGTGCTGAGCTCCCCACTGGCTTTGGCTGGGGACACCCGAC
CACGTTTCTTGGAGCAGGTTAAACATGAGTGTCATTTCTTCAACGGGACG
GAGCGGGTGCGGTTCCTGGACAGATACTTCTATCACCAAGAGGAGTACGT
GCGCTTCGACAGCGACGTGGGGGAGTACCGGGCGGTGACGGAGCTGGGGC
GGCCTGATGCCGAGTACTGGAACAGCCAGAAGGACCTCCTGGAGCAGAGG
CGGGCCGAGGTGGACACCTACTGCAGACACAACTACGGGGTTGGTGAGAG
CTTCACAGTGCAGCGGCGAGTCTATCCTGAGGTGACTGTGTATCCTGCAA
AGACCCAGCCCCTGCAGCACCACAACCTCCTGGTCTGCTCTGTGAATGGT
TTCTATCCAGGCAGCATTGAAGTCAGGTGGTTCCGGAACGGCCAGGAAGA
GAAGACTGGGGTGGTGTCCACAGGCCTGATCCAGAATGGAGACTGGACCT
TCCAGACCCTGGTGATGCTGGAAACAGTTCCTCGGAGTGGAGAGGTTTAC
ACCTGCCAAGTGGAGCACCCAAGCCTGACGAGCCCTCTCACAGTGGAATG
GAGAGCACGGTCTGAATCTGCACAGAGCAAGATGCTGAGTGGAGTCGGGG
GCTTCGTGCTGGGCCTGCTCTTCCTTGGGGCCGGGCTGTTCATCTACTTC
AGGAATCAGAAAGGACACTCTGGACTTCAGCCAACAGGATTCCTGAGCTG
A
>DRB1_04_07_02
CACGTTTCTTGGAGCAGGTTAAACATGAGTGTCATTTCTTCAACGGGACG
GAGCGGGTGCGGTTCCTGGACAGATACTTCTATCACCAAGAGGAGTACGT
GCGCTTCGACAGCGACGTGGGGGAGTACCGGGCGGTGACGGAGCTGGGGC
GGCCTGATGCCGAGTACTGGAACAGCCAGAAGGACCTCCTGGAGCAGAGA
CGGGCCGAGGTGGACACCTACTGCAGACACAACTACGGGGTTGGTGAGAG
CTTCACAGTGCAGCGG
>DRB1_04_07_03
CACGTTTCTTGGAGCAGGTTAAACATGAGTGTCATTTCTTCAACGGGACG
GAGCGGGTGCGGTTCCTGGACAGATACTTCTATCACCAAGAGGAGTACGT
GCGCTTCGACAGCGACGTGGGGGAGTACCGGGCGGTGACGGAGCTGGGGC
GGCCTGATGCCGAGTACTGGAACAGCCAGAAGGACCTCCTGGAGCAGAGG
CGGGCCGAGGTGGACACCTACTGCAGACACAACTACGGGGTTGGTGAGAG
CTTCACGGTGCAGCGGCGAG
>DRB1_04_07_04
CACGTTTCTTGGAGCAGGTTAAACATGAGTGTCATTTCTTCAACGGGACG
GAGCGGGTGCGGTTCCTGGACAGATACTTCTATCACCAAGAGGAGTACGT
GCGCTTCGACAGCGACGTGGGGGAGTACCGGGCGGTGACGGAGCTGGGGC
GGCCTGATGCCGAGTACTGGAACAGCCAGAAGGACCTCCTGGAGCAGAGG
CGGGCCGAGGTGGACACCTACTGCAGACACAACTATGGGGTTGGTGAGAG
CTTCACAGTGCAGCGGCGAG
>DRB1_04_08_01
ATGGTGTGTCTGAAGTTCCCTGGAGGCTCCTGCATGGCAGCTCTGACAGT
GACACTGATGGTGCTGAGCTCCCCACTGGCTTTGGCTGGGGACACCCGAC
CACGTTTCTTGGAGCAGGTTAAACATGAGTGTCATTTCTTCAACGGGACG
GAGCGGGTGCGGTTCCTGGACAGATACTTCTATCACCAAGAGGAGTACGT
GCGCTTCGACAGCGACGTGGGGGAGTACCGGGCGGTGACGGAGCTGGGGC
GGCCTGATGCCGAGTACTGGAACAGCCAGAAGGACCTCCTGGAGCAGAGG
CGGGCCGCGGTGGACACCTACTGCAGACACAACTACGGGGTTGGTGAGAG
CTTCACAGTGCAGCGGCGAGTCTATCCTGAGGTGACTGTGTATCCTGCAA
AGACCCAGCCCCTGCAGCACCACAACCTCCTGGTCTGCTCTGTGAATGGT
TTCTATCCAGGCAGCATTGAAGTCAGGTGGTTCCGGAACGGCCAGGAAGA
GAAGACTGGGGTGGTGTCCACAGGCCTGATCCAGAATGGAGACTGGACCT
TCCAGACCCTGGTGATGCTGGAAACAGTTCCTCGGAGTGGAGAGGTTTAC
ACCTGCCAAGTGGAGCACCCAAGCCTGACGAGCCCTCTCACAGTGGAATG
GAGAGCACGGTCTGAATCTGCACAGAGCAAGATGCTGAGTGGAGTCGGGG
GCTTCGTGCTGGGCCTGCTCTTCCTTGGGGCCGGGCTGTTCATCTACTTC
AGGAATCAGAAAGGACACTCTGGACTTCAGCCAACAGGATTCCTGAGCTG
A
>DRB1_04_08_02
CACGTTTCTTGGAGCAGGTTAAACATGAGTGTCATTTCTTCAACGGGACG
GAGCGGGTGCGGTTCCTGGACAGATACTTCTATCACCAAGAGGAGTACGT
GCGCTTCGACAGCGACGTGGGGGAGTACCGGGCGGTGACGGAGCTGGGGC
GGCCTGACGCTGAGTACTGGAACAGCCAGAAGGACCTCCTGGAGCAGAGG
CGGGCCGCGGTGGACACCTACTGCAGACACAACTACGGGGTTGGTGAGAG
CTTCACAGTGCAGCGGCGAG
>DRB1_04_09
ATGGTGTGTCTGAAGTTCCCTGGAGGCTCCTGCATGGCAGCTCTGACAGT
GACACTGATGGTGCTGAGCTCCCCACTGGCTTTGGCTGGGGACACCCGAC
CACGTTTCTTGGAGCAGGTTAAACATGAGTGTCATTTCTTCAACGGGACG
GAGCGGGTGCGGTTCCTGGACAGATACTTCTATCACCAAGAGGAGTACGT
GCGCTTCGACAGCGACGTGGGGGAGTACCGGGCGGTGACGGAGCTGGGGC
GGCCTAGCGCCGAGTACTGGAACAGCCAGAAGGACCTCCTGGAGCAGAAG
CGGGCCGCGGTGGACACCTACTGCAGACACAACTACGGGGTTGGTGAGAG
CTTCACAGTGCAGCGGCGAGTCTATCCTGAGGTGACTGTGTATCCTGCAA
AGACCCAGCCCCTGCAGCACCACAACCTCCTGGTCTGCTCTGTGAATGGT
TTCTATCCAGGCAGCATTGAAGTCAGGTGGTTCCGGAACGGCCAGGAAGA
GAAGACTGGGGTGGTGTCCACAGGCCTGATCCAGAATGGAGACTGGACCT
TCCAGACCCTGGTGATGCTGGAAACAGTTCCTCGGAGTGGAGAGGTTTAC
ACCTGCCAAGTGGAGCACCCAAGCCTGACGAGCCCTCTCACAGTGGAATG
GAGAGCACGGTCTGAATCTGCACAGAGCAAGATGCTGAGTGGAGTCGGGG
GCTTCGTGCTGGGCCTGCTCTTCCTTGGGGCCGGGCTGTTCATCTACTTC
AGGAATCAGAAAGGACACTCTGGACTTCAGCCAACAGGATTCCTGAGCTG
A
>DRB1_04_10
ATGGTGTGTCTGAAGTTCCCTGGAGGCTCCTGCATGGCAGCTCTGACAGT
GACACTGATGGTGCTGAGCTCCCCACTGGCTTTGGCTGGGGACACCCGAC
CACGTTTCTTGGAGCAGGTTAAACATGAGTGTCATTTCTTCAACGGGACG
GAGCGGGTGCGGTTCCTGGACAGATACTTCTATCACCAAGAGGAGTACGT
GCGCTTCGACAGCGACGTGGGGGAGTACCGGGCGGTGACGGAGCTGGGGC
GGCCTAGCGCCGAGTACTGGAACAGCCAGAAGGACCTCCTGGAGCAGAGG
CGGGCCGCGGTGGACACCTACTGCAGACACAACTACGGGGTTGTGGAGAG
CTTCACAGTGCAGCGGCGAGTCTATCCTGAGGTGACTGTGTATCCTGCAA
AGACCCAGCCCCTGCAGCACCACAACCTCCTGGTCTGCTCTGTGAATGGT
TTCTATCCAGGCAGCATTGAAGTCAGGTGGTTCCGGAACGGCCAGGAAGA
GAAGACTGGGGTGGTGTCCACAGGCCTGATCCAGAATGGAGACTGGACCT
TCCAGACCCTGGTGATGCTGGAAACAGTTCCTCGGAGTGGAGAGGTTTAC
ACCTGCCAAGTGGAGCACCCAAGCCTGACGAGCCCTCTCACAGTGGAATG
GAGAGCACGGTCTGAATCTGCACAGAGCAAGATGCTGAGTGGAGTCGGGG
GCTTCGTGCTGGGCCTGCTCTTCCTTGGGGCCGGGCTGTTCATCTACTTC
AGGAATCAGAAAGGACACTCTGGACTTCAGCCAACAGGATTCCTGAGCTG
A
>DRB1_04_11
ATGGTGTGTCTGAAGTTCCCTGGAGGCTCCTGCATGGCAGCTCTGACAGT
GACACTGATGGTGCTGAGCTCCCCACTGGCTTTGGCTGGGGACACCCGAC
CACGTTTCTTGGAGCAGGTTAAACATGAGTGTCATTTCTTCAACGGGACG
GAGCGGGTGCGGTTCCTGGACAGATACTTCTATCACCAAGAGGAGTACGT
GCGCTTCGACAGCGACGTGGGGGAGTACCGGGCGGTGACGGAGCTGGGGC
GGCCTAGCGCCGAGTACTGGAACAGCCAGAAGGACCTCCTGGAGCAGAGG
CGGGCCGAGGTGGACACCTACTGCAGACACAACTACGGGGTTGTGGAGAG
CTTCACAGTGCAGCGGCGAGTCTATCCTGAGGTGACTGTGTATCCTGCAA
AGACCCAGCCCCTGCAGCACCACAACCTCCTGGTCTGCTCTGTGAATGGT
TTCTATCCAGGCAGCATTGAAGTCAGGTGGTTCCGGAACGGCCAGGAAGA
GAAGACTGGGGTGGTGTCCACAGGCCTGATCCAGAATGGAGACTGGACCT
TCCAGACCCTGGTGATGCTGGAAACAGTTCCTCGGAGTGGAGAGGTTTAC
ACCTGCCAAGTGGAGCACCCAAGCCTGACGAGCCCTCTCACAGTGGAATG
GAGAGCACGGTCTGAATCTGCACAGAGCAAGATGCTGAGTGGAGTCGGGG
GCTTCGTGCTGGGCCTGCTCTTCCTTGGGGCCGGGCTGTTCATCTACTTC
AGGAATCAGAAAGGACACTCTGGACTTCAGCCAACAGGATTCCTGAGCTG
A
>DRB1_04_12
CACGTTTCTTGGAGCAGGTTAAACATGAGTGTCATTTCTTCAACGGGACG
GAGCGGGTGCGGTTCCTGGACAGATACTTCTATCACCAAGAGGAGTACGT
GCGCTTCGACAGCGACGTGGGGGAGTACCGGGCGGTGACGGAGCTGGGGC
GGCCTAGCGCCGAGTACTGGAACAGCCAGAAGGACATCCTGGAAGACAGG
CGGGCCCTGGTGGACACCTACTGCAGACACAACTACGGGGTTGTGGAGAG
CTTCACAGTGCAGCGGCGAG
>DRB1_04_13
CACGTTTCTTGGAGCAGGTTAAACATGAGTGTCATTTCTTCAACGGGACG
GAGCGGGTGCGGTTCCTGGACAGATACTTCTATCACCAAGAGGAGTACGT
GCGCTTCGACAGCGACGTGGGGGAGTACCGGGCGGTGACGGAGCTGGGGC
GGCCTGATGCCGAGTACTGGAACAGCCAGAAGGACCTCCTGGAGCAGAAG
CGGGCCGCGGTGGACACCTACTGCAGACACAACTACGGGGTTGTGGAGAG
CTTCACAGTGCAGCGGCGAG
>DRB1_04_14
CACGTTTCTTGGAGCAGGTTAAACATGAGTGTCATTTCTTCAACGGGACG
GAGCGGGTGCGGTTCCTGGACAGATACTTCTATCACCAAGAGGAGTACGT
GCGCTTCGACAGCGACGTGGGGGAGTACCGGGCGGTGACGGAGCTGGGGC
GGCCTGATGCCGAGTACTGGAACAGCCAGAAGGACATCCTGGAAGACGAG
CGGGCCGCGGTGGACACCTACTGCAGACACAACTACGGGGTTGGTGAGAG
CTTCACAGTGCAGCGGCGAG
>DRB1_04_15
CACGTTTCTTGGAGCAGGTTAAACATGAGTGTCATTTCTTCAACGGGACG
GAGCGGGTGCGGTTCCTGGACAGATACTTCTATCACCAAGAGGAGTACGT
GCGCTTCGACAGCGACGTGGGGGAGTACCGGGCGGTGACGGAGCTGGGGC
GGCCTGATGAGGAGTACTGGAACAGCCAGAAGGACTTCCTGGAAGACAGG
CGGGCCGCGGTGGACACCTACTGCAGACACAACTACGGGGTTGTGGAGAG
CTTCACAGTGCAGCGGCGAGTCTATCCTGAGGTGACTGTGTATCCTGCAA
AGACCCAGCCCCTGCAGCACCACAACCTCCTGGTCTGCTCTGTGAATGGT
TTCTATCCAGGCAGCATTGAAGTCAGGTGGTTCCGGAACGGCCAGGAAGA
GAAGACTGGGGTGGTGTCCACAGGCCTGATCCAGAATGGAGACTGGACCT
TCCAGACCCTGGTGATGCTGGAAACAGTTCCTCGGAGTGGAGAGGTTTAC
ACCTGCCAAGTGGAGCACCCAAGCCTGACGAGCCCTCTCACAGT
>DRB1_04_16
CACGTTTCTTGGAGCAGGTTAAACATGAGTGTCATTTCTTCAACGGGACG
GAGCGGGTGCGGTTCCTGGACAGATACTTCTATCACCAAGAGGAGTACGT
GCGCTTCGACAGCGACGTGGGGGAGTACCGGGCGGTGACGGAGCTGGGGC
GGCCTGATGCCCAGTACTGGAACAGCCAGAAGGACCTCCTGGAGCAGAAG
CGGGCCGCGGTGGACACCTACTGCAGACACAACTACGGGGTTGGTGAGAG
CTTCACAGTGCAGCGGCGAGTCTATCCTGAGGTGACTGTGTATCCTGCAA
AGACCCAGCCCCTGCAGCACCACAACCTCCTGGTCTGCTCTGTGAATGGT
TTCTATCCAGGCAGCATTGAAGTCAGGTGGTTCCGGAACGGCCAGGAAGA
GAAGACTGGGGTGGTGTCCACAGGCCTGATCCAGAATGGAGACTGGACCT
TCCAGACCCTGGTGATGCTGGAAACAGTTCCTCGGAGTGGAGAGGTTTAC
ACCTGCCAAGTGGAGCACCCAAGCCTGACGAGCCCTCTCACAGT
>DRB1_04_17_01
CACGTTTCTTGGAGCAGGTTAAACATGAGTGTCATTTCTTCAACGGGACG
GAGCGGGTGCGGTTCCTGGACAGATACTTCTATCACCAAGAGGAGTACGT
GCGCTTCGACAGCGACGTGGGGGAGTACCGGGCGGTGACGGAGCTGGGGC
GGCCTAGCGCCGAGTACTGGAACAGCCAGAAGGACCTCCTGGAGCAGAGG
CGGGCCGAGGTGGACACCTACTGCAGACACAACTACGGGGTTGGTGAGAG
CTTCACGGTGCAGCGGCGAG
>DRB1_04_17_02
CACGTTTCTTGGAGCAGGTTAAACATGAGTGTCATTTCTTCAACGGGACG
GAGCGGGTGCGGTTCCTGGACAGATACTTCTATCACCAAGAGGAGTACGT
GCGCTTCGACAGCGACGTGGGGGAGTACCGGGCGGTGACGGAGCTGGGGC
GGCCTAGCGCCGAGTACTGGAACAGCCAGAAGGACCTCCTGGAGCAGAGG
CGGGCCGAGGTGGACACCTACTGCAGACACAACTACGGGGTTGGTGAGAG
CTTCACAGTGCAGCGGCGAG
>DRB1_04_18
CACGTTTCTTGGAGCAGGTTAAACATGAGTGTCATTTCTTCAACGGGACG
GAGCGGGTGCGGTTCCTGGACAGATACTTCTATCACCAAGAGGAGTACGT
GCGCTTCGACAGCGACGTGGGGGAGTACCGGGCGGTGACGGAGCTGGGGC
GGCCTGATGCCGAGTACTGGAACAGCCAGAAGGACATCCTGGAAGACAGG
CGGGCCCTGGTGGACACCTACTGCAGACACAACTACGGGGTTGTGGAGAG
CTTCACAGTGCAGCGGCGAG
>DRB1_04_19
TTTCTTGGAGCAGGTTAAACATGAGTGTCATTTCTTCAACGGGACGGAGC
GGGTGCGGTTCCTGGACAGATACTTCTATCACCAAGAGGAGTCCGTGCGC
TTCGACAGCGACGTGGGGGAGTACCGGGCGGTGACGGAGCTGGGGCGGCC
TGATGCCGAGTACTGGAACAGCCAGAAGGACCTCCTGGAGCAGAGGCGGG
CCGCGGTGGACACCTACTGCAGACACAACTACGGGGTTGGTGAGAGCTTC
ACAGTGCAGCGGCGAG
>DRB1_04_20
ATGAGTGTCATTTCTTCAACGGGACGGAGCGGGTGCGGTTCCTGGACAGA
TACTTCTATCACCAAGAGGAGTCCGTGCGCTTCGACAGCGACGTGGGGGA
GTACCGGGCGGTGACGGAGCTGGGGCGGCCTGATGCCGAGTACTGGAACA
GCCAGAAGGACCTCCTGGAGCAGAGGCGGGCCGAGGTGGACACCTACTGC
AGACACAACTACGGGGTTGGTG
>DRB1_04_21
GAGCAGGTTAAACATGAGTGTCATTTCTTCAACGGGACGGAGCGGGTGCG
GTTCCTGGACAGATACTTCTATCACCAAGAGGAGTCCGTGCGCTTCGACA
GCGACGTGGGGGAGTACCGGGCGGTGACGGAGCTGGGGCGGCCTGATGCC
GAGTACTGGAACAGCCAGAAGGACCTCCTGGAGCAGAAGCGGGCCGCGGT
GGACACCTACTGCAGACACAACTACGGGGTTGGTGAGAGCTTCACAGTG
>DRB1_04_22
GAGCAGGTTAAACATGAGTGTCATTTCTTCAACGGGACGGAGCGGGTGCG
GTTCCTGGACAGATACTTCTATCACCAAGAGGAGTACGTGCGCTTCGACA
GCGACGTGGGGGAGTACCGGGCGGTGACGGAGCTGGGGCGGCCTGATGCC
GAGTACTGGAACAGCCAGAAGGACCTCCTGGAGCAGAAGCGGGGCCGGGT
GGACAACTACTGCAGACACAACTACGGGGTTGTGGAGAGCTTCACA
>DRB1_04_23
CACGTTTCTTGGAGCAGGTTAAACATGAGTGTCATTTCTTCAACGGGACG
GAGCGGGTGCGGTTCCTGGACAGATACTTCTATCACCAAGAGGAGTACGT
GCGCTTCGACAGCGACGTGGGGGAGTACCGGGCGGTGACGGAGCTGGGGC
GGCCTGATGCCGAGTACTGGAACAGCCAGAAGGACCTCCTGGAGCAGAGG
CGGGCCGCGGTGGACACCTACTGCAGACACAACTACGGGGTTGTGGAGAG
ATTCACAGTGCAGCGGCGAG
>DRB1_04_24
CACGTTTCTTGGAGCAGGTTAAACATGAGTGTCATTTCTTCAACGGGACG
GAGCGGGTGCGGTTCCTGGACAGATACTTCTATCACCAAGAGGAGTACGT
GCGCTTCGACAGCGACGTGGGGGAGTACCGGGCGGTGACGGAGCTGGGGC
GGCCTAGCGCCGAGTACTGGAACAGCCAGAAGGACCTCCTGGAGCGGAGG
CGGGCCGCGGTGGACACCTACTGCAGACACAACTACGGGGTTGGTGAGAG
CTTCACAGTGCAGCGGCGAG
>DRB1_04_25
TTGGAGCAGGTTAAACATGAGTGTCATTTCTTCAACGGGACGGAGCGGGT
GCGGTTCCTGGACAGATACTTCTATCACCAAGAGGAGTACGTGCGCTTCG
ACAGCGACGTGGGGGAGTACCGGGCGGTGACGGAGCTGGGGCGGCCTGAT
GCCGAGTACTGGAACAGCCAGAAGGACTTCCTGGAAGACAGGCGGGCCCT
GGTGGACACCTACTGCAGACACAACTACGGGGTTGTGGAGAG
>DRB1_04_26
CACGTTTCTTGGAGCAGGTTAAACATGAGTGTCATTTCTTCAACGGGACG
GAGCGGGTGCGGTTCCTGGACAGATACTTCTATCACCAAGAGGAGTACGT
GCGCTTCGACAGCGACGTGGGGGAGTACCGGGCGGTGACGGAGCTGGGGC
GGCCTGATACCGAGTACTGGAACAGCCAGAAGGACCTCCTGGAGCAGAAG
CGGGCCGCGGTGGACACCTACTGCAGACACAACTACGGGGTTGGTGAGAG
CTTCACAGTGCAGCGGCGAG
>DRB1_04_27
CACGTTTCTTGGAGCAGGTTAAACATGAGTGTCATTTCTTCAACGGGACG
GAGCGGGTGCGGTTCCTGGACAGATACTTCTATCACCAAGAGGAGTACGT
GCGCTTCGACAGCGACGTGGGGGAGTACCGGGCGGTGACGGAGCTGGGGC
GGCCTGATGCCGAGTACTGGAACAGCCAGAAGGACCTCCTGGAGCAGAGG
CGGGCCGAGGTGGACACCTACTGCAGACACAACTACGGGGCTGTGGAGAG
CTTCACAGTG
>DRB1_04_28
CACGTTTCTTGGAGCAGGTTAAACATGAGTGTCATTTCTTCAACGGGACG
GAGCGGGTGCGGTTCCTGGACAGATACTTCTATCACCAAGAGGAGTACGT
GCGCTTCGACAGCGACGTGGGGGAGTTCCGGGCGGTGACGGAGCTGGGGC
GGCCTAGCGCCGAGTACTGGAACAGCCAGAAGGACCTCCTGGAGCAGAGG
CGGGCCGCGGTGGACACCTACTGCAGACACAACTACGGGGTTGGTGAGAG
CTTCACAGTGCAGCGGCGAG
>DRB1_04_29
CACGTTTCTTGGAGCAGGTTAAACATGAGTGTCATTTCTTCAACGGGACG
GAGCGGGTGCGGTTCCTGGACAGATACTTCTATCACCAAGAGGAGTACGT
GCGCTTCGACAGCGACGTGGGGGAGTACCGGGCGGTGATGGAGCTGGGGC
GGCCTAGCGCCGAGTACTGGAACAGCCAGAAGGACCTCCTGGAGCAGAGG
CGGGCCGCGGTGGACACCTACTGCAGACACAACTACGGGGTTGGTGAGAG
CTTCACAGTGCAGCGGCGAG
>DRB1_04_30
CACGTTTCTTGGAGCAGGTTAAACATGAGTGTCATTTCTTCAACGGGACG
GAGCGGGTGCGGTTCCTGGACAGATACTTCTATCACCAAGAGGAGTACGT
GCGCTTCGACAGCGACGTGGGGGAGTACCGGGTGGTGACGGAGCTGGGGC
GGCCTAGCGCCGAGTACTGGAACAGCCAGAAGGACCTCCTGGAGCAGAGG
CGGGCCGCGGTGGACACCTACTGCAGACACAACTACGGGGTTGGTGAGAG
CTTCACAGTGCAGCGGCGAG
>DRB1_04_31
CACGTTTCTTGGAGCAGGTTAAACATGAGTGTCATTTCTTCAACGGGACG
GAGCGGGTGCGGTTCCTGGACAGATACTTCTATCACCAAGAGGAGTACGT
GCGCTTCGACAGCGACGTGGGGGAGTACCGGGCGGTGACGGAGCTGGGGC
GGCCTGATGCCGAGTACTGGAACAGCCAGAAGGACCTCCTGGAGCAGAGG
CGGGCCCTGGTGGACACCTACTGCAGACACAACTACGGGGTTGGTGAGAG
CTTCACAGTGCAGCGGCGAGTCTATCCTGAGGTGACTGTGTATCCTGCAA
AGACCCAGCCCCTGCAGCACCACAACCTCCTGGTCTGCTCTGTGAATGGT
TTCTATCCAGGCAGCATTGAAGTCAGGTGGTTCCGGAACGGCCAGGAAGA
GAAGACTGGGGTGGTGTCCACAGGCCTGATCCAGAATGGAGACTGGACCT
TCCAGACCCTGGTGATGCTGGAAACAGTTCCTCGGAGTGGAGAGGTTTAC
ACCTGCCAAGTGGAGCACCCAAGCCTGACGAGCCCTCTCACAGT
>DRB1_04_32
TTGGAGCAGGTTAAACATGAGTGTCATTTCTTCAACGGGACGGAGCGGGT
GCGGTTCCTGGACAGATACTTCTATCACCAAGAGGAGTACGTGCGCTTCG
ACAGCGACGTGGGGGAGTACCGGGCGGTGACGGAGCTGGGGCGGCCTGAT
GCCGAGTACTGGAACAGCCAGAAGGACCTCCTGGAGCAGAGGCAGGCCGC
GGTGGACACCTACTGCAGACACAACTACGGGGTTGTGGAG
>DRB1_04_33
CACGTTTCTTGGAGCAGGTTAAACATGAGTGTCATTTCTTCAACGGGACG
GAGCGGGTGCGGTTCCTGGACAGATACTTCTATCACCAAGAGGAGTACGT
GCACTTCGACAGCGACGTGGGGGAGTACCGGGCGGTGACGGAGCTGGGGC
GGCCTGATGCCGAGTACTGGAACAGCCAGAAGGACCTCCTGGAGCAGAAG
CGGGCCGCGGTGGACACCTACTGCAGACACAACTACGGGGTTGGTGAGAG
CTTCACAGTGCAGCGGCGAG
>DRB1_04_34
CACGTTTCTTGGAGCAGGTTAAACCTGAGTGTCATTTCTTCAACGGGACG
GAGCGGGTGCGGTTCCTGGACAGATACTTCTATCACCAAGAGGAGTACGT
GCGCTTCGACAGCGACGTGGGGGAGTACCGGGCGGTGACGGAGCTGGGGC
GGCCTGATGCCGAGTACTGGAACAGCCAGAAGGACCTCCTGGAGCAGAAG
CGGGCCGCGGTGGACACCTACTGCAGACACAACTACGGGGTTGGTGAGAG
CTTCACAGTGCAGCGGCGAGTCTATCCTGAGGTGACTGTGTATCCTGCAA
AGACCCAGCCCCTGCAGCACCACAACCTCCTGGTCTGCTCTGTGAATGGT
TTCTATCCAGGCAGCATTGAAGTCAGGTGGTTCCGGAACGGCCAGGAAGA
GAAGACTGGGGTGGTGTCCACAGGCCTGATCCAGAATGGAGACTGGACCT
TCCAGACCCTGGTGATGCTGGAAACAGTTCCTCGGAGTGGAGAGGTTTAC
ACCTGCCAAGTGGAGCACCCAAGCCTGACGAGCCCTCTCACAGT
>DRB1_04_35
CACGTTTCTTGGAGCAGGTTAAACATGAGTGTCATTTCTTCAACGGGACG
GAGCGGGTGCGGTTCCTGGACAGATACTTCTATCACCAAGAGGAGTACGT
GCGCTTCGACAGCGACGTGGGGGAGTTCCGGGCGGTGACGGAGCTGGGGC
GGCCTGATGCCGAGTACTGGAACAGCCAGAAGGACCTCCTGGAGCAGAAG
CGGGCCGCGGTGGACACCTACTGCAGACACAACTACGGGGTTGGTGAGAG
CTTCACAGTG
>DRB1_04_36
CACGTTTCTTGGAGCAGGTTAAACATGAGTGTCATTTCTTCAACGGGACG
GAGCGGGTGCGGTTCCTGGACAGATACTTCTATCACCAAGAGGAGTACGT
GCGCTTCGACAGCGACGTGGGGGAGTACCGGGCGGTGACGGAGCTGGGGC
GGCCTGATGCCGAGTACTGGAACAGCCAGAAGGACTTCCTGGAAGACAGG
CGGGCCGCGGTGGACACCTACTGCAGACACAACTACGGGGTTGTGGAGAG
CTTCACAGTGCAGCGGCGAG
>DRB1_04_37
CACGTTTCTTGGAGCAGGTTAAACATGAGTGTCATTTCTTCAACGGGACG
GAGCGGGTGCGGTTCCTGGACAGATACTTCTATCACCAAGAGGAGTACGT
GCGCTTCGACAGCGACGTGGGGGAGTACCGGGCGGTGACGGAGCTGGGGC
GGCCTGATGCCGAGTACTGGAACAGCCAGAAGGACCTCCTGGAAGACGAG
CGGGCCGCGGTGGACACCTACTGCAGACACAACTACGGGGTTGTGGAGAG
CTTCACAGTGCAGCGGCGAG
>DRB1_04_38
CACGTTTCTTGGAGCAGGTTAAACATGAGTGTCATTTCTTCAACGGGACG
GAGCGGGTGCGGTTCCTGGACAGATACTTCTATCACCAAGAGGAGTACGT
GCGCTTCGACAGCGACGTGGGGGAGTACCGGGCGGTGACGGAGCTGGGGC
GGCCTGATGCCGAGTACTGGAACAGCCAGAAGGACATCCTGGAGCAGAAG
CGGGCCGCGGTGGACACCTACTGCAGACACAACTACGGGGTTGGTGAGAG
CTTCACAGTGCAGCGGCGAG
>DRB1_04_39
CACGTTTCTTGGAGCAGGTTAAACATGAGTGTCATTTCTTCAACGGGACG
GAGCGGGTGCGGTTCCTGGACAGATACTTCTATCACCAAGAGGAGTACGT
GCGCTTCGACAGCGACGTGGGGGACTACCGGGCGGTGACGGAGCTGGGGC
GGCCTGATGCCGAGTACTGGAACAGCCAGAAGGACCTCCTGGAGCAGAGG
CGGGCCGAGGTGGACACCTACTGCAGACACAACTACGGGGTTGTGGAGAG
CTTCACAGTGCAGCGGCGAG
>DRB1_04_40
CACGTTTCTTGGAGCAGGTTAAACATGAGTGTCATTTCTTCAACGGGACG
GAGCGGGTGCGGTTCCTGGACAGATACTTCTATCACCAAGAGGAGTACGT
GCGCTTCGACAGCGACGTGGGGGAGTACCGGGCGGTGACGGAGCTGGGGC
GGCCTGATGGCGAGTACTGGAACAGCCAGAAGGACCTCCTGGAGCAGAGG
CGGGCCGCGGTGGACACCTACTGCAGACACAACTACGGGGTTGTGGAGAG
CTTCACAGTGCAGCGGCGAG
>DRB1_04_41
CACGTTTCTTGGAGCAGGTTAAACATGAGTGTCATTTCTTCAACGGGACG
GAGCGGGTGCGGTTCCTGGACAGATACTTCTATCACCAAGAGGAGAACGT
GCGCTTCGACAGCGACGTGGGGGAGTACCGGGCGGTGACGGAGCTGGGGC
GGCCTGATGCCGAGTACTGGAACAGCCAGAAGGACCTCCTGGAGCAGAGG
CGGGCCGAGGTGGACACCTACTGCAGACACAACTACGGGGTTGTGGAGAG
CTTCACAGTGCAGCGGCGAG
>DRB1_04_42
CACGTTTCTTGGAGCAGGTTAAACATGAGTGTCATTTCTTCAACGGGACG
GAGCGGGTGCGGTTCCTGGACAGATACTTCTATCACCAAGAGGAGTACGT
GCGCTTCGACAGCGACGTGGGGGAGTTCCGGGCGGTGACGGAGCTGGGGC
GGCCTGATGCCGAGTACTGGAACAGCCAGAAGGACCTCCTGGAGCAGAGG
CGGGCCGCGGTGGACACCTACTGCAGACACAACTACGGGGTTGTGGAGAG
CTTCACAGTGCAGCGGCGAG
>DRB1_04_43
CACGTTTCTTGGAGCAGGTTAAACATGAGTGTCATTTCTTCAACGGGACG
GAGCGGGTGCGGTTCCTGGACAGATACTTCTATCACCAAGAGGAGTACGT
GCGCTTCGACAGCGACGTGGGGGAGTTCCGGGCGGTGACGGAGCTGGGGC
GGCCTGATGCCGAGTACTGGAACAGCCAGAAGGACCTCCTGGAGCAGAGG
CGGGCCGCGGTGGACACCTACTGCAGACACAACTACGGGGTTGGTGAGAG
CTTCACAGTGCAGCGG
>DRB1_04_44
CACGTTTCTTGGAGCAGGTTAAACATGAGTGTCATTTCTTCAACGGGACG
GAGCGGGTGCGGTTCCTGGACAGATACTTCTATCACCAAGAGGAGTACGT
GCGCTTCGACAGCGACGTGGGGGAGTACCGGGCGGTGACGGAGCTGGGGC
GGCCTGATGCCGAGTACTGGAACAGCCAGAAGGACCTCCTGGAGCAGAGG
CGGGCCGCGGTGGACAATTACTGCAGACACAACTACGGGGTTGTGGAGAG
CTTCACAGTGCAGC
>DRB1_04_45
CACGTTTCTTGGAGCAGGTTAAACATGAGTGTCATTTCTTCAACGGGACG
GAGCCGGTGCGGTTCCTGGACAGATACTTCTATCACCAAGAGGAGTACGT
GCGCTTCGACAGCGACGTGGGGGAGTACCGGGCGGTGACGGAGCTGGGGC
GGCCTAGCGCCGAGTACTGGAACAGCCAGAAGGACCTCCTGGAGCAGAGG
CGGGCCGCGGTGGACACCTACTGCAGACACAACTACGGGGTTGGTGAGAG
CTTCACAGTGCAGCGGCGAG
>DRB1_04_46
CACGTTTCTTGGAGCAGGTTAAACATGAGTGTCATTTCTTCAACGGGACG
GAGCGGGTGCGGTTCCTGGACAGATACTTCTATCACCAAGAGGAGTCCGT
GCGCTTCGACAGCGACGTGGGGGAGTACCGGGCGGTGACGGAGCTGGGGC
GGGCTGATGCCGAGTACTGGAACAGCCAGAAGGACCTCCTGGAGCAGAGG
CGGGCCGAGGTGGACACCTACTGCAGACACAACTACGGGGTTGTGGAGAG
CTTCACAGTGCAGCGGCGAG
>DRB1_04_47
CACGTTTCTTGGAGCAGGTTAAACATGAGTGTCATTTCTTCAACGGGACG
GAGCGGGTGCGGTTCCTGGACAGATACTTCTATCACCAAGAGGAGTACGT
GCGCTTCGACAGCGACGTGGGGGAGTACCGGGCGGTGACGGAGCTGGGGC
GGCCTGATGCCGAGTACTGGAACAGCCAGAAGGACTTCCTGGAAGACAGG
CGCGCCGCGGTGGACACCTACTGCAGACACAACTACGGGGTTGGTGAGAG
CTTCACAGTGCAGCGGCGAG
>DRB1_04_48
CACGTTTCTTGGAGCAGGTTAAACATGAGTGTCATTTCTTCAACGGGACG
GAGCGGGTGCGGTTCCTGGACAGATACTTCTATCACCAAGAGGAGTACGT
GCGCTTCGACAGCGACGTGGGGGAGTACCGGGCGGTGACGGAGCTGGGGC
GGCCTAGCGCCGAGTACTGGAACAGCCAGAAGGACCTCCTGGAGCAGAGG
CGGTCCGCGGTGGACACCTACTGCAGACACAACTACGGGGTTGGTGAGAG
CTTCACAGTGCAGCGGCGAG
>DRB1_04_49
CACGTTTCTTGGAGCAGATTAAACATGAGTGTCATTTCTTCAACGGGACG
GAGCGGGTGCGGTTCCTGGACAGATACTTCTATCACCAAGAGGAGTCCGT
GCGCTTCGACAGCGACGTGGGGGAGTACCGGGCGGTGACGGAGCTGGGGC
GGCCTGATGCCGAGTACTGGAACAGCCAGAAGGACCTCCTGGAGCAGAGG
CGGGCCGAGGTGGACACCTACTGCAGACACAACTACGGGGTTGTGGAGAG
CTTCACAGTGCAGCGGCGAG
>DRB1_04_50
CACGTTTCTTGGAGCAGGTTAAACATGAGTGTCATTTCTTCAACGGGACG
GAGCGGGTGCGGTTCCTGGACAGATACTTCTATCACCAAGAGGAGTACGT
GCGCTTCGACAGCGACGTGGGGGAGTACCGGGCGGTGACGGAGCTGGGGC
GGCCTGATGCCGAGTACTGGAACAGCCAGAAGGACCTCCTGGAGCAGAGG
CGGGCCGAGGTGGACACCCACTGCAGACACAACTACGGGGTTGTGGAGAG
CTTCACAGTGCAGCGGCGAG
>DRB1_04_51
CACGTTTCTTGGAGCAGGTTAAACATGAGTGTCATTTCTTCAACGGGACG
GAGCGGGTGCGGTTCCTGGACAGATACTTCTATCACCAAGAGGAGTACGT
GCGCTTCGACAGCGACGTGGGGGAGTACCGGGCGGTGACGGAGCTGGGGC
GGCCTGATGCCGAGTACTGGAACAGCCAGAAGGACCTCCTGGAGCAGAGG
CGGGCCGAGGTGGACACCTACTGCAGATACAACTACGGGGTTGTGGAGAG
CTTCACAGTGCAGCGGCGAG
>DRB1_04_52
CACGTTTCTTGGAGCAGGTTAAACATGAGTGTCATTTCTTCAACGGGACG
GAGCGGGTGCGGTTCCTGGACAGATACTTCTATCACCAAGAGGAGTACGT
GCGCTTCGACAGCGACGTGGGGGAGTACCGGGCGGTGACGGAGCTGGGGC
GGCCTGATGCCGAGTACTGGAACAGCCAGAAGGACCTCCTGGAGCAGAGG
CGGGCCGAGGTGGACACCTACTGCAGACACAACTACGGGGTTGTGGAGAG
ATTCACAGTGCAGCGGCGAG
>DRB1_04_53
CACGTTTCTTGGAGCAGGTTAAACATGAGTGTCATTTCTTCAACGGGACG
GAGCGGGTGCGGTTCCTGGACAGATACTTCTATCACCAAGAGGAGTACGT
GCGCTTCGACAGCGACGTGGGGGAGTACCGGGCGGTGACGGAGCTGGGGC
GGCCTGATGCCGAGTACTGGAACAGCCAGAAGGACATCCTGGAAGACAGG
CGCGCCGCGGTGGACACCTACTGCAGACACAACTACGGGGTTGTGGAGAG
CTTCACAGTGCAGCGGCGAG
>DRB1_04_54
CACGTTTCTTGGAGCAGGTTAAACATGAGTGTCATTTCTTCAACGGGACG
GAGCGGGTGCGGTTCCTGGACAGATACTTCTATCACCAAGAGGAGTACGT
GCGCTTCGACAGCGACGTGGGGGAGTACCGGGCGGTGACGGAGCTGGGGC
GGCCTGATGCCGAGTACTGGAACAGCCAGAAGGACTTCCTGGAAGACAGG
CGGGCCCTGGTGGACACCTACTGCAGACACAACTACGGGGTTGGTGAGAG
CTTCACGGTGCAGCGGCGAG
>DRB1_04_55
CACGTTTCTTGGAGCAGGTTAAACATGAGTGTCATTTCTTCAACGGGACG
GAGCGGGTGCGGTTCCTGGACAGATACTTCTATCACCAAGAGGAGTACGT
GCGCTTCGACAGCGACGTGGGGGAGTACCGGGCGGTGACGGAGCTGGGGC
GGCCTGATGCCGAGTACTGGAACAGCCAGAAGGACCTCCTGGAGCAGAGG
CGGGCCCTGGTGGACACCTACTGCAGACACAACTACGGGGTTGTGGAGAG
CTTCACAGTGCAGCGGCGAG
>DRB1_04_56
CACGTTTCTTGGAGCAGGTTAAACATGAGTGTCATTTCTTCAACGGGACG
GAGCGGGTGCGGTTCCTGGACAGATACTTCTATCACCAAGAGGAGTACGT
GCGCTTCGACAGCGACGTGGGGGAGTACCGGGCGGTGACGGAGCTGGGGC
GGCCTGATGCCGAGTACTGGAACAGCCAGAAGGACATCCTGGAGCAGAGG
CGGGCCGCGGTGGACACCTACTGCAGACACAACTACGGGGTTGTGGAGAG
CTTCACAGTGCAGCGGCGAG
>DRB1_04_57
CACGTTTCTTGGAGCAGGTTAAACATGAGTGTCATTTCTTCAACGGGACG
GAGCGGGTGCGGTTCCTGGACAGATACTTCTATCACCAAGAGGAGTACGT
GCGCTTCGACAGCGACGTGGGGGAGTACCGGGCGGTGACGGAGCTGGGGC
GGCCTAGCGCCGAGAACTGGAACAGCCAGAAGGACCTCCTGGAGCAGAGG
CGGGCCGCGGTGGACACCTACTGCAGACACAACTACGGGGTTGGTGAGAG
CTTCACAGTGCAGCGGCGAG
>DRB1_04_58
CACGTTTCTTGGAGCAGGTTAAACATGAGTGTCATTTCTTCAACGGGACG
GAGCGGGTGCGGTTCCTGGACAGATACTTCTATCACCAAGAGGAGTACGT
GCGCTTCGACAGCGACGTGGGGGAGTACCGGGCGGTGACGGAGCTGGGGC
GGCCTGATGCCGAGTACTGGAACAGCCAGAAGGACCTCCTGGAAGACAGG
CGGGCCCTGGTGGACACCTACTGCAGACACAACTACGGGGTTGTGGAGAG
CTTCACAGTGCAGCGGCGAG
>DRB1_04_59
CACGTTTCTTGGAGCAGGTTAAACATGAGTGTCATTTCTTCAACGGGACG
GAGCGGGTGCGGTTCCTGGACAGATACTTCTATCACCAAGAGGAGTACGT
GCGCTTCGACAGCGACGTGGGGGAGTTCCGGGCGGTGACGGAGCTGGGGC
GGCCTGATGCCGAGTACTGGAACAGCCAGAAGGACCTCCTGGAGCAGAGG
CGGGCCGAGGTGGACACCTACTGCAGACACAACTACGGGGTTGTGGAGAG
CTTCACAGTGCAGCGGCGAG
>DRB1_04_60
CACGTTTCTTGGAGCAGGTTAAACATGAGTGTCATTTCTTCAACGGGACG
GAGCGGGTGCGGTTCCTGGACAGATACTTCTATCACCAAGAGGAGTACGT
GCGCTTCGACAGCGACGTGGGGGAGTACCGGGCGGTGACGGAGCTGGGGC
GGCCTGATGCCGAGTACTGGAACAACCAGAAGGACCTCCTGGAGCAGAGG
CGGGCCGAGGTGGACACCTACTGCAGACACAACTACGGGGTTGTGGAGAG
CTTCACAGTGCAGCGGCGAG
>DRB1_04_61
CACGTTTCTTGGAGCAGGTTAAACATGAGTGTCATTTCTTCAACGGGACG
GAGCGGGTGCGGTTCCTGGACAGATACTTCTATCACCAAGAGGAGTACGT
GCGCTTCGACAGCGACGTGGGGGAGTACCGGGCGGTGACGGAGCTGGGGC
GGCCTGATGAGGAGTACTGGAACAGCCAGAAGGACCTCCTGGAGCAGAGG
CGGGCCGCGGTGGACACCTACTGCAGACACAACTACGGGGTTGGTGAGAG
CTTCACAGTGCAGCGGCGAG
>DRB1_04_62
CACGTTTCTTGGAGCAGGTTAAACATGAGTGTCATTTCTTCAACGGGACG
GAGCGGGTGCGGTTCCTGGACAGATACTTCTATCACCAAGAGGAGTACGT
GCGCTTCGACAGCGACGTGGGGGAGTACCGGGCGGTGACGGAGCTGGGGC
GGCCTGCTGCGGAGCACTGGAACAGCCAGAAGGACCTCCTGGAGCAGAAG
CGGGCCGCGGTGGACACCTACTGCAGACACAACTACGGGGTTGGTGAGAG
CTTCACAGTGCAGCGGCGAG
>DRB1_04_63
CACGTTTCTTGGAGCAGGTTAAACATGAGTGTCATTTCTTCAACGGGACG
GAGCGGGTGCGGTTCCTGGACAGATACTTCTATAACCAAGAGGAGTACGT
GCGCTTCGACAGCGACGTGGGGGAGTACCGGGCGGTGACGGAGCTGGGGC
GGCCTGATGCCGAGTACTGGAACAGCCAGAAGGACCTCCTGGAGCAGAAG
CGGGCCGCGGTGGACACCTACTGCAGACACAACTACGGGGTTGGTGAGAG
CTTCACAGTGCAGCGGCGAG
>DRB1_04_64
CACGTTTCTTGGAGCAGGTTAAATATGAGTGTCATTTCTTCAACGGGACG
GAGCGGGTGCGGTTCCTGGACAGATACTTCTATCACCAAGAGGAGTACGT
GCGCTTCGACAGCGACGTGGGGGAGTACCGGGCGGTGACGGAGCTGGGGC
GGCCTGATGCCGAGTACTGGAACAGCCAGAAGGACCTCCTGGAGCAGAAG
CGGGCCGCGGTGGACACCTACTGCAGACACAACTACGGGGTTGGTGAGAG
CTTCACAGTGCAGCGGCGAG
>DRB1_04_65
CACGTTTCTTGGAGCAGGTTAAACATGAGTGTCATTTCTTCAACGGGACG
GAGCGGGTGCGGTTCCTGGACAGATACTTCTATCACCAAGAGGAGTCCGT
GCGCTTCGACAGCGACGTGGGGGAGTACCGGGCGGTGACGGAGCTGGGGC
GGCCTGATGCCGAGTACTGGAACAGCCAGAAGGACCTCCTGGAGCAGTGG
CGGGCCGAGGTGGACACCTACTGCAGACACAACTACGGGGTTGTGGAGAG
CTTCACAGTGCAGCGGCGAG
>DRB1_04_66
CACGTTTCTTGGAGCAGGCTAAGTCTGAGTGTCATTTCTTCAACGGGACG
GAGCGGGTGCGGTTCCTGGACAGATACTTCTATCACCAAGAGGAGTACGT
GCGCTTCGACAGCGACGTGGGGGAGTACCGGGCGGTGACGGAGCTGGGGC
GGCCTGATGCCGAGTACTGGAACAGCCAGAAGGACCTCCTGGAGCAGAAG
CGGGCCGCGGTGGACACCTACTGCAGACACAACTACGGGGTTGGTGAGAG
CTTCACAGTGCAGCGGCGAG
>DRB1_04_67
CACGTTTCTTGGAGCAGGTTAAACATGAGTGTCATTTCTTCAACGGGACG
GAGCGGGTGCGGTTCCTGGACAGATACTTCTATCACCAAGAGGAGTACGT
GCGCTTCGACAGCGACGTGGGGGAGTACCGGGCGGTGACGGAGCTGGGGC
GGCCTAGCGCCGAGTACTGGAACAGCCAGAAGGACCTCCTGGAGCAGAAG
CGGGCCGCGGTGGACACCTACTGCAGACACAACTACGGGGTTGTGGAGAG
CTTCACAGTGCAGCGGCGAG
>DRB1_04_68
CACGTTTCTTGGAGCAGGTTAAACATGAGTGTCATTTCTTCAACGGGACG
GAGCGGGTGCGGTTCCTGGACAGATACTTCTATCACCAAGAGGAGTCCGT
GCGCTTCGACAGCGACGTGGGGGAGTACCGGGCGGTGACGGAGCTGGGGC
GGCCTGATGCCGAGTACTGGAACAGCCAGAAGGACCTCCTGGAGCAGAGG
CGGGCCGCGGTGGACACCTACTGCAGACACAACTACGGGGTTGTGGAGAG
CTTCACAGTGCAGCGGCGAG
>DRB1_04_69
CACGTTTCTTGGAGCAGGTTAAACATGAGTGTCATTTCTTCAACGGGACG
GAGCGGGTGCGGTTCCTGGACAGATACTTCTATCACCAAGAGGAGTACGT
GCGCTTCGACAGCGACGTGGGGGAGTACCGGGCGGTGACGGAGCTGGGGC
GGCCTGCTGCGGAGCACTGGAACAGCCAGAAGGACCTCCTGGAGCGGAGG
CGGGCCGAGGTGGACACCTACTGCAGACACAACTACGGGGTTGGTGAGAG
CTTCACAGTGCAGCGGCGAG
>DRB1_04_70
CACGTTTCTTGGAGCAGGTTAAACATGAGTGTCATTTCTTCAACGGGACG
GAGCGGGTGCGGTTCCTGGACAGATACTTCTATCACCAAGAGGAGTACGT
GCGCTTCGACAGCGACGTGGGGGAGTACCGGGCGGTGACGGAGCTGGGGC
GGCCTGATGCCGAGTACTGGAACAGCCAGAAGGACCTCCTGGAGCAGAGG
CGGGCCGCGGTGGACACCTACTGCAGATACAACTACGGGGTTGTGGAGAG
CTTCACAGTGCAGCGGCGAG
>DRB1_04_71
CACGTTTCTTGGAGCAGGTTAAACATGAGTGTCATTTCTTCAACCGGACG
GAGCGGGTGCGGTTCCTGGACAGATACTTCTATCACCAAGAGGAGTACGT
GCGCTTCGACAGCGACGTGGGGGAGTACCGGGCGGTGACGGAGCTGGGGC
GGCCTGATGCCGAGTACTGGAACAGCCAGAAGGACCTCCTGGAGCAGAGG
CGGGCCGAGGTGGACACCTACTGCAGACACAACTACGGGGTTGTGGAGAG
CTTCACAGTGCAGCGGCGAG
>DRB1_04_72_01
CACGTTTCTTGGAGCAGGTTAAACATGAGTGTCATTTCTTCAACGGGACG
GAGCGGGTGCGGTTCCTGGACAGATACTTCTATCACCAAGAGGAGTACGT
GCGCTTCGACAGCGACGTGGGGGAGTACCGGGCGGTGACGGAGCTGGGGC
GGCCTGATGCCGAGTACTGGAACAGCCAGAAGGACCTCCTGGAGCAGAAG
CGGGCCGCGGTGGACAACTACTGCAGACACAACTACGGGGTTGGTGAGAG
CTTCACAGTGCAGCGGCGAG
>DRB1_04_72_02
CACGTTTCTTGGAGCAGGTTAAACATGAGTGTCATTTCTTCAACGGGACG
GAGCGGGTGCGGTTCCTGGACAGATACTTCTATCACCAAGAGGAGTACGT
GCGCTTCGACAGCGACGTGGGGGAGTACCGGGCGGTGACGGAGCTGGGGC
GGCCTGATGCCGAGTACTGGAACAGCCAGAAGGACCTCCTGGAGCAGAAG
CGGGCCGCGGTGGACAATTACTGCAGACACAACTACGGGGTTGGTGAGAG
CTTCACAGTGCAGCGGCGAG
>DRB1_04_73
CACGTTTCTTGGAGCAGGTTAAACATGAGTGTCATTTCTTCAACGGGACG
GAGCGGGTGCGGTTCCTGGACAGATACTTCTATCACCAAGAGGAGTACGT
GCGCTTCGACAGCGACGTGGGGGAGTACCGGGCGGTGACGGAGCTGGGGC
GGCCTGACGCTGAGTACTGGAACAGCCAGAAGGACATCCTGGAGCAGGCG
CGGGCCGCGGTGGACACCTACTGCAGACACAACTACGGGGTTGTGGAGAG
CTTCACAGTGCAGCGGCGAG
>DRB1_04_74
CACGTTTCTTGGAGCAGGTTAAACATGAGTGTCATTTCTTCAACGGGACG
GAGCGGGTGCGGTTCCTGGACAGATACTTCTATCACCAAGAGGAGTACGT
GCGCTTCGACAGCGACGTGGGGGAGTACCGGGCGGTGACGGAGCTGGGGC
GGCCTGATGCCGAGTACTGGAACAGCCAGAAGGACCTCCTGGAGCAGAGG
CGGGCCGAGGTGGACAATTACTGCAGACACAACTACGGGGTTGGTGAGAG
CTTCACAGTGCAGCGGCGAG
>DRB1_04_75
CACGTTTCTTGGAGCAGGTTAAACATGAGTGTCATTTCTTCAACGGGACG
GAGCGGGTGCGGTTCCTGGACAGATACTTCTATCACCAAGAGGAGTACGT
GCGCTTCGACAGCGACGTGGGGGAGTACCGGGCGGTGACGGAGCTGGGGC
GGCCTGATGCCGAGTACTGGAACAGCCAGAAGGACCTCCTGGAGCAGACG
CGGGCCGCGGTGGACACCTACTGCAGACACAACTACGGGGTTGGTGAGAG
CTTCACAGTGCAGCGGCGAG
>DRB1_04_76
CACGTTTCTTGGAGCAGGTTAAACATGAGTGTCATTTCTTCAACGGGACG
GAGCGGGTGCGGTTCCTGGACAGATACTTCTATCACCAAGAGGAGTACGT
GCGCTTCGACAGCGACGTGGGGGAGTACCGGGCGGTGACGGAGATGGGGC
GGCCTGATGCCGAGTACTGGAACAGCCAGAAGGACCTCCTGGAGCAGAAG
CGGGCCGCGGTGGACACCTACTGCAGACACAACTACGGGGTTGGTGAGAG
CTTCACAGTGCAGCGGCGAG
>DRB1_04_77
CACGTTTCTTGGAGCAGGTTAAACATGAGTGTCATTTCTTCAACGGGACG
GAGCGGGTGCGGTTCCTGGACAGATACTTCTATCACCAAGAGGAGAACGT
GCGCTTCGACAGCGACGTGGGGGAGTACCGGGCGGTGACGGAGCTGGGGC
GGCCTAGCGCCGAGTACTGGAACAGCCAGAAGGACCTCCTGGAGCAGAGG
CGGGCCGCGGTGGACACCTACTGCAGACACAACTACGGGGTTGGTGAGAG
CTTCACAGTGCAGCGGCGAG
>DRB1_04_78
CACGTTTCTTGGAGCAGGTTAAACATGAGTGTCATTTCTTCAACGGGACG
GAGCGGGTGCGGTTCCTGGACAGATACTTCTATCACCAAGAGGAGTCCGT
GCGCTTCGACAGCGACGTGGGGGAGTACCGGGCGGTGACGGAGCTGGGGC
GGCCTGATGCCGAGTACTGGAACAGCCAGAAGGACCTCCTGGAGCGGAGG
CGGGCCGAGGTGGACACCTACTGCAGACACAACTACGGGGTTGTGGAGAG
CTTCACAGTGCAGCGGCGAG
>DRB1_04_79
CACGTTTCTTGGAGCAGGTTAAACATGAGTGTCATTTCTTCAACGGGACG
GAGCGGGTGCGGTTCCTGGACAGATACTTCTATCACCAAGAGGAGTACGT
GCGCTTCGACAGCGACGTGGGGGAGCACCGGGCGGTGACGGAGCTGGGGC
GGCCTGATGCCGAGTACTGGAACAGCCAGAAGGACCTCCTGGAGCAGAGG
CGGGCCGCGGTGGACACCTACTGCAGACACAACTACGGGGTTGTGGAGAG
CTTCACAGTGCAGCGGCGAG
>DRB1_04_80
CACGTTTCTTGGAGCAGGTTAAACATGAGTGTCATTTCTTCAACGGGACG
GAGCGGGTGCGGTTCCTGGACAGATACTTCTATCACCAAGAGGAGTACGT
GCGCTTCGACAGCGACGTGGGGGAGTACCGGGCGGTGACGGAGCTGGGGC
GGCCTAGCGCCGAGTACTGGAACAGCCAGAAGGACTTCCTGGAGCAGAGG
CGGGCCGCGGTGGACACCTACTGCAGACACAACTACGGGGTTGGTGAGAG
CTTCACAGTGCAGCGGCGAG
>DRB1_04_81N
CACGTTTCTTGGAGCAGGTTAAACATGAGTGTCATTTCTTCAACGGGACG
GAGCGGGTGCGGTTCCTGGACAGATACTTCTATCACCAAGAGGAGTACGT
GCGCTTCGACAGCGACGTGGGGGAGTACCGGGCGGTGACGGAGCTGGGGC
GGCCTAGCGCCGAGTACTGGAACAGCCAGAAGGACCTCCTGGAGCAGGCG
GGCCGCGGTGGACACCTACTGCAGACACAACTACGGGGTTGGTGAGAGCT
TCACAGTGCAGCGGCGAG
>DRB1_04_82
CACGTTTCTTGGAGCAGGTTAAACATGAGTGTCATTTCTTCAACGGGACG
GAGCGGGTGCGGTTCCTGGACAGATACTTCTATCACCAAGAGGAGTACGT
GCGCTTCGACAGCGACGTGGGGGAGTACCGGGCGGTGACGGAGCTGGGGC
GGCCTGTCGCCGAGTCCTGGAACAGCCAGAAGGACATCCTGGAAGACAGG
CGCGCCGCGGTGGACACCTACTGCAGACACAACTACGGGGTTGGTGAGAG
CTTCACAGTGCAGCGGCGAG
>DRB1_04_83
CACGTTTCTTGGAGCAGGTTAAACATGAGTGTCATTTCTTCAACGGGACG
GAGCGGGTGCGGTTCCTGGACAGATACTTCTATCTCCAAGAGGAGTACGT
GCGCTTCGACAGCGACGTGGGGGAGTACCGGGCGGTGACGGAGCTGGGGC
GGCCTAGCGCCGAGTACTGGAACAGCCAGAAGGACCTCCTGGAGCAGAGG
CGGGCCGCGGTGGACACCTACTGCAGACACAACTACGGGGTTGGTGAGAG
CTTCACAGTGCAGCGGCGAG
>DRB1_04_84
CACGTTTCTTGGAGCAGGTTAAACATGAGTGTCATTTCTTCAACGGGACG
GAGCGGGTGCGGTTCCTGGACAGATACTTCTATCACCAAGAGGAGTCCGT
GCGCTTCGACAGCGACGTGGGGGAGTACCGGGCGGTGACGGAGCTGGGGC
GGCCTAGCGCCGAGTACTGGAACAGCCAGAAGGACCTCCTGGAGCAGAGG
CGGGCCGCGGTGGACACCTACTGCAGACACAACTACGGGGTTGGTGAGAG
CTTCACAGTGCAGCGGCGAG
>DRB1_04_85
CAAGTTTCTTGGAGCAGGTTAAACATGAGTGTCATTTCTTCAACGGGACG
GAGCGGGTGCGGTTCCTGGACAGATACTTCTATCACCAAGAGGAGTCCGT
GCGCTTCGACAGCGACGTGGGGAAGTACCGGGCGGTGACGGAGCTGGGGC
GGCCTGATGCCGAGTACTGGAACAGCCAGAAGGACCTCCTGGAGCAGAGG
CGGGCCGAGGTGGACACCTACTGCAGACACAACTACGGGGTTGTGGAGAG
CTTCACAGTGCAGCGGCGAG
>DRB1_04_86
CACGTTTCTTGGAGCAGGTTAAACATGAGTGTCATTTCTTCAACGGGACG
GAGCGGGTGCGGTTCCTGGACAGATACTTCTATCACCAAGAGGAGTACGT
GCGCTTCGACAGCGACGTGGGGGAGTACCGGGCGGTGACGGAGCTGGGGC
GGCCTAGCGCCGAGTACTGGAACAGCCAGAAGGACATCCTGGAAGACAGG
CGGGCCCTGGTGGACACCTACTGCAGACACAACTACGGGGTTGGTGAGAG
CTTCACAGTGCAGCGGCGAG
>DRB1_04_87
CACGTTTCTTGGAGCAGGTTAAACATGAGTGTCATTTCTTCAACGGGACG
GAGCGGGTGCGGTTCCTGGACAGATACTTCTATCACCAAGAGGAGTACGT
GCGCTTCGACAGCGACGTGGGGGAGTACCGGGCGGTGACGGAGCTGGGGC
GGCCTAGCGCCGAGTACTGGAACAGCCAGAAGGACCTCCTGGAGCAGAGG
CGGGCCGCGGTGGACACCTACTGCAGATACAACTACGGGGTTGGTGAGAG
CTTCACAGTGCAGCGGCGAG
>DRB1_04_88
CACGTTTCTTGGAGCAGGTTAAACATGAGTGTCATTTCTTCAACGGGACG
GAGCGGGTGCGGTTCCTGGACAGATACTTCTATCACCAAGAGGAGTACGT
GCGCTTCGACAGCGACGTGGGGGAGTACCGGGCGGTGACGGAGCTGGGGC
GGCCTGATGCCGAGTACTGGAACAGCCAGAAGGACATCCTGGAGCAGAGG
CGGGCCGAGGTGGACACCTACTGCAGACACAACTACGGGGTTGTGGAGAG
CTTCACAGTGCAGCGGCGAG
>DRB1_04_89
CACGTTTCTTGGAGCAGGTTAAACATGAGTGTCATTTCTTCAACGGGACG
GAGCGGGTGCGGTTCCTGGACAGATACTTCTATCACCAAGAGGAGTACGT
GCGCTTCGACAGCGACGTGGGGGGGTACCGGGCGGTGACGGAGCTGGGGC
GGCCTAGCGCCGAGTACTGGAACAGCCAGAAGGACCTCCTGGAGCAGAGG
CGGGCCGCGGTGGACACCTACTGCAGACACAACTACGGGGTTGGTGAGAG
CTTCACAGTGCAGCGGCGAG
>DRB1_04_90
CACGTTTCTTGGAGCAGGTTAAACATGAGTGTCATTTCTTCAACGGGACG
GAGCGGGTGCGGTTCCTGGACAGATACTTCTATCACCAAGAGGAGTACGT
GCGCTTCGACAGCGACGTGGGGGAGTACCGGGCGGTGACGGAGCTGGGGC
GGCCTAGCGCCGAGTACTGGAACAGCCAGAAGGACCTCCTGGAGCAGAGG
CGGGCCGCGGTGGACACCGTGTGCAGACACAACTACGGGGTTGGTGAGAG
CTTCACAGTGCAGCGGCGAG
>DRB1_04_91
CACGTTTCTTGGAGCAGGTTAAACATGAGTGTCATTTCTTCAACGGGACG
GAGCGGGTGCGGTTCCTGGACAGATACTTCTATCACCAAGAGGAGTCCGT
GCGCTTCGACAGCGACGTGGGGGAGTACCGGGCGGTGACGGAGCTGGGGC
GGCCTAGCGCCGAGTACTGGAACAGCCAGAAGGACCTCCTGGAGCAGAGG
CGGGCCGAGGTGGACACCTACTGCAGACACAACTACGGGGTTGTGGAGAG
CTTCACAGTGCAGCGGCGAG
>DRB1_04_92
CACGTTTCTTGGAGCAGGTTAAACATGAGTGTCATTTCTTCAACGGGACG
GAGCGGGTGCGGTTCCTGGACAGATACTTCTATCACCAAGAGGAGTACGT
GCGCTTCGACAGCGACGTGGGGGAGTACCGGGCGGTGACGGAGCTGGGGC
GGCCTGATGCCGAGTACTGGAACAGCCAGAAGGACCTCCTGGAGCAGAGG
CGGGCCGAGGTGGACACCTACTGCAGACACAACTACGGGGTTGGTGAGAG
CTTCACAGTGCAGCGGCGAGTCTATCCTGAGGTGACTGTGTATCCTGCAA
AGACCCAGCCCCTGCAGCACCACAACCTCCTGGTCTGCTCTGTGAATGGT
TTCTATCCAGGCAGCATTGAAGTCAGGTGGTTCCGGAACGGCCAGGAAGA
GAAGACTGGGGTGGTGTCCACAGGCCTGATCCAGAATGGAGACTGGACCT
TCCAGACCCTGGTGATGCTGGAAACAGTTCCTCGGAGTGGAGAGGTTTAC
ACCTGCCAAGTGGAGCACCCAAGCCTGACGAGCCCTCTCACAGTGGAATG
GAGAGCACGGTCTGAATCTGCACAGAGCAAGATGCTGAGTGGAGTCGGGG
GCTTCATGCTGGGCCTGCTCTTCCTTGGGGCCGGGCTGTTCATCTACTTC
AGGAATCAGAAAG
>DRB1_04_93
CACGTTTCTTGGAGCAGGTTAAACATGAGTGTCATTTCTTCAACGGGACG
GAGCGGGTGCGGTTCCTGGACAGATACTTCTATCACCAAGAGGAGTACGT
GCGCTTCGACAGCGACGTGGGGGAGTACCGGGCGGTGACGGAGCTGGGGC
GGCCTGATGCCGAGTACTGGAACAGCCAGAAGGACGTCCTGGAGCAGAGG
CGGGCCGAGGTGGACACCTACTGCAGACACAACTACGGGGTTGTGGAGAG
CTTCACAGTGCAGCGGCGAG
>DRB1_04_94N
CACGTTTCTTGGAGCAGGTTAAACATGAGTGTCATTTCTTCAACGGGACG
GAGCGGGTGCGGTTCCTGGACAGATACTTCTATCACCAAGAGGAGTACGT
GCGCTTCGACAGCGACGTGGGGGAGTACCGGGCGGTGACGGAGCTGGGGC
GGCCTGATGCCGAGTACTGGAACAGCCAGAAGGACCTCCTGGAGCAGAGG
CGGGCCGAGGTGGACAACTAATGCAGACACAACTACGGGGTTGTGGAGAG
CTTCACAGTGCAGCGGCGAG
>DRB1_04_95
CACGTTTCTTGGAGCAGGTTAAACATGAGTGTCATTTCTTCAACGGGACG
GAGCGGGTGCGGTTCCTGGACAGATACTTCTATCACCAAGAGGAGTACGT
GCGCTTCGACAGCGACGTGGGGGAGTACCGGGCGGTGACGGAGCTGGGGC
GGCCTGATGCCGAGTACTGGAACAGCCAGAAGGACCTCCTGGAGCAGAGG
CGGGCCGAGGTGGACAATTACTGCAGACACAACTACGGGGTTGTGGAGAG
CTTCACAGTGCAGCGGCGAG
>DRB1_07_01_01_01
ATGGTGTGTCTGAAGCTCCCTGGAGGCTCCTGCATGGCAGCTCTGACAGT
GACACTGATGGTGCTGAGCTCCCCACTGGCTTTGGCTGGGGACACCCAAC
CACGTTTCCTGTGGCAGGGTAAGTATAAGTGTCATTTCTTCAACGGGACG
GAGCGGGTGCAGTTCCTGGAAAGACTCTTCTATAACCAGGAGGAGTTCGT
GCGCTTCGACAGCGACGTGGGGGAGTACCGGGCGGTGACGGAGCTAGGGC
GGCCTGTCGCCGAGTCCTGGAACAGCCAGAAGGACATCCTGGAGGACAGG
CGGGGCCAGGTGGACACCGTGTGCAGACACAACTACGGGGTTGGTGAGAG
CTTCACAGTGCAGCGGCGAGTCCATCCTGAGGTGACTGTGTATCCTGCCA
AGACTCAGCCCCTGCAGCACCACAACCTCCTGGTCTGCTCTGTGAGTGGT
TTCTATCCAGGCAGCATTGAAGTCAGGTGGTTCCGGAACGGCCAGGAAGA
GAAGGCTGGGGTGGTGTCCACAGGCCTGATCCAGAATGGAGACTGGACCT
TCCAGACCCTGGTGATGCTGGAAACAGTTCCTCGGAGTGGAGAAGTTTAC
ACCTGCCAAGTGGAGCACCCAAGTGTGATGAGCCCTCTCACAGTGGAATG
GAGAGCACGGTCTGAATCTGCACAGAGCAAGATGCTGAGTGGAGTCGGGG
GCTTTGTGCTGGGCCTGCTCTTCCTTGGGGCCGGGTTGTTCATCTACTTC
AGGAATCAGAAAGGACACTCTGGACTTCAGCCAACAGGATTCCTGAGCTG
A
>DRB1_07_01_01_02
ATGGTGTGTCTGAAGCTCCCTGGAGGCTCCTGCATGGCAGCTCTGACAGT
GACACTGATGGTGCTGAGCTCCCCACTGGCTTTGGCTGGGGACACCCAAC
CACGTTTCCTGTGGCAGGGTAAGTATAAGTGTCATTTCTTCAACGGGACG
GAGCGGGTGCAGTTCCTGGAAAGACTCTTCTATAACCAGGAGGAGTTCGT
GCGCTTCGACAGCGACGTGGGGGAGTACCGGGCGGTGACGGAGCTAGGGC
GGCCTGTCGCCGAGTCCTGGAACAGCCAGAAGGACATCCTGGAGGACAGG
CGGGGCCAGGTGGACACCGTGTGCAGACACAACTACGGGGTTGGTGAGAG
CTTCACAGTGCAGCGGCGAGTCCATCCTGAGGTGACTGTGTATCCTGCCA
AGACTCAGCCCCTGCAGCACCACAACCTCCTGGTCTGCTCTGTGAGTGGT
TTCTATCCAGGCAGCATTGAAGTCAGGTGGTTCCGGAACGGCCAGGAAGA
GAAGGCTGGGGTGGTGTCCACAGGCCTGATCCAGAATGGAGACTGGACCT
TCCAGACCCTGGTGATGCTGGAAACAGTTCCTCGGAGTGGAGAAGTTTAC
ACCTGCCAAGTGGAGCACCCAAGTGTGATGAGCCCTCTCACAGTGGAATG
GAGAGCACGGTCTGAATCTGCACAGAGCAAGATGCTGAGTGGAGTCGGGG
GCTTTGTGCTGGGCCTGCTCTTCCTTGGGGCCGGGTTGTTCATCTACTTC
AGGAATCAGAAAGGACACTCTGGACTTCAGCCAACAGGATTCCTGAGCTG
A
>DRB1_07_01_02
CACGTTTCCTGTGGCAGGGTAAATATAAGTGTCATTTCTTCAACGGGACG
GAGCGGGTGCAGTTCCTGGAAAGACTCTTCTATAACCAGGAGGAGTTCGT
GCGCTTCGACAGCGACGTGGGGGAGTACCGGGCGGTGACGGAGCTAGGGC
GGCCTGTCGCCGAGTCCTGGAACAGCCAGAAGGACATCCTGGAGGACAGG
CGGGGCCAGGTGGACACCGTGTGCAGACACAACTACGGGGTTGGTG
>DRB1_07_01_03
CACGTTTCCTGTGGCAGGGTAAGTATAAGTGTCATTTCTTCAACGGGACG
GAGAGGGTGCAGTTCCTGGAAAGACTCTTCTATAACCAGGAGGAGTTCGT
GCGCTTCGACAGCGACGTGGGGGAGTACCGGGCGGTGACGGAGCTAGGGC
GGCCTGTCGCCGAGTCCTGGAACAGCCAGAAGGACATCCTGGAGGACAGG
CGGGGCCAGGTGGACACCGTGTGCAGACACAACTACGGGGTTGGTGAGAG
CTTCACAGTGCAGCGGCGAG
>DRB1_07_03
CACGTTTCCTGTGGCAGGGTAAGTATAAGTGTCATTTCTTCAACGGGACG
GAGCGGGTGCAGTTCCTGGAAAGTCTCTTCTATAACCAGGAGGAGTTCGT
GCGCTTCGACAGCGACGTGGGGGAGTACCGGGCGGTGACGGAGCTAGGGC
GGCCTGTCGCCGAGTCCTGGAACAGCCAGAAGGACATCCTGGAGGACAGG
CGGGGCCAGGTGGACACCGTGTGCAGACACAACTACGGGGTTGGTGAGAG
CTTCACAGTGCAGCGGCGAG
>DRB1_07_04
CACGTTTCCTGTGGCAGGGTAAGTATAAGTGTCATTTCTTCAACGGGACG
GAGCGGGTGCAGTTCCTGGAAAGACTCTTCTATAACCAGGAGGAGTTCGT
GCGCTTCGACAGCGACGTGGGGGAGTACCGGGCGGTGACGGAGCTAGGGC
GGCCTGTCGCCGAGTCCTGGAACAGCCAGAAGGACATCCTGGAGGACAGG
CGGGGCCAGGTGGACAATTACTGCAGACACAACTACGGGGTTGGTGAGAG
CTTCACAGTGCAGCGGCGAGTCCATCCTGAGGTGACTGTGTATCCTGCCA
AGACTCAGCCCCTGCAGCACCACAACCTCCTGGTCTGCTCTGTGAGTGGT
TTCTATCCAGGCAGCATTGAAGTCAGGTGGTTCCGGAACGGCCAGGAAGA
GAAGGCTGGGGTGGTGTCCACAGGCCTGATCCAGAATGGAGACTGGACCT
TCCAGACCCTGGTGATGCTGGAAACAGTTCCTCGGAGTGGAGAAGTTTAC
ACCTGCCAAGTGGAGCACCCAAGTGTGATGAGCCCTCT
>DRB1_07_05
CACGTTTCCTGTGGCAGGGTAAGTATAAGTGTCATTTCTTCAACGGGACG
GAGCGGGTGCAGTTCCTGGAAAGACTCTTCTATAACCAGGAGGAGTTCGT
GCGCTTCGACAGCGACGTGGGGGAGTACCGGGCGGTGACGGAGCTAGGGC
GGCCTGTCGCCGAGTCCTGGAACAGCCGGAAGGACATCCTGGAGGACAGG
CGGGGCCAGGTGGACACCGTGTGCAGACACAACTACGGGGTTGGTGAGAG
CTTCACAGTGCAGCGGCGAG
>DRB1_07_06
CACGTTTCCTGTGGCAGGGTAAGTATAAGTGTCATTTCTTCAACGGGACG
GAGCGGGTGCAGTTCCTGGAAAGACTCTTCTATAACCAGGAGGAGTTCGT
GCGCTTCGACAGCGACGTGGGGGAGTACCGGGCGGTGACGGAGCTAGGGC
GGCCTGCTGCGGAGTACTGGAACAGCCAGAAGGACATCCTGGAGGACAGG
CGGGGCCAGGTGGACACCGTGTGCAGACACAACTACGGGGTTGGTGAGAG
CTTCACAGTGCAGCGGCGAG
>DRB1_07_07
CACGTTTCCTGTGGCAGGGTAAGTATAAGTGTCATTTCTTCAACGGGACG
GAGCGGGTGCAGTTCCTGGAAAGACTCTTCTATAACCAGGAGGAGTTCGT
GCGCTTCGACAGCGACGTGGGGGAGTACCGGGCGGTGACGGAGCTAGGGT
GGCCTGTCGCCGAGTCCTGGAACAGCCAGAAGGACATCCTGGAGGACAGG
CGGGGCCAGGTGGACACCGTGTGCAGACACAACTACGGGGTTGGTGAGAG
CTTCACAGTGCAGCGGCGAG
>DRB1_07_08
CACGTTTCCTGTGGCAGGGTAAGTATAAGTGTCATTTCTTCAACGGGACG
GAGCGGGTGCAGTTCCTGGAAAGACTCTTCTATAACCAGGAGGAGGTCGT
GCGCTTCGACAGCGACGTGGGGGAGTACCGGGCGGTGACGGAGCTAGGGC
GGCCTGTCGCCGAGTCCTGGAACAGCCAGAAGGACATCCTGGAGGACAGG
CGGGGCCAGGTGGACACCGTGTGCAGACACAACTACGGGGTTGGTGAGAG
CTTCACAGTGCAGCGGCGAG
>DRB1_07_09
ATGGTGTGTCTGAAGCTCCCTGGAGGCTCCTGCATGGCAGCTCTGACAGT
GACACTGATGGTGCTGAGCTCCCCACTGGCTTTGGCTGGGGACACCCAAC
CACGTTTCCTGTGGCAGGGTAAGTATAAGTGTCATTTCTTCAACGGGACG
GAGCGGGTGCAGTTCCTGGAAAGATTCTTCTATAACCAGGAGGAGTTCGT
GCGCTTCGACAGCGACGTGGGGGAGTACCGGGCGGTGACGGAGCTAGGGC
GGCCTGTCGCCGAGTCCTGGAACAGCCAGAAGGACATCCTGGAGGACAGG
CGGGGCCAGGTGGACACCGTGTGCAGACACAACTACGGGGTTGGTGAGAG
CTTCACAGTGCAGCGGCGAGTCCATCCTGAGGTGACTGTGTATCCTGCCA
AGACTCAGCCCCTGCAGCACCACAACCTCCTGGTCTGCTCTGTGAGTGGT
TTCTATCCAGGCAGCATTGAAGTCAGGTGGTTCCGGAACGGCCAGGAAGA
GAAGGCTGGGGTGGTGTCCACAGGCCTGATCCAGAATGGAGACTGGACCT
TCCAGACCCTGGTGATGCTGGAAACAGTTCCTCGGAGTGGAGAAGTTTAC
ACCTGCCAAGTGGAGCACCCAAGTGTGATGAGCCCTCTCACAGTGGAATG
GAGAGCACGGTCTGAATCTGCACAGAGCAAGATGCTGAGTGGAGTCGGGG
GCTTTGTGCTGGGCCTGCTCTTCCTTGGGGCCGGGTTGTTCATCTACTTC
AGGAATCAGAAAGGACACTCTGGACTTCAGCCAACAGGATTCCTGAGCTG
A
>DRB1_07_10N
CACGTTTCCTGTGGCAGGGTAAGTATAAGTGTCATTTCTTCAACGGGACG
GAGCGGGTGCAGTTCCTGGAAAGACTTCTATAACCAGGAGGAGTTCGTGC
GCTTCGACAGCGACGTGGGGGAGTACCGGGCGGTGACGGAGCTAGGGCGG
CCTGTCGCCGAGTCCTGGAACAGCCAGAAGGACATCCTGGAGGACAGGCG
GGGCCAGGTGGACACCGTGTGCAGACACAACTACGGGGTTGGTGAGAGCT
TCACAGTGCAGCGGCGAG
>DRB1_07_11
CACGTTTCCTGTGGCAGGGTAAGTATAAGTGTCATTTCTTCAACGGGACG
GAGCGGGTGCAGTTCCTGGAAAGACTCTTCTATAACCAGGAGGAGTTCGT
GCGCTTCGACAGCGACGTGGGGGAGTACCGGGCGGTGACGGAGCTAGGGC
GGCCTGTCGCCGAGTCCTGGAACAGCCAGAAGGACATCCTGGAGGACAGG
CGGGGCCAGGTGGACACCTACTGCAGACACAACTACGGGGTTGGTGAGAG
CTTCACAGTGCAGCGGCGAG
>DRB1_07_12
CACGTTTCCTGTGGCAGGGTAAGTATAAGTGTCATTTCTTCAACGGGACG
GAGCGGGTGCAGTTCCTGGAAAGACTCTTCTATAACCAGGAGGAGTTCGT
GCGCTTCGACAGCGACGTGGGGGAGTACCGGGCGGTGACGGAGCTAGGGC
GGCCTATCGCCGAGTCCTGGAACAGCCAGAAGGACATCCTGGAGGACAGG
CGGGGCCAGGTGGACACCGTGTGCAGACACAACTACGGGGTTGGTGAGAG
CTTCACAGTGCAGCGGCGAG
>DRB1_07_13
CACGTTTCCTGTGGCAGGGTAAGTATAAGTGTCATTTCTTCAACGGGACG
GAGCGGGTGCAGTTCCTGGAAAGACTCTTCTATAACCAGGAGGAGTTCGT
GCGCTTCGACAGCGACGTGGGGGAGTACCGGGCGGTGACGGAGCTAGGGC
TGCCTGTCGCCGAGTCCTGGAACAGCCAGAAGGACATCCTGGAGGACAGG
CGGGGCCAGGTGGACACCGTGTGCAGACACAACTACGGGGTTGGTGAGAG
CTTCACAGTGCAGCGGCGAG
>DRB1_07_14
CACGTTTCCTGTGGCAGGGTAAGTATAAGTGTCATTTCTTCAACGGGACG
GAGCGGGTGCAGTTCCTGGAAAGACTCTTCTATAACCAGGGGGAGTTCGT
GCGCTTCGACAGCGACGTGGGGGAGTACCGGGCGGTGACGGAGCTAGGGC
GGCCTGTCGCCGAGTCCTGGAACAGCCAGAAGGACATCCTGGAGGACAGG
CGGGGCCAGGTGGACACCGTGTGCAGACACAACTACGGGGTTGGTGAGAG
CTTCACAGTGCAGCGGCGAG
>DRB1_07_15
CACGTTTCCTGTGGCAGGGTAAGTATAAGTGTCATTTCTTCAACGGGAAG
GAGCGGGTGCAGTTCCTGGAAAGACTCTTCTATAACCAGGAGGAGTTCGT
GCGCTTCGACAGCGACGTGGGGGAGTACCGGGCGGTGACGGAGCTAGGGC
GGCCTGTCGCCGAGTCCTGGAACAGCCAGAAGGACATCCTGGAGGACAGG
CGGGGCCAGGTGGACACCGTGTGCAGACACAACTACGGGGTTGGTGAGAG
CTTCACAGTGCAGCGGCGAG
>DRB1_07_16
CACGTTTCCTGTGGCAGGGTAAGTATAAGTGTCATTTCTTCAACGGGACG
GAGGGGGTGCAGTTCCTGGAAAGACTCTTCTATAACCAGGAGGAGTTCGT
GCGCTTCGACAGCGACGTGGGGGAGTACCGGGCGGTGACGGAGCTAGGGC
GGCCTGTCGCCGAGTCCTGGAACAGCCAGAAGGACATCCTGGAGGACAGG
CGGGGCCAGGTGGACACCGTGTGCAGACACAACTACGGGGTTGGTGAGAG
CTTCACAGTGCAGCGGCGAG
>DRB1_07_17
CACGTTTCCTGTGGCAGGGTAAGTATAAGTGTCATTTCTTCAACGGGACG
GAGCGGGTGCAGTTCCTGGAAAGACTCTTCTATAACCAGGAGGAGTTCGT
GCGCTTCGACAGCGACGTGGGGGAGTACCGGGCGGTGACGGAGCTAGGGC
GGCCTGTCGCCGAGTCCTGGAACAGCCAGAAGGACATCCTGGAGGACAGG
TGGGGCCAGGTGGACACCGTGTGCAGACACAACTACGGGGTTGGTGAGAG
CTTCACAGTGCAGCGGCGAG
>DRB1_07_18
CACGTTTCCTGTGGCAGGGTAAGTATAAGTGTCATTTCTTCAACGGGACG
GAGCGGGTGCAGTTCCTGGAAAGACTCTTCTATAACCAGGAGGAGTTCGT
GCGCTTCGACAGCGACGTGGGGGAGTACCGGGCGGTGACGGAGCTAGGGC
GGCCTGTCGCCGAGTCCTGGAACAGCCAGAAGGACATCCTGGAGGACAGG
CGGAGCCAGGTGGACACCGTGTGCAGACACAACTACGGGGTTGGTGAGAG
CTTCACAGTGCAGCGGCGAG
>DRB1_07_19
CACGTTTCCTGTGGCAGGGTAAGTATAAGTGTCATTTCTTCAACGGGACG
GAGCGGGTGCAGTTCCTGGAAAGACTCTTCTATAACCAGGAGGAGTTCGT
GCGCTTCGACAGCGACGTGGGGGAGTACCGGGCGTTGACGGAGCTAGGGC
GGCCTGTCGCCGAGTCCTGGAACAGCCAGAAGGACATCCTGGAGGACAGG
CGGGGCCAGGTGGACACCGTGTGCAGACACAACTACGGGGTTGGTGAGAG
CTTCACAGTGCAGCGGCGAG
>DRB1_07_20
CACGTTTCCTGTGGCAGGGTAAGTATAAGTGTCATTTCTTCAACGGGACG
GAGCGGGTGCAGTTCCTGGAAAGACTCTTCTATAACCAGGAGGAGTTCGT
GCGCTTCGACAGCGACGTGGGGGAGTACCGGGCGGTGACGGAGCTAGGGC
GGCCTGTCGCCGAGTCCTGGAACAGCCAGAAGGACATCCTGGAGGACAGG
CGGGGCCAGGTGGACACCGTGTGCAGACACAACTACGGGGTTGATGAGAG
CTTCACAGTGCAGCGGCGAG
>DRB1_07_21
CACGTTTCCTGTGGCAGGGTAAGTATAAGTGTCATTTCTTCAACCGGACG
GAGCGGGTGCAGTTCCTGGAAAGACTCTTCTATAACCAGGAGGAGTTCGT
GCGCTTCGACAGCGACGTGGGGGAGTACCGGGCGGTGACGGAGCTAGGGC
GGCCTGTCGCCGAGTCCTGGAACAGCCAGAAGGACATCCTGGAGGACAGG
CGGGGCCAGGTGGACACCGTGTGCAGACACAACTACGGGGTTGGTGAGAG
CTTCACAGTGCAGCGGCGAG
>DRB1_08_01_01
GGGGACACCCGACCACGTTTCTTGGAGTACTCTACGGGTGAGTGTTATTT
CTTCAATGGGACGGAGCGGGTGCGGTTCCTGGACAGATACTTCTATAACC
AAGAGGAGTACGTGCGCTTCGACAGCGACGTGGGGGAGTACCGGGCGGTG
ACGGAGCTGGGGCGGCCTAGCGCCGAGTACTGGAACAGCCAGAAGGACTT
CCTGGAAGACAGGCGGGCCCTGGTGGACACCTACTGCAGACACAACTACG
GGGTTGGTGAGAGCTTCACGGTGCAGCGGCGAGTCCATCCTAAGGTGACT
GTGTATCCTTCAAAGACCCAGCCCCTGCAGCACCACAACCTCCTGGTCTG
TTCTGTGAGTGGTTTCTATCCAGGCAGCATTGAAGTCAGGTGGTTCCGGA
ATGGCCAGGAAGAGAAGACTGGGGTGGTGTCCACAGGCCTGATCCACAAT
GGAGACTGGACCTTCCAGACCCTGGTGATGCTGGAAACAGTTCCTCGGAG
TGGAGAGGTTTACACCTGCCAAGTGGAGCACCCAAGCG
>DRB1_08_01_02
CACGTTTCTTGGAGTACTCTACGGGTGAGTGTTATTTCTTCAATGGGACG
GAGCGGGTGCGGTTCCTGGACAGATATTTCTATAACCAAGAGGAGTACGT
GCGCTTCGACAGCGACGTGGGGGAGTACCGGGCGGTGACGGAGCTGGGGC
GGCCTAGCGCCGAGTACTGGAACAGCCAGAAGGACTTCCTGGAAGACAGG
CGGGCCCTGGTGGACACCTACTGCAGACACAACTACGGGGTTGGTGAGAG
CTTCACGGTGCAGCGGCGAG
>DRB1_08_01_03
ATGGTGTGTCTGAGGCTCCCTGGAGGCTCCTGCATGGCAGTTCTGACAGT
GACACTGATGGTGCTGAGCTCCCCACTGGCTTTGGCTGGGGACACCAGAC
CACGTTTCTTGGAGTACTCTACGGGTGAGTGTTATTTCTTCAATGGGACG
GAGCGGGTGCGGTTCCTGGACAGATACTTCTATAACCAAGAGGAGTACGT
GCGCTTCGACAGCGACGTGGGGGAGTACCGGGCGGTGACGGAGCTGGGGC
GGCCTAGCGCCGAGTACTGGAACAGCCAGAAGGACTTCCTGGAAGACAGG
CGGGCCCTGGTGGACACCTACTGCAGACACAACTACGGGGTTGGTGAGAG
CTTCACGGTGCAGCGGCGAGTCCATCCTAAGGTGACTGTGTATCCTTCAA
AGACCCAGCCCCTGCAGCACCACAACCTCCTGGTCTGTTCTGTGAGTGGT
TTCTATCCAGGCAGCATTGAAGTCAGGTGGTTCCGGAATGGCCAGGAAGA
GAAGACTGGGGTGGTGTCCACAGGCCTGATCCACAATGGAGACTGGACCT
TCCAGACCCTGGTGATGCTGGAAACAGTTCCTCGGAGTGGAGAGGTTTAC
ACCTGCCAAGTGGAGCACCCAAGCGTGACAAGCCCTCTCACAGTGGAATG
GAGTGCACGGTCTGAATCTGCACAGAGCAAGATGCTGAGTGGAGTCGGGG
GCTTTGTGCTGGGCCTGCTCTTCCTTGGGGCCGGGCTGTTCATCTACTTC
AGGAATCAGAAAGGACACTCTGGACTTCAGCCAACAGGATTCCTGAGCTG
A
>DRB1_08_01_04
CACGTTTCTTGGAGTACTCTACGGGTGAGTGTTATTTCTTCAACGGGACG
GAGCGGGTGCGGTTCCTGGACAGATACTTCTATAACCAAGAGGAGTACGT
GCGCTTCGACAGCGACGTGGGGGAGTACCGGGCGGTGACGGAGCTGGGGC
GGCCTAGCGCCGAGTACTGGAACAGCCAGAAGGACTTCCTGGAAGACAGG
CGGGCCCTGGTGGACACCTACTGCAGACACAACTACGGGGTTGGTGAGAG
CTTCACGGTGCAGCGGCGAG
>DRB1_08_01_05
CACGTTTCTTGGAGTACTCTACGGGTGAGTGTTATTTCTTCAATGGGACG
GAGCGGGTGCGGTTCCTGGACAGATACTTCTATAACCAAGAGGAGTACGT
GCGCTTCGACAGCGACGTGGGGGAGTACCGGGCGGTGACGGAGCTGGGGC
GGCCTAGCGCCGAGTACTGGAACAGCCAGAAGGACTTCCTGGAAGACAGG
CGGGCCCTGGTGGACACCTACTGCAGACACAACTACGGGGTTGGTGAGAG
CTTCACAGTGCAGCGGCGAG
>DRB1_08_02_01
ATGGTGTGTCTGAGGCTCCCTGGAGGCTCCTGCATGGCAGTTCTGACAGT
GACACTGATGGTGCTGAGCTCCCCACTGGCTTTGGCTGGGGACACCAGAC
CACGTTTCTTGGAGTACTCTACGGGTGAGTGTTATTTCTTCAATGGGACG
GAGCGGGTGCGGTTCCTGGACAGATACTTCTATAACCAAGAGGAGTACGT
GCGCTTCGACAGCGACGTGGGGGAGTACCGGGCGGTGACGGAGCTGGGGC
GGCCTGATGCCGAGTACTGGAACAGCCAGAAGGACTTCCTGGAAGACAGG
CGGGCCCTGGTGGACACCTACTGCAGACACAACTACGGGGTTGGTGAGAG
CTTCACGGTGCAGCGGCGAGTCCATCCTAAGGTGACTGTGTATCCTTCAA
AGACCCAGCCCCTGCAGCACCACAACCTCCTGGTCTGTTCTGTGAGTGGT
TTCTATCCAGGCAGCATTGAAGTCAGGTGGTTCCGGAATGGCCAGGAAGA
GAAGACTGGGGTGGTGTCCACAGGCCTGATCCACAATGGAGACTGGACCT
TCCAGACCCTGGTGATGCTGGAAACAGTTCCTCGGAGTGGAGAGGTTTAC
ACCTGCCAAGTGGAGCACCCAAGCGTGACAAGCCCTCTCACAGTGGAATG
GAGTGCACGGTCTGAATCTGCACAGAGCAAGATGCTGAGTGGAGTCGGGG
GCTTTGTGCTGGGCCTGCTCTTCCTTGGGGCCGGGCTGTTCATCTACTTC
AGGAATCAGAAAGGACACTCTGGACTTCAGCCAACAGGATTCCTGAGCTG
A
>DRB1_08_02_02
CACGTTTCTTGGAGTACTCTACGGGTGAGTGTTATTTCTTCAATGGGACG
GAGCGGGTGCGGTTCCTGGACAGATACTTCTATAACCAAGAGGAGTACGT
GCGCTTCGACAGCGACGTGGGGGAGTACCGGGCGGTGACGGAGCTGGGGC
GGCCTGATGCCGAGTACTGGAACAGCCAGAAGGACTTCCTGGAAGACAGG
CGGGCCCTGGTGGACACCTACTGCAGACACAACTACGGGGTTGGTGAGAG
CTTCACAGTGCAGCGGCGAGTCCATCCTAAGGTGACTGTGTATCCTTCAA
AGACCCAGCCCCTGCAGCACCACAACCTCCTGGTCTGTTCTGTGAGTGGT
TTCTATCCAGGCAGCATTGAAGTCAGGTGGTTCCGGAATGGCCAGGAAGA
GAAGACTGGGGTGGTGTCCACAGGCCTGATCCACAATGGAGACTGGACCT
TCCAGACCCTGGTGATGCTGGAAACAGTTCCTCGGAGTGGAGAGGTTTAC
ACCTGCCAAGTGGAGCACCCAAGCGTGACAAGCCCTCTCACAGTGGAATG
GA
>DRB1_08_02_03
CGTTTCTTGGAGTACTCTACGGGTGAGTGTTATTTCTTCAATGGGACGGA
GCGGGTGCGGTTCCTGGACAGATACTTCTATAACCAAGAGGAGTACGTGC
GCTTCGACAGCGACGTGGGGGAGTACCGGGCGGTGACAGAGCTGGGGCGG
CCTGATGCCGAGTACTGGAACAGCCAGAAGGACTTCCTGGAAGACAGGCG
GGCCCTGGTGGACACCTACTGCAGACACAACTACGGGGTTGGTGAGAGCT
TCACGGTG
>DRB1_08_03_02
ATGGTGTGTCTGAGGCTCCCTGGAGGCTCCTGCATGGCAGTTCTGACAGT
GACACTGATGGTGCTGAGCTCCCCACTGGCTTTGGCTGGGGACACCAGAC
CACGTTTCTTGGAGTACTCTACGGGTGAGTGTTATTTCTTCAATGGGACG
GAGCGGGTGCGGTTCCTGGACAGATACTTCTATAACCAAGAGGAGTACGT
GCGCTTCGACAGCGACGTGGGGGAGTACCGGGCGGTGACGGAGCTGGGGC
GGCCTAGCGCCGAGTACTGGAACAGCCAGAAGGACATCCTGGAAGACAGG
CGGGCCCTGGTGGACACCTACTGCAGACACAACTACGGGGTTGGTGAGAG
CTTCACAGTGCAGCGGCGAGTCCATCCTAAGGTGACTGTGTATCCTTCAA
AGACCCAGCCCCTGCAGCACCACAACCTCCTGGTCTGTTCTGTGAGTGGT
TTCTATCCAGGCAGCATTGAAGTCAGGTGGTTCCGGAATGGCCAGGAAGA
GAAGACTGGGGTGGTGTCCACAGGCCTGATCCACAATGGAGACTGGACCT
TCCAGACCCTGGTGATGCTGGAAACAGTTCCTCGGAGTGGAGAGGTTTAC
ACCTGCCAAGTGGAGCACCCAAGCGTGACAAGCCCTCTCACAGTGGAATG
GAGTGCACGGTCTGAATCTGCACAGAGCAAGATGCTGAGTGGAGTCGGGG
GCTTTGTGCTGGGCCTGCTCTTCCTTGGGGCCGGGCTGTTCATCTACTTC
AGGAATCAGAAAGGACACTCTGGACTCCAGCCAACAGGATTCCTGAGCTG
A
>DRB1_08_04_01
GGGGACACCAGACCACGTTTCTTGGAGTACTCTACGGGTGAGTGTTATTT
CTTCAATGGGACGGAGCGGGTGCGGTTCCTGGACAGATACTTCTATAACC
AAGAGGAGTACGTGCGCTTCGACAGCGACGTGGGGGAGTACCGGGCGGTG
ACGGAGCTGGGGCGGCCTGATGCCGAGTACTGGAACAGCCAGAAGGACTT
CCTGGAAGACAGGCGGGCCCTGGTGGACACCTACTGCAGACACAACTACG
GGGTTGTGGAGAGCTTCACAGTGCAGCGGCGAGTCCATCCTAAGGTGACT
GTGTATCCTTCAAAGACCCAGCCCCTGCAGCACCACAACCTCCTGGTCTG
TTCTGTGAGTGGTTTCTATCCAGGCAGCATTGAAGTCAGGTGGTTCCGGA
ATGGCCAGGAAGAGAAGACTGGGGTGGTGTCCACAGGCCTGATCCACAAT
GGAGACTGGACCTTCCAGACCCTGGTGATGCTGGAAACAGTTCCTCGGAG
TGGAGAGGTTTACACCTGCCAAGTGGAGCACCCAAGCGTGACAAGCCCTC
TCACAGTGGAAT
>DRB1_08_04_02
TTCAATGGGACGGAGCGGGTGCGGTTCCTGGACAGATACTTCTATAACCA
AGAGGAGTACGTGCGCTTCGACAGCGACGTGGGGGAGTACCGGGCGGTGA
CGGAGCTGGGGCGGCCTGATGCCGAGTACTGGAACAGCCAGAAGGACTTC
CTGGAAGACAGGCGGGCCCTGGTGGACACCTACTGCAGACACAACTACGG
GGTTGTTGAGAGCTTCACAGTGCAGCGG
>DRB1_08_04_03
CACGTTTCTTGGAGTACTCTACGGGTGAGTGTTATTTCTTCAATGGGACG
GAGCGGGTGCGGTTCCTGGACAGATACTTCTATAACCAAGAGGAGTACGT
GCGCTTCGACAGCGACGTGGGGGAGTACCGGGCGGTGACGGAGCTGGGGC
GGCCTGATGCCGAGTACTGGAACAGCCAGAAGGACTTCCTGGAAGACAGG
CGGGCCCTGGTGGACACCTACTGCAGACACAACTACGGGGTTGTTGAGAG
CTTCACGGTGCAGCGGCGA
>DRB1_08_04_04
CACGTTTCTTGGAGTACTCTACGGGTGAGTGTTATTTCTTCAATGGGACG
GAGCGGGTGCGGTTCCTGGACAGATACTTCTATAACCAAGAGGAGTACGT
GCGCTTCGACAGCGACGTGGGGGAGTACCGGGCGGTGACGGAGCTGGGGC
GGCCTGATGCCGAGTACTGGAACAGCCAGAAGGACTTCCTGGAAGACAGG
CGGGCCCTGGTGGACACCTACTGCAGACACAACTACGGGGTTGTGGAGAG
CTTCACGGTGCAGCGGCGAG
>DRB1_08_04_05
CACGTTTCTTGGAGTACTCTACGGGTGAGTGTTATTTCTTCAATGGGACG
GAGCGGGTGCGGTTCCTGGACAGATACTTCTATAACCAAGAGGAGTACGT
CCGCTTCGACAGCGACGTGGGGGAGTACCGGGCGGTGACGGAGCTGGGGC
GGCCTGATGCCGAGTACTGGAACAGCCAGAAGGACTTCCTGGAAGACAGG
CGGGCCCTGGTGGACACCTACTGCAGACACAACTACGGGGTTGTGGAGAG
CTTCACAGTGCAGCGGCGAG
>DRB1_08_04_06
CACGTTTCTTGGAGTACTCTACGGGTGAGTGTTATTTCTTCAATGGGACG
GAGCGGGTGCGGTTCCTGGACAGATACTTCTATAACCAAGAGGAGTACGT
GCGCTTCGACAGCGACGTGGGGGAGTACCGGGCGGTGACGGAGCTGGGGC
GGCCTGACGCTGAGTACTGGAACAGCCAGAAGGACTTCCTGGAAGACAGG
CGGGCCCTGGTGGACACCTACTGCAGACACAACTACGGGGTTGTGGAGAG
CTTCACAGTGCAGCGGCGAG
>DRB1_08_05
CACGTTTCTTGGAGTACTCTACGGGTGAGTGTTATTTCTTCAATGGGACG
GAGCGGGTGCGGTTCCTGGACAGATACTTCTATAACCAAGAGGAGTACGT
GCGCTTCGACAGCGACGTGGGGGAGTACCGGGCGGTGACGGAGCTGGGGC
GGCCTAGCGCCGAGTACTGGAACAGCCAGAAGGACTTCCTGGAAGACAGG
CGGGCCGCGGTGGACACCTACTGCAGACACAACTACGGGGTTGGTGAGAG
CTTCACGGTGCAGCGGCGAG
>DRB1_08_06
ATGGTGTGTCTGAGGCTCCCTGGAGGCTCCTGCATGGCAGTTCTGACAGT
GACACTGATGGTGCTGAGCTCCCCACTGGCTTTGGCTGGGGACACCAGAC
CACGTTTCTTGGAGTACTCTACGGGTGAGTGTTATTTCTTCAATGGGACG
GAGCGGGTGCGGTTCCTGGACAGATACTTCTATAACCAAGAGGAGTACGT
GCGCTTCGACAGCGACGTGGGGGAGTACCGGGCGGTGACGGAGCTGGGGC
GGCCTAGCGCCGAGTACTGGAACAGCCAGAAGGACTTCCTGGAAGACAGG
CGGGCCCTGGTGGACACCTACTGCAGACACAACTACGGGGTTGTGGAGAG
CTTCACAGTGCAGCGGCGAGTCCATCCTAAGGTGACTGTGTATCCTTCAA
AGACCCAGCCCCTGCAGCACCACAACCTCCTGGTCTGTTCTGTGAGTGGT
TTCTATCCAGGCAGCATTGAAGTCAGGTGGTTCCGGAATGGCCAGGAAGA
GAAGACTGGGGTGGTGTCCACAGGCCTGATCCACAATGGAGACTGGACCT
TCCAGACCCTGGTGATGCTGGAAACAGTTCCTCGGAGTGGAGAGGTTTAC
ACCTGCCAAGTGGAGCACCCAAGCGTGACAAGCCCTCTCACAGTGGAATG
GAGTGCACGGTCTGAATCTGCACAGAGCAAGATGCTGAGTGGAGTCGGGG
GCTTTGTGCTGGGCCTGCTCTTCCTTGGGGCCGGGCTGTTCATCTACTTC
AGGAATCAGAAAGGACACTCTGGACTTCAGCCAACAG
>DRB1_08_07
CACGTTTCTTGGAGTACTCTACGGGTGAGTGTTATTTCTTCAATGGGACG
GAGCGGGTGCGGTTCCTGGACAGATACTTCTATAACCAAGAGGAGTACGT
GCGCTTCGACAGCGACGTGGGGGAGTACCGGGCGGTGACGGAGCTGGGGC
GGCCTGTTGCCGAGTACTGGAACAGCCAGAAGGACTTCCTGGAAGACAGG
CGGGCCCTGGTGGACACCTACTGCAGACACAACTACGGGGTTGGTGAGAG
CTTCACGGTGCAGCGGCGAGTCCATCCTAAGGTGACTGTGTATCCTTCAA
AGACCCAGCCCCTGCAGCACCACAACCTCCTGGTCTGTTCTGTGAGTGGT
TTCTATCCAGGCAGCATTGAAGTCAGGTGGTTCCGGAATGGCCAGGAAGA
GAAGACTGGGGTGGTGTCCACAGGCCTGATCCACAATGGAGACTGGACCT
TCCAGACCCTGGTGATGCTGGAAACAGTTCCTCGGAGTGGAGAGGTTTAC
ACCTGCCAAGTGGAGCACCCAAGCGTGACAAGCCCTCTCACAGTGGAAT
>DRB1_08_08
CACGTTTCTTGGAGTACTCTACGGGTGAGTGTTATTTCTTCAATGGGACG
GAGCGGGTGCGGTTCCTGGACAGATACTTCTATAACCAAGAGGAGTACGT
GCGCTTCGACAGCGACGTGGGGGAGTACCGGGCGGTGACGGAGCTGGGGC
GGCCTGCTGCGGAGCACTGGAACAGCCAGAAGGACTTCCTGGAAGACAGG
CGGGCCCTGGTGGACACCTACTGCAGACACAACTACGGGGTTGGTGAGAG
CTTCACGGTGCAGCGGCGAG
>DRB1_08_09
ATGGTGTGTCTGAGGCTCCCTGGAGGCTCCTGCATGGCAGTTCTGACAGT
GACACTGATGGTGCTGAGCTCCCCACTGGCTTTGGCTGGGGACACCAGAC
CACGTTTCTTGGAGTACTCTACGGGTGAGTGTTATTTCTTCAATGGGACG
GAGCGGGTGCGGTTCCTGGACAGATACTTCCATAACCAGGAGGAGTTCGT
GCGCTTCGACAGCGACGTGGGGGAGTACCGGGCGGTGACGGAGCTGGGGC
GGCCTGATGCCGAGTACTGGAACAGCCAGAAGGACTTCCTGGAAGACAGG
CGGGCCCTGGTGGACACCTACTGCAGACACAACTACGGGGTTGGTGAGAG
CTTCACGGTGCAGCGGCGAGTCCATCCTAAGGTGACTGTGTATCCTTCAA
AGACCCAGCCCCTGCAGCACCACAACCTCCTGGTCTGTTCTGTGAGTGGT
TTCTATCCAGGCAGCATTGAAGTCAGGTGGTTCCGGAATGGCCAGGAAGA
GAAGACTGGGGTGGTGTCCACAGGCCTGATCCACAATGGAGACTGGACCT
TCCAGACCCTGGTGATGCTGGAAACAGTTCCTCGGAGTGGAGAGGTTTAC
ACCTGCCAAGTGGAGCACCCAAGCGTGACAAGCCCTCTCACAGTGGAATG
GAGTGCACGGTCTGAATCTGCACAGAGCAAGATGCTGAGTGGAGTCGGGG
GCTTTGTGCTGGGCCTGCTCTTCCTTGGGGCCGGGCTGTTCATCTACTTC
AGGAATCAGAAAGGACACTCTGGACTTCAGCCAACAGGATTCCTGAGCTG
A
>DRB1_08_10
CACGTTTCTTGGAGTACTCTACGGGTGAGTGTTATTTCTTCAATGGGACG
GAGCGGGTGCGGTTCCTGGACAGATACTTCTATAACCAAGAGGAGTACGT
GCGCTTCGACAGCGACGTGGGGGAGTACCGGGCGGTGACGGAGCTGGGGC
GGCCTAGCGCCGAGTACTGGAACAGCCAGAAGGACATCCTGGAAGACAGG
CGGGCCCTGGTGGACACCTACTGCAGACACAACTACGGGGTTGTGGAGAG
CTTCACAGTGCAGCGGCGAG
>DRB1_08_11
CACGTTTCTTGGAGTACTCTACGGGTGAGTGTTATTTCTTCAATGGGACG
GAGCGGGTGCGGTTCCTGGACAGATACTTCTATAACCAAGAGGAGTACGT
GCGCTTCGACAGCGACGTGGGGGAGTACCGGGCGGTGACGGAGCTGGGGC
GGCCTGCTGCCGAGTACTGGAACAGCCAGAAGGACTTCCTGGAAGACAGG
CGGGCCCTGGTGGACACCTACTGCAGACACAACTACGGGGTTGGTGAGAG
CTTCACGGTGCAGCGGCGAGTCCATCCTAAGGTGACTGTGTATCCTTCAA
AGACCCAGCCCCTGCAGCACCACAACCTCCTGGTCTGTTCTGTGAGTGGT
TTCTATCCAGGCAGCATTGAAGTCAGGTGGTTCCGGAATGGCCAGGAAGA
GAAGACTGGGGTGGTGTCCACAGGCCTGATCCACAATGGAGACTGGACCT
TCCAGACCCTGGTGATGCTGGAAACAGTTCCTCGGAGTGGAGAGGTTTAC
ACCTGCCAAGTGGAGCACCCAAGCGTGACAAGCCCTCTCACAGTGGAAT
>DRB1_08_12
CACGTTTCTTGGAGTACTCTACGGGTGAGTGTTATTTCTTCAATGGGACG
GAGCGGGTGCGGTTCCTGGACAGATACTTCTATAACCAAGAGGAGTACGT
GCGCTTCGACAGCGACGTGGGGGAGTACCGGGCGGTGACGGAGCTGGGGC
GGCCTAGCGCCGAGTACTGGAACAGCCAGAAGGACATCCTGGAAGACAGG
CGGGCCCTGGTGGACACCTACTGCAGACACAACTACGGGGCTGTGGAGAG
CTTCACAGTGCAGCGGCGAG
>DRB1_08_13
ATGGTGTGTCTGAGGCTCCCTGGAGGCTCCTGCATGGCAGTTCTGACAGT
GACACTGATGGTGCTGAGCTCCCCACTGGCTTTGGCTGGGGACACCAGAC
CACGTTTCTTGGAGTACTCTACGGGTGAGTGTTATTTCTTCAATGGGACG
GAGCGGGTGCGGTTCCTGGACAGATACTTCTATAACCAAGAGGAGTACGT
GCGCTTCGACAGCGACGTGGGGGAGTACCGGGCGGTGACGGAGCTGGGGC
GGCCTGATGCCGAGTACTGGAACAGCCAGAAGGACCTCCTGGAAGACAGG
CGGGCCCTGGTGGACACCTACTGCAGACACAACTACGGGGTTGGTGAGAG
CTTCACGGTGCAGCGGCGAGTCCATCCTAAGGTGACTGTGTATCCTTCAA
AGACCCAGCCCCTGCAGCACCACAACCTCCTGGTCTGTTCTGTGAGTGGT
TTCTATCCAGGCAGCATTGAAGTCAGGTGGTTCCGGAATGGCCAGGAAGA
GAAGACTGGGGTGGTGTCCACAGGCCTGATCCACAATGGAGACTGGACCT
TCCAGACCCTGGTGATGCTGGAAACAGTTCCTCGGAGTGGAGAGGTTTAC
ACCTGCCAAGTGGAGCACCCAAGCGTGACAAGCCCTCTCACAGTGGAATG
GAGTGCACGGTCTGAATCTGCACAGAGCAAGATGCTGAGTGGAGTCGGGG
GCTTTGTGCTGGGCCTGCTCTTCCTTGGGGCCGGGCTGTTCATCTACTTC
AGGAATCAGAAAGGACACTCTGGACTTCAGCCAACAGGATTCCTGAGCTG
A
>DRB1_08_14
CACGTTTCTTGGAGTACTCTAGGGGTGAGTGTTATTTCTTCAATGGGACG
GAGCGGGTGCGGTTCCTGGACAGATACTTCTATAACCAAGAGGAGTACGT
GCGCTTCGACAGCGACGTGGGGGAGTACCGGGCGGTGACGGAGCTGGGGC
GGCCTAGCGCCGAGTACTGGAACAGCCAGAAGGACATCCTGGAAGACAGG
CGGGCCCTGGTGGACACCTACTGCAGACACAACTACGGGGTTGGTGAGAG
CTTCACAGTGCAGCGGCGAGTCCATCCTAAGGTGACTGTGTATCCTTCAA
AGACCCAGCCCCTGCAGCACCACAACCTCCTGGTCTGTTCTGTGAGTGGT
TTCTATCCAGGCAGCATTGAAGTCAGGTGGTTCCGGAATGGCCAGGAAGA
GAAGACTGGGGTGGTGTCCACAGGCCTGATCCACAATGGAGACTGGACCT
TCCAGACCCTGGTGATGCTGGAAACAGTTCCTCGGAGTGGAGAGGTTTAC
ACCTGCCAAGTGGAGCACCCAAGCGTGACAAGCCCTCTCACAGTGGAAT
>DRB1_08_15
CACGTTTCTTGGAGTACTCTACGGGTGAGTGTTATTTCTTCAATGGGACG
GAGCGGGTGCGGTTCCTGGACAGATACTTCTATAACCAAGAGGAGTACGT
GCGCTTCGACAGCGACGTGGGGGAGTACCGGGCGGTGACGGAGCTGGGGC
GGCCTGATGCGGAGCACTGGAACAGCCAGAAGGACATCCTGGAAGACAGG
CGGGCCCTGGTGGACACCTACTGCAGACACAACTACGGGGTTGGTGAGAG
CTTCACAGTGCAGCGGCGAG
>DRB1_08_16
CACGTTTCTTGGAGTACTCTACGGGTGAGTGTTATTTCTTCAATGGGACG
GAGCGGGTGCGGTTCCTGGACAGATACTTCTATAACCAAGAGGAGGACGT
GCGCTTCGACAGCGACGTGGGGGAGTACCGGGCGGTGACGGAGCTGGGGC
GGCCTAGCGCCGAGTACTGGAACAGCCAGAAGGACTTCCTGGAAGACAGG
CGGGCCCTGGTGGACACCTACTGCAGACACAACTACGGGGTTGGTGAGAG
CTTCACGGTGCAGCGGCGAG
>DRB1_08_17
CACGTTTCTTGGAGTACTCTACGGGTGAGTGTTATTTCTTCAATGGGACG
GAGCGGGTGCGGTTCCTGGACAGATACTTCTATAACCAAGAGGAGTACGT
GCGCTTCGACAGCGACGTGGGGGAGTTCCGGGCGGTGACGGAGCTGGGGC
GGCCTAGCGCCGAGTACTGGAACAGCCAGAAGGACTTCCTGGAAGACAGG
CGGGCCCTGGTGGACACCTACTGCAGACACAACTACGGGGTTGGTG
>DRB1_08_18
ATGGTGTGTCTGAGGCTCCCTGGAGGCTCCTGCATGGCAGTTCTGACAGT
GACACTGATGGTGCTGAGCTCCCCACTGGCTTTGGCTGGGGACACCAGAC
CACGTTTCTTGGAGTACTCTACGGGTGAGTGTTATTTCTTCAATGGGACG
GAGCGGGTGCGGTTCCTGGACAGATACTTCTATAACCAAGAGGAGTACGT
GCGCTTCGACAGCGACGTGGGGGAGTACCGGGCGGTGACGGAGCTGGGGC
GGCCTAGCGCCGAGTACTGGAACAGCCAGAAGGACATCCTGGAAGACAGG
CGGGCCGCGGTGGACACCTACTGCAGACACAACTACGGGGTTGGTGAGAG
CTTCACAGTGCAGCGGCGAGTCCATCCTAAGGTGACTGTGTATCCTTCAA
AGACCCAGCCCCTGCAGCACCACAACCTCCTGGTCTGTTCTGTGAGTGGT
TTCTATCCAGGCAGCATTGAAGTCAGGTGGTTCCGGAATGGCCAGGAAGA
GAAGACTGGGGTGGTGTCCACAGGCCTGATCCACAATGGAGACTGGACCT
TCCAGACCCTGGTGATGCTGGAAACAGTTCCTCGGAGTGGAGAGGTTTAC
ACCTGCCAAGTGGAGCACCCAAGCGTGACAAGCCCTCTCACAGTGGAATG
GAGTGCACGGTCTGAATCTGCACAGAGCAAGATGCTGAGTGGAGTCGGGG
GCTTTGTGCTGGGCCTGCTCTTCCTTGGGGCCGGGCTGTTCATCTACTTC
AGGAATCAGAAAGGACACTCTGGACTCCAGCCAACAGGATTCCTGAGCTG
A
>DRB1_08_19
TTTCTTGGAGTACTCTACGGGTGAGTGTTATTTCTTCAATGGGACGGAGC
GGGTGCGGTTCCTGGACAGATACTTCTATAACCAAGAGGAGTACGTGCGC
TTCGACAGCGACGTGGGGGAGTACCGGGCGGTGACGGAGCTGGGGCGGCC
TATCGCCGAGTACTGGAACAGCCAGAAGGACATCCTGGAAGACAGGCGGG
CCCTGGTGGACACCTACTGCAGACACAACTACGGGGTTGGTGAGAGCTTC
ACAGTGC
>DRB1_08_20
CACGTTTCTTGGAGTACTCTACGTCTGAGTGTCATTTCTTCAATGGGACG
GAGCGGGTGCGGTTCCTGGACAGATACTTCTATAACCAAGAGGAGTACGT
GCGCTTCGACAGCGACGTGGGGGAGTACCGGGCGGTGACGGAGCTGGGGC
GGCCTGATGCCGAGTACTGGAACAGCCAGAAGGACTTCCTGGAAGACAGG
CGGGCCCTGGTGGACACCTACTGCAGACACAACTACGGGGTTGTGGAGAG
CTTCACAGTGCAGCGGCGA
>DRB1_08_21
CACGTTTCTTGGAGTACTCTATGGGTGAGTGTTATTTCTTCAATGGGACG
GAGCGGGTGCGGTTCCTGGACAGATACTTCCATAACCAGGAGGAGTTCGT
GCGCTTCGACAGCGACGTGGGGGAGTACCGGGCGGTGACGGAGCTGGGGC
GGCCTGATGCCGAGTACTGGAACAGCCAGAAGGACTTCCTGGAAGACAGG
CGGGCCCTGGTGGACACCTACTGCAGACACAACTACGGGGTTGGTGAGAG
CTTCACGGTGCAGCGGCGA
>DRB1_08_22
CACGTTTCTTGGAGTACTCTACGGGTGAGTGTTATTTCTTCAATGGGACG
GAGCGGGTGCGGTTCCTGGACAGATACTTCTATAACCAAGAGGAGTACGT
GCGCTTCGACAGCGACGTGGGGGAGTACCGGGCGGTGACGGAGCTGGGGC
GGCCTAGCGCCGAGTACTGGAACAGCCAGAAGGACTTCCTGGAAGACAGG
CGGGCCCTGGTGGACACCTACTGCAGACACAACTACGGGGCTGTGGAGAG
CTTCACGGTGCAGCGGCGAG
>DRB1_08_23
CACGTTTCTTGGAGTACTCTACGGGTGAGTGTTATTTCTTCAATGGGACG
GAGCGGGTGCGGTTCCTGGACAGATACTTCTATAACCAAGAGGAGTACGT
GCGCTTCGACAGCGACGTGAGGGAGTACCGGGCGGTGACGGAGCTGGGGC
GGCCTAGCGCCGAGTACTGGAACAGCCAGAAGGACATCCTGGAAGACAGG
CGGGCCCTGGTGGACACCTACTGCAGACACAACTACGGGGTTGGTGAGAG
CTTCACAGTGCAGCGGCGAG
>DRB1_08_24
CACGTTTCTTGGAGTACTCTACGGGTGAGTGTTATTTCTTCAATGGGACG
GAGCGGGTGCGGTTCCTGGACAGATACTTCTATAACCAAGAGGAGTACGT
GCGCTTCGACAGCGACGTGGGGGAGTACCGGGCGGTGACGGAGCTGGGGC
GGCCTGATGCCGAGTACTGGAACAGCCAGAAGGACTTCCTGGAAGACAGG
CGGGCCGCGGTGGACACCTACTGCAGACACAACTACGGGGTTGGTGAGAG
CTTCACAGTGCAGCGG
>DRB1_08_25
CACGTTTCTTGGAGTACTCTACGGGTGAGTGTTATTTCTTCAATGGGACG
GAGCGGGTGCGGTTCCTGGACAGATACTTCTATAACCAAGAGGAGTACGT
GCGCTTCGACAGCGACGTGGGGGAGTACCGGGCGGTGACGGAGCTGGGGC
GGCCTGTCGCCGAGTCCTGGAACAGCCAGAAGGACATCCTGGAAGACAGG
CGCGCCGCGGTGGACACCTACTGCAGACACAACTACGGGGTTGGTGAGAG
CTTCACAGTGCAGCGGCGAG
>DRB1_08_26
CACGTTTCTTGGAGTACTCTACGGGTGAGTGTTATTTCTTCAATGGGACG
GAGCGGGTGCTGTTCCTGGACAGATACTTCTATAACCAAGAGGAGTACGT
GCGCTTCGACAGCGACGTGGGGGAGTACCGGGCGGTGACGGAGCTGGGGC
GGCCTAGCGCCGAGTACTGGAACAGCCAGAAGGACTTCCTGGAAGACAGG
CGGGCCCTGGTGGACACCTACTGCAGACACAACTACGGGGTTGGTGAGAG
CTTCACGGTGCAGCGGCGA
>DRB1_08_27
CACGTTTCTTGGAGTACTCTACGGGTGAGTGTTATTTCTTCAATGGGACG
GAGCGGGTGCGGTTCCTGGACAGATACTTCTATAACCGAGAGGAGTACGT
GCGCTTCGACAGCGACGTGGGGGAGTACCGGGCGGTGACGGAGCTGGGGC
GGCCTAGCGCCGAGTACTGGAACAGCCAGAAGGACATCCTGGAAGACAGG
CGGGCCCTGGTGGACACCTACTGCAGACACAACTACGGGGTTGGTGAGAG
CTTCACAGTGCAGCGGCGAG
>DRB1_08_28
CACGTTTCTTGGAGTACTCTACGGGTGAGTGTTATTTCTTCAATGGGACG
GAGCGGGTGCGGTTCCTGGACAGATACTTCTATAACCAAGAGGAGTACGT
GCGCTTCGACAGCGACGTGGGGGAGTTCCGGGCGGTGACGGAGCTGGGGC
GGCCTGATGCCGAGTACTGGAACAGCCAGAAGGACTTCCTGGAAGACAGG
CGGGCCCTGGTGGACACCTACTGCAGACACAACTACGGGGTTGTGGAGAG
CTTCACAGTGCAGCGGCGAG
>DRB1_08_29
CACGTTTCTTGGAGTACTCTACGGGTGAGTGTTATTTCTTCAATGGGACG
GAGCGGGTGCGGTTCCTGGACAGATACTTCTATAACCAAGAGGAGTACGT
GCGCTTCGACAGCGACGTGGGGGAGTACCGGGCGGTGACGGAGCTGGGGC
GGCCTAGCGCCGAGTACTGGAACAGCCAGAAGGACATCCTGGAAGACAGG
CGGGCCGAGGTGGACACCTACTGCAGACACAACTACGGGGTTGGTGAGAG
CTTCACAGTGCAGCGGCGAG
>DRB1_08_30_01
CACGTTTCTTGGAGTACTCTACGGGTGAGTGTTATTTCTTCAATGGGACG
GAGCGGGTGCGGTTCCTGGACAGATACTTCTATAACCAAGAGGAGTACGT
GCGCTTCGACAGCGACGTGGGGGAGTACCGGGCGGTGACGGAGCTGGGGC
GGCCTGATGCCGAGTACTGGAACAGCCAGAAGGACATCCTGGAAGACAGG
CGGGCCCTGGTGGACACCTACTGCAGACACAACTACGGGGTTGGTGAGAG
CTTCACAGTGCAGCGGCGAG
>DRB1_08_30_02
CACGTTTCTTGGAGTACTCTACGGGTGAGTGTTATTTCTTCAATGGGACG
GAGCGGGTGCGGTTCCTGGACAGATACTTCTATAACCAAGAGGAGTACGT
GCGCTTCGACAGCGACGTGGGGGAGTACCGGGCGGTGACGGAGCTGGGGC
GGCCTGATGCTGAGTACTGGAACAGCCAGAAGGACATCCTGGAAGACAGG
CGGGCCCTGGTGGACACCTACTGCAGACACAACTACGGGGTTGGTGAGAG
CTTCACAGTGCAGCGGCGAG
>DRB1_08_31
CACGTTTCTTGGAGTACTCTACGGGTGAGTGTTATTTCTTCAATGGGACG
GAGCGGGTGCGGTTCCTGGACAGATACTTCTATAACCAAGAGGAGTACGT
GCGCTTCGACAGCGACGTGGGGGAGTACCGGGCGGTGACGGAGCTGGGGC
GGCCTGATGAGGAGTACTGGAACAGCCAGAAGGACTTCCTGGAAGACAGG
CGGGCCGCGGTGGACACCTACTGCAGACACAACTACGGGGTTGTGGAGAG
CTTCACAGTGCAGCGGCGAG
>DRB1_08_32
CACGTTTCTTGGAGTACTCTACGGGTGAGTGTTATTTCTTCAATGGGACG
GAGCGGGTGCGGTTACTGGAGAGACACTTCCATAACCAGGAGGAGCTCCT
GCGCTTCGACAGCGACGTGGGGGAGTACCGGGCGGTGACGGAGCTGGGGC
GGCCTAGCGCCGAGTACTGGAACAGCCAGAAGGACATCCTGGAAGACAGG
CGGGCCCTGGTGGACACCTACTGCAGACACAACTACGGGGTTGGTGAGAG
CTTCACAGTGCAGCGGCGAG
>DRB1_08_33
CACGTTTCTTGGAGTACTCTACGGGTGAGTGTTATTTCTTCAATGGGACG
GAGCGGGTGCGGTTCCTGGACAGATACTTCTATAACCAAGAGGAGTACGT
GCGCTTCGACAGCGACGTGGGGGAGTACTGGGCGGTGACGGAGCTGGGGC
GGCCTAGCGCCGAGTACTGGAACAGCCAGAAGGACATCCTGGAAGACAGG
CGGGCCCTGGTGGACACCTACTGCAGACACAACTACGGGGTTGGTGAGAG
CTTCACAGTGCAGCGGCGAG
>DRB1_08_34
CACGTTTCTTGGAGTACTCTACGGGTGAGTGTTATTTCTTCAATGGGACG
GAGCGGGTGCGGTTCCTGGACAGATACTTCTATAACCAAGAGGAGTACGT
GCGCTTCGACAGCGACGTGGGGGAGTACCGGGCGGTGACGGAGCTGGGGC
GGCCTGTCGCCGAGTCCTGGAACAGCCAGAAGGACATCCTGGAAGACAGG
CGGGCCCTGGTGGACACCTACTGCAGACACAACTACGGGGTTGGTGAGAG
CTTCACAGTGCAGCGGCGAG
>DRB1_08_35
CACGTTTCTTGGAGTACTCTACGGGTGAGTGTTATTTCTTCAATGGGACG
GAGCGGGTGCGGTTCCTGGACAGATACTTCCATAACCAGGAGGAGTTCGT
GCGCTTCGACAGCGACGTGGGGGAGTACCGGGCGGTGACGGAGCTGGGGC
GGCCTAGCGCCGAGTACTGGAACAGCCAGAAGGACATCCTGGAAGACAGG
CGGGCCCTGGTGGACACCTACTGCAGACACAACTACGGGGTTGGTGAGAG
CTTCACAGTGCAGCGGCGAG
>DRB1_08_36
CACGTTTCTTGGAGTACTCTACGGGTGAGTGTTATTTCTTCAATGGGACG
GAGCGGGTGCGGTTCCTGGACAGATACTTCCATAACCAAGAGGAGTACGT
GCGCTTCGACAGCGACGTGGGGGAGTACCGGGCGGTGACGGAGCTGGGGC
GGCCTAGCGCCGAGTACTGGAACAGCCAGAAGGACATCCTGGAAGACAGG
CGGGCCCTGGTGGACACCTACTGCAGACACAACTACGGGGTTGGTGAGAG
CTTCACAGTGCAGCGGCGAG
>DRB1_08_37
CACGTTTCTTGGAGTACTCTACGGGTGAGTGTTATTTCTTCAATGGGACG
GAGCGGGTGCGGTTCCTGGACAGATACTTCTATAACCAAGAGGAGTACGT
GCGCTTCGACAGCGACGTGGGGGAGTTCCGGGCGGTGACGGAGCTGGGGC
GGCCTAGCGCCGAGTACTGGAACAGCCAGAAGGACATCCTGGAAGACAGG
CGGGCCCTGGTGGACACCTACTGCAGACACAACTACGGGGTTGGTGAGAG
CTTCACAGTGCAGCGGCGAG
>DRB1_08_38
CACGTTTCTTGGAGTACTCTACGGGTGAGTGTTATTTCTTCAATGGGACG
GAGCGGGTGCGGTTCCTGGACAGATACTTCTATCACCAAGAGGAGTACGT
GCGCTTCGACAGCGACGTGGGGGAGTACCGGGCGGTGACGGAGCTGGGGC
GGCCTAGCGCCGAGTACTGGAACAGCCAGAAGGACATCCTGGAAGACAGG
CGGGCCCTGGTGGACACCTACTGCAGACACAACTACGGGGTTGGTGAGAG
CTTCACAGTGCAGCGGCGAG
>DRB1_08_39
CACGTTTCTTGGAGTACTCTACGGGTGAGTGTTATTTCTTCAATGGGACG
GAGCGGGTGCGGTTCCTGGACAGATACTTCTATAACCAAGAGGAGTACGT
GCGCTTCGACAGCGACGTGGGGGAGTACCGGGCGGTGACGGAGCTGGGGC
GGCCTAGCGCCGAGTACTGGAACAGCCAGAAGGACTTCCTGGAAGACAGG
CGGGCCCTGGTGGACACCTACTGCAGACACAACTACGGGGTTGGTGAGAA
CTTCACGGTGCAGCGGCGAG
>DRB1_08_40
CACGTTTCTTGGAGTACTCTACGGGTGAGTGTTATTTCTTCAATGGGACG
GAGCGGGTGCGGTTCCTGGACAGATACTTCTATAACCAAGAGGAGTACGT
GCGCTTCGACAGCGACGTGGGGGAGTACCGGGCGGTGACGGAGCTGGGGC
GGCCTAGCGCCGAGTACTGGAACAGCCAGAAGGACATCCTGGAAGACAAG
CGGGCCGCGGTGGACACCTACTGCAGACACAACTACGGGGTTGGTGAGAG
CTTCACGGTGCAGCGGCGAG
>DRB1_08_41
ATGGTGTGTCTGAGGCTCCCTGGAGGCTCCTGCATGGCAGTTCTGACAGT
GACACTGATGGTGCTGAGCTCCCCACTGGCTTTGGCTGGGGACACCAGAC
CACGTTTCTTGGAGTACTCTACGGGTGAGTGTTATTTCTTCAATGGGACG
GAGCGGGTGCGGTTCCTGGACAGATACTTCTATAACCAAGAGGAGTACGT
GCGCTTCGACAGCGACGTGGGGGAGTACCGGGCGGTGACGGAGCTGGGGC
GGCCTGATGAGGAGTACTGGAACAGCCAGAAGGACTTCCTGGAAGACAGG
CGGGCCGCGGTGGACACCTACTGCAGACACAACTACGGGGTTGGTGAGAG
CTTCACAGTGCAGCGGCGAGTCCATCCTAAGGTGACTGTGTATCCTTCAA
AGACCCAGCCCCTGCAGCACCACAACCTCCTGGTCTGTTCTGTGAGTGGT
TTCTATCCAGGCAGCATTGAAGTCAGGTGGTTCCGGAATGGCCAGGAAGA
GAAGACTGGGGTGGTGTCCACAGGCCTGATCCACAATGGAGACTGGACCT
TCCAGACCCTGGTGATGCTGGAAACAGTTCCTCGGAGTGGAGAGGTTTAC
ACCTGCCAAGTGGAGCACCCAAGCGTGACAAGCCCTCTCACAGTGGAATG
GAGTGCACGGTCCGAATCTGCACAGAGCAAGATGCTGAGTGGAGTCGGGG
GCTTTGTGCTGGGCCTGCTCTTCCTTGGGGCCGGGCTGTTCATCTACTTC
AGGAATCAGAAAGGACACTCTGGACTCCAGCCAACAGGATTCCTGAGCTG
A
>DRB1_08_42
CACGTTTCTTGGAGTACTCTACGGGTGAGTGTTATTTCTTCAATGGGACG
GAGCGGGTGCGGTTCCTGGACAGATACTTCTATAACCAAGAGGAGTCCGT
GCGCTTCGACAGCGACGTGGGGGAGTACCGGGCGGTGACGGAGCTGGGGC
GGCCTGATGCCGAGTACTGGAACAGCCAGAAGGACTTCCTGGAAGACAGG
CGGGCCCTGGTGGACACCTACTGCAGACACAACTACGGGGTTGGTGAGAG
CTTCACGGTGCAGCGGCGAG
>DRB1_09_01_02
ATGGTGTGTCTGAAGCTCCCTGGAGGCTCCTGCATGGCAGCTCTGACAGT
GACACTGATGGTGCTGAGCTCCCCACTGGCTTTGGCTGGGGACACCCAAC
CACGTTTCTTGAAGCAGGATAAGTTTGAGTGTCATTTCTTCAACGGGACG
GAGCGGGTGCGGTATCTGCACAGAGGCATCTATAACCAAGAGGAGAACGT
GCGCTTCGACAGCGACGTGGGGGAGTACCGGGCGGTGACGGAGCTGGGGC
GGCCTGTCGCCGAGTCCTGGAACAGCCAGAAGGACTTCCTGGAGCGGAGG
CGGGCCGAGGTGGACACCGTGTGCAGACACAACTACGGGGTTGGTGAGAG
CTTCACAGTGCAGAGGCGAGTCCATCCTGAGGTGACTGTGTATCCTGCCA
AGACTCAGCCCCTGCAGCACCACAACCTCCTGGTCTGCTCTGTGAGTGGT
TTCTATCCAGGCAGCATTGAAGTCAGGTGGTTCCGGAACGGCCAGGAAGA
GAAGGCTGGGGTGGTGTCCACAGGCCTGATCCAGAATGGAGACTGGACCT
TCCAGACCCTGGTGATGCTGGAAACAGTTCCTCGGAGTGGAGAAGTTTAC
ACCTGCCAAGTGGAGCACCCAAGTGTGATGAGCCCTCTCACAGTGGAATG
GAGAGCACGGTCTGAATCTGCACAGAGCAAGATGCTGAGTGGAGTCGGGG
GCTTTGTGCTGGGCCTGCTCTTCCTTGGGGCCGGGCTGTTCATCTACTTC
AGGAATCAGAAAGGACACTCTGGACTTCAGCCAACAGGATTCCTGAGCTG
A
>DRB1_09_01_03
CACGTTTCTTGAAGCAGGATAAGTTTGAGTGTCATTTCTTCAACGGGACC
GAGCGGGTGCGGTATCTGCACAGAGGCATCTATAACCAAGAGGAGAACGT
GCGCTTCGACAGCGACGTGGGGGAGTACCGGGCGGTGACGGAGCTGGGGC
GGCCTGTCGCCGAGTCCTGGAACAGCCAGAAGGACTTCCTGGAGCGGAGG
CGGGCCGAGGTGGACACCGTGTGCAGACACAACTACGGGGTTGGTGAGAG
CTTCACAGTGCAGAGGCGAG
>DRB1_09_01_04
CACGTTTCTTGAAGCAGGATAAGTTTGAGTGTCATTTCTTCAACGGGACG
GAGCGGGTGCGGTATCTGCACAGAGGCATCTATAACCAGGAGGAGAACGT
GCGCTTCGACAGCGACGTGGGGGAGTACCGGGCGGTGACGGAGCTGGGGC
GGCCTGTCGCCGAGTCCTGGAACAGCCAGAAGGACTTCCTGGAGCGGAGG
CGGGCCGAGGTGGACACCGTGTGCAGACACAACTACGGGGTTGGTGAGAG
CTTCACAGTGCAGAGGCGAG
>DRB1_09_01_05
CACGTTTCTTGAAGCAGGATAAGTTTGAGTGTCATTTCTTCAACGGGACG
GAGCGGGTGCGGTATCTGCACAGAGGCATCTATAACCAAGAGGAGAACGT
GCGCTTCGACAGCGACGTGGGGGAGTACCGGGCCGTGACGGAGCTGGGGC
GGCCTGTCGCCGAGTCCTGGAACAGCCAGAAGGACTTCCTGGAGCGGAGG
CGGGCCGAGGTGGACACCGTGTGCAGACACAACTACGGGGTTGGTGAGAG
CTTCACAGTGCAGAGGCGAG
>DRB1_09_01_06
CACGTTTCTTGAAGCAGGATAAGTTTGAGTGTCATTTCTTCAACGGGACG
GAGCGGGTGCGGTATCTGCACAGAGGCATCTATAACCAAGAGGAGAACGT
GCGCTTCGACAGCGACGTGGGGGAGTACCGGGCGGTGACGGAGCTGGGGC
GGCCTGTCGCCGAGTCCTGGAACAGCCAGAAGGACTTCCTGGAGCGAAGG
CGGGCCGAGGTGGACACCGTGTGCAGACACAACTACGGGGTTGGTGAGAG
CTTCACAGTGCAGAGGCGAG
>DRB1_09_01_07
CACGTTTCTTGAAGCAGGATAAGTTTGAGTGTCATTTCTTCAACGGGACG
GAGCGGGTGCGGTATCTGCACAGAGGCATCTATAACCAAGAGGAGAACGT
GCGCTTCGACAGCGACGTGGGGGAGTACCGGGCGGTGACGGAGCTGGGGC
GGCCTGTCGCCGAGTCCTGGAACAGCCAGAAGGACTTCCTGGAGCGGAGG
CGGGCTGAGGTGGACACCGTGTGCAGACACAACTACGGGGTTGGTGAGAG
CTTCACAGTGCAGAGGCGAG
>DRB1_09_02_01
CACGTTTCTTGAAGCAGGATAAGTTTGAGTGTCATTTCTTCAACGGGACG
GAGCGGGTGCGGTATCTGCACAGAGGCATCTATAACCAAGAGGAGAACGT
GCGCTTCGACAGCGACGTGGGGGAGTACCGGGCGGTGACGGAGCTGGGGC
GGCCTGACGCTGAGTACTGGAACAGCCAGAAGGACTTCCTGGAGCGGAGG
CGGGCCGAGGTGGACACCGTGTGCAGACACAACTACGGGGTTGGTGAGAG
CTTCACAGTGCAGAGGCGAG
>DRB1_09_02_02
CACGTTTCTTGAAGCAGGATAAGTTTGAGTGTCATTTCTTCAACGGGACG
GAGCGGGTGCGGTATCTGCACAGAGGCATCTATAACCAAGAGGAGAACGT
GCGCTTCGACAGCGACGTGGGGGAGTACCGGGCGGTGACGGAGCTGGGGC
GGCCTGATGCCGAGTACTGGAACAGCCAGAAGGACTTCCTGGAGCGGAGG
CGGGCCGAGGTGGACACCGTGTGCAGACACAACTACGGGGTTGGTGAGAG
CTTCACAGTGCAGAGGCGAG
>DRB1_09_03
CACGTTTCTTGAAGCAGGATAAGTTTGAGTGTCATTTCTTCAACGGGACG
GAGCGGGTGCGGTATCTGCACAGAGGCATCTATAACCAAGAGGAGAACGT
GCGCTTCGACAGCGACGTGGGGGAGTACCGGGCGGTGACGGAGCTGGGGC
GGCCTGTCGCCGAGTCCTGGAACAGCCAGAAGGACTTCCTGGAAGACAGG
CGCGCCGAGGTGGACACCGTGTGCAGACACAACTACGGGGTTGGTGAGAG
CTTCACAGTGCAGAGGCGAG
>DRB1_09_04
CACGTTTCTTGAAGCAGGATAAGTTTGAGTGTCATTTCTTCAACGGGACG
GAGCGGGTGCGGTATCTGCACAGAGGCATCTATAACCAAGAGGAGAACGT
GCGCTTCGACAGCGACGTGGGGGAGTACCGGGCGGTGACGGAGCTGGGGC
GGCCTGTCGCCGAGTCCTGGAACAGCCAGAAGGACCTCCTGGAGCGGAGG
CGGGCCGAGGTGGACACCGTGTGCAGACACAACTACGGGGTTGGTGAGAG
CTTCACAGTGCAGAGGCGAG
>DRB1_09_05
CACGTTTCTTGAAGCAGGATAAGTTTGAGTGTCATTTCTTCAACGGGACG
GAGCGGGTGCGGTATCTGCACAGAGGCATCTATAACCAAGAGGAGAACGT
GCGCTTCGACAGCGACGTGGGGGAGTACCGGGCGGTGACGGAGCTGGGGC
GGCCTGTCGCCGAGTCCTGGAACAGCCAGAAGGACTTCCTGGAGCGGAGG
CGGGCCGAGGTGGACACCTACTGCAGACACAACTACGGGGTTGGTGAGAG
CTTCACAGTGCAGAGGCGAG
>DRB1_09_06
CACGTTTCTTGAAGCAGGATAAGTTTGAGTGTCATTTCTTCAACGGGACG
GAGCGGGTGCGGTATCTGCACAGAGGCATCTATAACCAAGAGGAGAACGT
GCGCTTCGACAGCGACGTGGGGGAGTACCGGGCGGTGACGGAGCTGGGGC
GGCCTGTCGCCGAGTCCTGGAACAGCCAGAAGGACTTCCTGGAGCGGAGG
CGGGCCGAGGTGGACACCGTGTGCAGACACAACTACGGGGTTGTGGAGAG
CTTCACAGTGCAGAGGCGAG
>DRB1_09_07
CACGTTTCTTGCAGCAGGATAAGTATGAGTGTCATTTCTTCAACGGGACG
GAGCGGGTGCGGTATCTGCACAGAGGCATCTATAACCAAGAGGAGAACGT
GCGCTTCGACAGCGACGTGGGGGAGTACCGGGCGGTGACGGAGCTGGGGC
GGCCTGTCGCCGAGTCCTGGAACAGCCAGAAGGACTTCCTGGAGCGGAGG
CGGGCCGAGGTGGACACCGTGTGCAGACACAACTACGGGGTTGGTGAGAG
CTTCACAGTGCAGAGGCGAG
>DRB1_09_08
CACGTTTCTTGAAGCAGGATAAGTTTGAGTGTCATTTCTTCAACGGGACG
GAGCGGGTGCGGTATCTGCACAGAGGCATCTATAACCAAGAGGAGAACGT
GCGCTTCGACAGCGACGTGGGGGAGTACCGGGCGGTGACGGAGCTGGGGC
GGCCTAGCGCCGAGTCCTGGAACAGCCAGAAGGACTTCCTGGAGCGGAGG
CGGGCCGAGGTGGACACCGTGTGCAGACACAACTACGGGGTTGGTGAGAG
CTTCACAGTGCAGAGGCGAG
>DRB1_09_09
CACGTTTCTTGAAGCAGGATAAGTTTGAGTGTCATTTCTTCAACGGGACG
GAGCGGGTGCGGTATCTGCACAGAGGCATCTATAACCAAGAGGAGAACGT
GCGCTTCGACAGCGACGTGGGGGAGTACCGGGCGGTGACGGAGCTGGGGC
GGCCTGTCGCCGAGTCCTGGAACAGCCAGAAGGACTTCCTGGAGCGGAGG
CGGGCCGAGGTGGACACCGTGTGCAGACACAACTACGGGGTTGGTGAATG
CTTCACAGTGCAGAGGCGAG
>DRB1_09_10
CACGTTTCTTGAAGCAGGATAAGTTTGAGTGTCATTTCTTCAACGGGACG
GAGCGGGTGCGGTATCTGCACAGAGACATCTATAACCAAGAGGAGAACGT
GCGCTTCGACAGCGACGTGGGGGAGTACCGGGCGGTGACGGAGCTGGGGC
GGCCTGTCGCCGAGTCCTGGAACAGCCAGAAGGACTTCCTGGAGCGGAGG
CGGGCCGAGGTGGACACCGTGTGCAGACACAACTACGGGGTTGGTGAGAG
CTTCACAGTGCAGAGGCGAG
>DRB1_09_11
CACGTTTCTTGAAGCAGGATAAGTTTGAGTGTCATTTCTTCAACGGGACG
GAGCGGGTGCGGTATCTGCACAGAGGCATCTATAACCAAGAGGAGAACGT
GCGCTTCGACAGCGACGGGGGGGAGTACCGGGCGGTGACGGAGCTGGGGC
GGCCTGTCGCCGAGTCCTGGAACAGCCAGAAGGACTTCCTGGAGCGGAGG
CGGGCCGAGGTGGACACCGTGTGCAGACACAACTACGGGGTTGGTGAGAG
CTTCACAGTGCAGAGGCGAG
>DRB1_10_01_01
ATGGTGTGTCTGAGGCTCCCTGGAGGCTCCTGCATGGCAGTTCTGACAGT
GACACTGATGGTGCTGAGCTCCCCACTGGCTTTGGCTGGGGACACCAGAC
CACGTTTCTTGGAGGAGGTTAAGTTTGAGTGTCATTTCTTCAACGGGACG
GAGCGGGTGCGGTTGCTGGAAAGACGCGTCCATAACCAAGAGGAGTACGC
GCGCTACGACAGCGACGTGGGGGAGTACCGGGCGGTGACGGAGCTGGGGC
GGCCTGATGCCGAGTACTGGAACAGCCAGAAGGACCTCCTGGAGCGGAGG
CGTGCCGCGGTGGACACCTACTGCAGACACAACTACGGGGTTGGTGAGAG
CTTCACAGTGCAGCGGCGAGTTCAACCTAAGGTGACTGTGTATCCTTCAA
AGACCCAGCCCCTGCAGCACCACAACCTCCTGGTCTGTTCTGTGAATGGT
TTCTATCCAGGCAGCATTGAAGTCAGGTGGTTCCGGAACGGCCAGGAAGA
GAAGACTGGGGTGGTGTCCACGGGCCTGATCCAGAATGGAGACTGGACCT
TCCAGACCCTGGTGATGCTGGAAACAGTTCCTCAGAGTGGAGAGGTTTAC
ACCTGCCAAGTGGAGCACCCAAGTGTGATGAGCCCTCTCACAGTGGAATG
GAGAGCACGGTCTGAATCTGCACAGAGCAAGATGCTGAGTGGAGTCGGGG
GCTTTGTGCTGGGCCTGCTCTTCCTTGGGGCCGGGCTGTTCATCTACTTC
AGGAATCAGAAAGGACACTCTGGACTTCCGCCAACAGGATTCCTGAGCTG
A
>DRB1_10_01_02
CACGTTTCTTGGAGGAGGTTAAGTTTGAGTGTCATTTCTTCAACGGGACG
GAGCGGGTGCGGTTGCTGGAAAGACGCGTCCATAACCAAGAGGAGTACGC
GCGCTACGACAGCGACGTGGGGGAGTACCGGGCGGTGACGGAGCTGGGGC
GGCCTGATGCCGAGTACTGGAACAGCCAGAAGGACCTCCTGGAGCGGAGG
CGCGCCGCGGTGGACACCTACTGCAGACACAACTACGGGGTTGGTGAGAG
CTTCACAGTGCAGCGGCGAG
>DRB1_10_01_03
CACGTTTCTTGGAGGAGGTTAAGTTTGAGTGTCATTTCTTCAACGGGACG
GAGCGGGTGCGGTTGCTGGAAAGACGCGTCCATAACCAAGAGGAGTACGC
GCGCTACGACAGCGACGTGGGGGAGTACCGGGCGGTGACGGAGCTGGGGC
GGCCTGATGCCGAGTACTGGAACAGCCAGAAGGACCTCCTGGAGCGGAGG
CGGGCCGCGGTGGACACCTACTGCAGACACAACTACGGGGTTGGTGAGAG
CTTCACAGTGCAGCGGCGAGTTCAACCTAAGGTGACTGTGTATCCTTCAA
AGACCCAGCCCCTGCAGCACCACAACCTCCTGGTCTGTTCTGTGAATGGT
TTCTATCCAGGCAGCATTGAAGTCAGGTGGTTCCGGAACGGCCAGGAAGA
GAAGACTGGGGTGGTGTCCACGGGCCTGATCCAGAATGGAGACTGGACCT
TCCAGACCCTGGTGATGCTGGAAACAGTTCCTCAGAGTGGAGAGGTTTAC
ACCTGCCAAGTGGAGCACCCAAGTGTGATGAGCCCTCTCACAGTGGAATG
GA
>DRB1_10_02
CACGTTTCTTGGAGGAGGTTAAGTTTGAGTGTCATTTCTTCAACGGGACG
GAGCGGGTGCGGTTGCTGGAAAGACGCGTCCATAACCAAGAGGAGTACGC
GCGCTACGACAGCGACGTGGGGGAGTACCGGGCGGTGACGGAGCTGGGGC
GGCCTGATGCCGAGTACTGGAACAGCCAGAAGGACCTCCTGGAGCGGAGG
CGTGCCGCGGTGGACACCTACTGCAGACACAACTACGGGGTTGTGGAGAG
CTTCACAGTGCAGCGGCGAG
>DRB1_10_03
CACGTTTCTTGGAGGAGGTTAAGTTTGAGTGTCATTTCTTCAACGGGACG
GAGCGGGTGCGGTTGCTGGAAAGACGCGTCCATAACCAAGAGGAGTACGC
GCGCTTCGACAGCGACGTGGGGGAGTACCGGGCGGTGACGGAGCTGGGGC
GGCCTGATGCCGAGTACTGGAACAGCCAGAAGGACCTCCTGGAGCGGAGG
CGTGCCGCGGTGGACACCTACTGCAGACACAACTACGGGGTTGGTGAGAG
CTTCACAGTGCAGCGGCGAGTTCAACCTAAGGTGACTGTGTATCCTTCAA
AGACCCAGCCCCTGCAGCACCACAACCTCCTGGTCTGTTCTGTGAATGGT
TTCTATCCAGGCAGCATTGAAGTCAGGTGGTTCCGGAACGGCCAGGAAGA
GAAGACTGGGGTGGTGTCCACGGGCCTGATCCAGAATGGAGACTGGACCT
TCCAGACCCTGGTGATGCTGGAAACAGTTCCTCAGAGTGGAGAGGTTTAC
ACCTGCCAAGTGGAGCACCCAAGTGTGATGAGCCCTCTCACAGTGGAATG
GA
>DRB1_11_01_01
ATGGTGTGTCTGAGGCTCCCTGGAGGCTCCTGCATGGCAGTTCTGACAGT
GACACTGATGGTGCTGAGCTCCCCACTGGCTTTGGCTGGGGACACCAGAC
CACGTTTCTTGGAGTACTCTACGTCTGAGTGTCATTTCTTCAATGGGACG
GAGCGGGTGCGGTTCCTGGACAGATACTTCTATAACCAAGAGGAGTACGT
GCGCTTCGACAGCGACGTGGGGGAGTTCCGGGCGGTGACGGAGCTGGGGC
GGCCTGATGAGGAGTACTGGAACAGCCAGAAGGACTTCCTGGAAGACAGG
CGGGCCGCGGTGGACACCTACTGCAGACACAACTACGGGGTTGGTGAGAG
CTTCACAGTGCAGCGGCGAGTCCATCCTAAGGTGACTGTGTATCCTTCAA
AGACCCAGCCCCTGCAGCACCACAACCTCCTGGTCTGTTCTGTGAGTGGT
TTCTATCCAGGCAGCATTGAAGTCAGGTGGTTCCGGAATGGCCAGGAAGA
GAAGACTGGGGTGGTGTCCACAGGCCTGATCCACAATGGAGACTGGACCT
TCCAGACCCTGGTGATGCTGGAAACAGTTCCTCGGAGTGGAGAGGTTTAC
ACCTGCCAAGTGGAGCACCCAAGCGTGACAAGCCCTCTCACAGTGGAATG
GAGAGCACGGTCTGAATCTGCACAGAGCAAGATGCTGAGTGGAGTCGGGG
GCTTTGTGCTGGGCCTGCTCTTCCTTGGGGCCGGGCTGTTCATCTACTTC
AGGAATCAGAAAGGACACTCTGGACTTCAGCCAAGAGGATTCCTGAGCTG
A
>DRB1_11_01_02
ATGGTGTGTCTGAGGCTCCCTGGAGGCTCCTGCATGGCAGTTCTGACAGT
GACACTGATGGTGCTGAGCTCCCCACTGGCTTTGGCTGGGGACACCAGAC
CACGTTTCTTGGAGTACTCTACGTCTGAGTGTCATTTCTTCAATGGGACG
GAGCGGGTGCGGTTCCTGGACAGATACTTCTATAACCAAGAGGAGTACGT
GCGCTTCGACAGCGACGTGGGGGAGTTCCGGGCGGTGACGGAGCTGGGGC
GGCCTGATGAGGAGTACTGGAACAGCCAGAAGGACTTCCTGGAAGACAGG
CGGGCCGCGGTGGACACCTACTGCAGACACAACTACGGGGTTGGTGAGAG
CTTCACGGTGCAGCGGCGAGTCCATCCTAAGGTGACTGTGTATCCTTCAA
AGACCCAGCCCCTGCAGCACCACAACCTCCTGGTCTGTTCTGTGAGTGGT
TTCTATCCAGGCAGCATTGAAGTCAGGTGGTTCCGGAATGGCCAGGAAGA
GAAGACTGGGGTGGTGTCCACAGGCCTGATCCACAATGGAGACTGGACCT
TCCAGACCCTGGTGATGCTGGAAACAGTTCCTCGGAGTGGAGAGGTTTAC
ACCTGCCAAGTGGAGCACCCAAGCGTGACAAGCCCTCTCACAGTGGAATG
GAGAGCACGGTCTGAATCTGCACAGAGCAAGATGCTGAGTGGAGTCGGGG
GCTTTGTGCTGGGCCTGCTCTTCCTTGGGGCCGGGCTGTTCATCTACTTC
AGGAATCAGAAAGGACACTCTGGACTTCAGCCAAGAGGATTCCTGAGCTG
A
>DRB1_11_01_03
CACGTTTCTTGGAGTACTCTACGTCTGAGTGTCATTTCTTCAATGGGACG
GAGCGGGTGCGGTTCCTGGACAGATACTTCTATAACCAAGAGGAGTACGT
GCGCTTCGACAGCGACGTGGGGGAGTTCCGGGCGGTGACGGAGCTGGGGC
GGCCTGATGAGGAGTACTGGAACAGCCAGAAGGACTTCCTGGAAGACAGG
CGCGCCGCGGTGGACACCTACTGCAGACACAACTACGGGGTTGGTGAGAG
CTTCACAGTGCAGCGGCGAG
>DRB1_11_01_04
CGTTTCTTGGAGTACTCTACGTCTGAGTGTCATTTCTTCAACGGGACGGA
GCGGGTGCGGTTCCTGGACAGATACTTCTATAACCAAGAGGAGTACGTGC
GCTTCGACAGCGACGTGGGGGAGTTCCGGGCGGTGACGGAGCTGGGGCGG
CCTGATGAGGAGTACTGGAACAGCCAGAAGGACTTCCTGGAAGACAGGCG
GGCCGCGGTGGACACCTACTGCAGACACAACTACGGGGTTGGTGAGAGCT
TCACAGTGCAGCGGCGAG
>DRB1_11_01_05
CACGTTTCTTGGAGTACTCTACGTCTGAGTGTCATTTCTTCAATGGGACG
GAGCGGGTGCGGTTCCTGGACAGATACTTCTATAACCAAGAGGAGTACGT
GCGCTTCGACAGCGACGTGGGGGAGTTCCGGGCGGTGACGGAGCTGGGGC
GGCCTGATGAGGAGTACTGGAACAGCCAGAAGGACTTCCTGGAAGACAGG
CGGGCCGCGGTGGACACCTATTGCAGACACAACTACGGGGTTGGTGAGAG
CTTCACAGTGCAGCGGCGAG
>DRB1_11_01_06
CACGTTTCTTGGAGTACTCTACGTCTGAGTGTCATTTCTTCAATGGGACG
GAGCGGGTGCGGTTCCTGGACAGATACTTCTATAACCAAGAGGAGTACGT
GCGCTTCGACAGCGACGTGGGGGAGTTCCGGGCGGTGACGGAGCTGGGGC
GGCCTGATGAGGAGTACTGGAACAGCCAGAAGGACTTCCTGGAAGACAGG
CGGGCCGCGGTGGACACCTACTGCAGACACAACTACGGGGTTGGTGAGAG
CTTCACAGTGCAGCGACGAG
>DRB1_11_01_07
CACGTTTCTTGGAGTACTCTACGTCTGAGTGTCATTTCTTCAATGGGACG
GAGCGGGTGCGGTTCCTGGACAGATACTTCTATAACCAAGAGGAGTACGT
GCGCTTCGACAGCGACGTGGGGGAGTTCCGAGCGGTGACGGAGCTGGGGC
GGCCTGATGAGGAGTACTGGAACAGCCAGAAGGACTTCCTGGAAGACAGG
CGGGCCGCGGTGGACACCTACTGCAGACACAACTACGGGGTTGGTGAGAG
CTTCACAGTGCAGCGGCGAG
>DRB1_11_01_08
CACGTTTCTTGGAGTACTCTACGTCTGAGTGTCATTTCTTCAATGGGACG
GAGCGGGTGCGGTTCCTGGACAGATACTTCTATAACCAAGAGGAGTACGT
GCGCTTCGACAGCGACGTGGGGGAGTTCCGGGCGGTGACGGAGCTGGGGC
GGCCTGATGAGGAGTACTGGAACAGCCAGAAGGACTTCCTGGAAGACAGG
CGGGCCGCGGTGGACACCTACTGCAGACACAACTACGGGGTTGGTGAGAG
CTTCACAGTGCAGCGGCGAGTCCATCCTAAGGTGACTGTGTATCCTTCAA
AGACCCAGCCCCTGCAGCACCACAACCTCCTGGTCTGCTCTGTGAGTGGT
TTCTATCCAGGCAGCATTGAAGTCAGGTGGTTCCGGAATGGCCAGGAAGA
GAAGACTGGGGTGGTGTCCACAGGCCTGATCCACAATGGAGACTGGACCT
TCCAGACCCTGGTGATGCTGGAAACAGTTCCTCGGAGTGGAGAGGTTTAC
ACCTGCCAAGTGGAGCACCCAAGCGTGACAAGCCCTCTCACAGTGGAATG
GA
>DRB1_11_01_09
CACGTTTCTTGGAGTACTCTACGTCTGAGTGTCATTTCTTCAATGGGACG
GAGCGGGTGCGGTTCCTGGACAGATACTTCTATAACCAAGAGGAGTACGT
GCGCTTCGACAGCGACGTGGGGGAGTTCCGGGCGGTGACGGAGCTGGGGC
GGCCTGATGAGGAGTACTGGAACAGCCAGAAGGACTTCCTGGAAGACAGG
CGTGCCGCGGTGGACACCTACTGCAGACACAACTACGGGGTTGGTGAGAG
CTTCACAGTGCAGCGGCGAG
>DRB1_11_01_10
CACGTTTCTTGGAGTACTCTACGTCTGAGTGTCATTTCTTCAATGGGACG
GAGCGGGTGCGGTTCCTGGACAGATACTTCTATAACCAAGAGGAGTACGT
GCGCTTCGACAGCGACGTGGGGGAGTTCCGGGCGGTGACGGAGCTGGGGC
GGCCTGATGAGGAGTACTGGAACAGCCAGAAGGACTTCCTGGAAGACAGG
CGCGCCGCGGTGGACACCTATTGCAGACACAACTACGGGGTTGGTGAGAG
CTTCACAGTGCAGCGGCGAG
>DRB1_11_01_11
CACGTTTCTTGGAGTACTCTACGTCTGAGTGTCATTTCTTCAATGGGACG
GAGCGGGTGCGGTTCCTGGACAGATACTTCTATAACCAAGAGGAGTACGT
GCGCTTCGACAGCGACGTGGGGGAGTTCCGGGCGGTGACGGAGCTGGGGC
GGCCTGATGAGGAGTACTGGAACAGCCAGAAGGACTTCCTGGAAGACAGG
CGCGCCGCGGTGGACACCTACTGCAGACACAACTACGGGGTTGGTGAGAG
CTTCACGGTGCAGCGGCGAG
>DRB1_11_01_12
CACGTTTCTTGGAGTACTCTACGTCTGAGTGTCATTTCTTCAATGGGACG
GAGCGGGTGCGGTTCCTGGACAGATACTTCTATAACCAGGAGGAGTACGT
GCGCTTCGACAGCGACGTGGGGGAGTTCCGGGCGGTGACGGAGCTGGGGC
GGCCTGATGAGGAGTACTGGAACAGCCAGAAGGACTTCCTGGAAGACAGG
CGGGCCGCGGTGGACACCTACTGCAGACACAACTACGGGGTTGGTGAGAG
CTTCACAGTGCAGCGGCGAG
>DRB1_11_02_01
GGGGACACCAGACCACGTTTCTTGGAGTACTCTACGTCTGAGTGTCATTT
CTTCAATGGGACGGAGCGGGTGCGGTTCCTGGACAGATACTTCTATAACC
AAGAGGAGTACGTGCGCTTCGACAGCGACGTGGGGGAGTTCCGGGCGGTG
ACGGAGCTGGGGCGGCCTGATGAGGAGTACTGGAACAGCCAGAAGGACAT
CCTGGAAGACGAGCGGGCCGCGGTGGACACCTACTGCAGACACAACTACG
GGGTTGTGGAGAGCTTCACAGTGCAGCGGCGAGTCCATCCTAAGGTGACT
GTGTATCCTTCAAAGACCCAGCCCCTGCAGCACCACAACCTCCTGGTCTG
TTCTGTGAGTGGTTTCTATCCAGGCAGCATTGAAGTCAGGTGGTTCCGGA
ATGGCCAGGAAGAGAAGACTGGGGTGGTGTCCACAGGCCTGATCCACAAT
GGAGACTGGACCTTCCAGACCCTGGTGATGCTGGAAACAGTTCCTCGGAG
TGGAGAGGTTTACACCTGCCAAGTGGAGCACCCAAGCGTGACAAGCCCTC
TCACAGTGGAATGGAGAGCACGGTCTGAATCTGCACAGAGCAAGATGCTG
AGTGGAGTCGGGGGCTTTGTGCTGGGCCTGCTCTTCCTTGGGGCCGGGCT
GTTCATCTACTTCAGGAATCAGAAAGGACACTCTGGACTTCAGCCAAGAG
GATTCCTGAGCTGA
>DRB1_11_02_02
CACGTTTCTTGGAGTACTCTACGTCTGAGTGTCATTTCTTCAATGGGACG
GAGCGGGTGCGGTTCCTGGACAGATACTTCTATAACCAAGAGGAGTACGT
GCGCTTCGACAGCGACGTGGGGGAGTTCCGGGCAGTGACGGAGCTGGGGC
GGCCTGATGAGGAGTACTGGAACAGCCAGAAGGACATCCTGGAAGACGAG
CGGGCCGCGGTGGACACCTACTGCAGACACAACTACGGGGTTGTGGAGAG
CTTCACAGTGCAGCGGCGAG
>DRB1_11_03
ATGGTGTGTCTGAGGCTCCCTGGAGGCTCCTGCATGGCAGTTCTGACAGT
GACACTGATGGTGCTGAGCTCCCCACTGGCTTTGGCTGGGGACACCAGAC
CACGTTTCTTGGAGTACTCTACGTCTGAGTGTCATTTCTTCAATGGGACG
GAGCGGGTGCGGTTCCTGGACAGATACTTCTATAACCAAGAGGAGTACGT
GCGCTTCGACAGCGACGTGGGGGAGTTCCGGGCGGTGACGGAGCTGGGGC
GGCCTGATGAGGAGTACTGGAACAGCCAGAAGGACTTCCTGGAAGACGAG
CGGGCCGCGGTGGACACCTACTGCAGACACAACTACGGGGTTGTGGAGAG
CTTCACAGTGCAGCGGCGAGTCCATCCTAAGGTGACTGTGTATCCTTCAA
AGACCCAGCCCCTGCAGCACCACAACCTCCTGGTCTGTTCTGTGAGTGGT
TTCTATCCAGGCAGCATTGAAGTCAGGTGGTTCCGGAATGGCCAGGAAGA
GAAGACTGGGGTGGTGTCCACAGGCCTGATCCACAATGGAGACTGGACCT
TCCAGACCCTGGTGATGCTGGAAACAGTTCCTCGGAGTGGAGAGGTTTAC
ACCTGCCAAGTGGAGCACCCAAGCGTGACAAGCCCTCTCACAGTGGAATG
GAGAGCACGGTCTGAATCTGCACAGAGCAAGATGCTGAGTGGAGTCGGGG
GCTTTGTGCTGGGCCTGCTCTTCCTTGGGGCCGGGCTGTTCATCTACTTC
AGGAATCAGAAAGGACACTCTGGACTTCAGCCAAGAGGATTCCTGAGCTG
A
>DRB1_11_04_01
ATGGTGTGTCTGAGGCTCCCTGGAGGCTCCTGCATGGCAGTTCTGACAGT
GACACTGATGGTGCTGAGCTCCCCACTGGCTTTGGCTGGGGACACCAGAC
CACGTTTCTTGGAGTACTCTACGTCTGAGTGTCATTTCTTCAATGGGACG
GAGCGGGTGCGGTTCCTGGACAGATACTTCTATAACCAAGAGGAGTACGT
GCGCTTCGACAGCGACGTGGGGGAGTTCCGGGCGGTGACGGAGCTGGGGC
GGCCTGATGAGGAGTACTGGAACAGCCAGAAGGACTTCCTGGAAGACAGG
CGGGCCGCGGTGGACACCTACTGCAGACACAACTACGGGGTTGTGGAGAG
CTTCACAGTGCAGCGGCGAGTCCATCCTAAGGTGACTGTGTATCCTTCAA
AGACCCAGCCCCTGCAGCACCACAACCTCCTGGTCTGTTCTGTGAGTGGT
TTCTATCCAGGCAGCATTGAAGTCAGGTGGTTCCGGAATGGCCAGGAAGA
GAAGACTGGGGTGGTGTCCACAGGCCTGATCCACAATGGAGACTGGACCT
TCCAGACCCTGGTGATGCTGGAAACAGTTCCTCGGAGTGGAGAGGTTTAC
ACCTGCCAAGTGGAGCACCCAAGCGTGACAAGCCCTCTCACAGTGGAATG
GAGAGCACGGTCTGAATCTGCACAGAGCAAGATGCTGAGTGGAGTCGGGG
GCTTTGTGCTGGGCCTGCTCTTCCTTGGGGCCGGGCTGTTCATCTACTTC
AGGAATCAGAAAGGACACTCTGGACTTCAGCCAAGAGGATTCCTGAGCTG
A
>DRB1_11_04_02
GGGGACACCAGACCACGTTTCTTGGAGTACTCTACGTCTGAGTGTCATTT
CTTCAATGGGACGGAGCGGGTGCGGTTCCTGGACAGATACTTCTATAACC
AAGAGGAGTACGTGCGCTTCGACAGCGACGTGGGGGAGTTCCGGGCGGTG
ACGGAGCTGGGGCGGCCTGATGAGGAGTACTGGAACAGCCAGAAGGACTT
CCTGGAAGACAGGCGGGCCGCGGTGGACACCTACTGCAGACACAACTACG
GGGTTGTGGAGAGCTTCACGGTGCAGCGGCGAGTCCATCCTAAGGTGACT
GTGTATCCT
>DRB1_11_04_03
CACGTTTCTTGGAGTACTCTACGTCTGAGTGTCATTTCTTCAATGGGACG
GAGCGGGTGCGGTTCCTGGACAGATACTTCTATAACCAAGAGGAGTACGT
GCGCTTCGACAGCGACGTGGGGGAGTTCCGGGCGGTGACGGAGCTGGGGC
GGCCTGATGAGGAGTACTGGAACAGCCAGAAGGACTTCCTGGAAGACAGG
CGGGCCGCGGTGGACACCTATTGCAGACACAACTACGGGGTTGTGGAGAG
CTTCACAGTGCAGCGGCGAG
>DRB1_11_04_04
CACGTTTCTTGGAGTACTCTACGTCTGAGTGTCATTTCTTCAATGGGACG
GAGCGGGTGCGGTTCCTGGACAGATACTTCTATAACCAGGAGGAGTACGT
GCGCTTCGACAGCGACGTGGGGGAGTTCCGGGCGGTGACGGAGCTGGGGC
GGCCTGATGAGGAGTACTGGAACAGCCAGAAGGACTTCCTGGAAGACAGG
CGGGCCGCGGTGGACACCTACTGCAGACACAACTACGGGGTTGTGGAGAG
CTTCACAGTGCAGCGGCGAG
>DRB1_11_04_05
CACGTTTCTTGGAGTACTCTACGTCTGAGTGTCATTTCTTCAACGGGACG
GAGCGGGTGCGGTTCCTGGACAGATACTTCTATAACCAAGAGGAGTACGT
GCGCTTCGACAGCGACGTGGGGGAGTTCCGGGCGGTGACGGAGCTGGGGC
GGCCTGATGAGGAGTACTGGAACAGCCAGAAGGACTTCCTGGAAGACAGG
CGGGCCGCGGTGGACACCTACTGCAGACACAACTACGGGGTTGTGGAGAG
CTTCACAGTGCAGCGGCGAG
>DRB1_11_04_06
CACGTTTCTTGGAGTACTCTACGTCTGAGTGTCATTTCTTCAATGGGACG
GAGCGGGTGCGGTTCCTGGACAGATACTTCTATAACCAAGAGGAGTACGT
GCGCTTCGACAGCGACGTGGGGGAGTTCCGGGCGGTGACGGAGCTGGGGC
GGCCTGATGAGGAGTACTGGAACAGCCAGAAGGACTTCCTGGAAGACAGG
CGGGCCGCGGTGGACACCTACTGCAGACACAACTACGGGGTTGTGGAGAG
CTTCACAGTGCAGAGGCGAG
>DRB1_11_04_07
CACGTTTCTTGGAGTACTCTACGTCTGAGTGTCATTTCTTCAATGGGACG
GAGCGGGTGCGGTTCCTGGACAGATACTTCTATAACCAAGAGGAGTACGT
GCGCTTCGACAGCGACGTGGGGGAGTTCCGGGCGGTGACGGAGCTGGGGC
GGCCTGATGAGGAGTACTGGAACAGCCAGAAGGACTTCCTGGAAGACAGG
CGCGCCGCGGTGGACACCTACTGCAGACACAACTACGGGGTTGTGGAGAG
CTTCACAGTGCAGCGGCGAG
>DRB1_11_05
CACGTTTCTTGGAGTACTCTACGGGTGAGTGTCATTTCTTCAATGGGACG
GAGCGGGTGCGGTTCCTGGACAGATACTTCTATAACCAAGAGGAGTACGT
GCGCTTCGACAGCGACGTGGGGGAGTTCCGGGCGGTGACGGAGCTGGGGC
GGCCTGATGAGGAGTACTGGAACAGCCAGAAGGACTTCCTGGAAGACAGG
CGGGCCGCGGTGGACACCTACTGCAGACACAACTACGGGGTTGGTGAGAG
CTTCACAGTGCAGCGGCGAGTCCATCCTAAGGTGACTGTGTATCCTTCAA
AGACCCAGCCCCTGCAGCACCACAACCTCCTGGTCTGTTCTGTGAGTGGT
TTCTATCCAGGCAGCATTGAAGTCAGGTGGTTCCGGAATGGCCAGGAAGA
GAAGACTGGGGTGGTGTCCACAGGCCTGATCCACAATGGAGACTGGACCT
TCCAGACCCTGGTGATGCTGGAAACAGTTCCTCGGAGTGGAGAGGTTTAC
ACCTGCCAAGTGGAGCACCCAAGCGTGACAAGCCCTCTCACAGTGGAAT
>DRB1_11_06_01
CACGTTTCTTGGAGTACTCTACGTCTGAGTGTCATTTCTTCAATGGGACG
GAGCGGGTGCGGTTCCTGGACAGATACTTCTATAACCAAGAGGAGTACGT
GCGCTTCGACAGCGACGTGGGGGAGTTCCGGGCGGTGACGGAGCTGGGGC
GGCCTGATGAGGAGTACTGGAACAGCCAGAAGGACTTCCTGGAAGACAGG
CGGGCCGCGGTGGACACCTACTGCAGACACAACTACGGGGCTGTGGAGAG
CTTCACAGTGCAGCGGCGAGTCCATCCTAAGGTGACTGTGTATCCTTCAA
AGACCCAGCCCCTGCAGCACCACAACCTCCTGGTCTGTTCTGTGAGTGGT
TTCTATCCAGGCAGCATTGAAGTCAGGTGGTTCCGGAATGGCCAGGAAGA
GAAGACTGGGGTGGTGTCCACAGGCCTGATCCACAATGGAGACTGGACCT
TCCAGACCCTGGTGATGCTGGAAACAGTTCCTCGGAGTGGAGAGGTTTAC
ACCTGCCAAGTGGAGCACCCAAGCGTGACAAGCCCTCTCACAGTGGAATG
GA
>DRB1_11_06_02
CACGTTTCTTGGAGTACTCTACGTCTGAGTGTCATTTCTTCAATGGGACG
GAGCGGGTGCGGTTCCTGGACAGATACTTCTATAACCAAGAGGAGTACGT
GCGCTTCGACAGCGACGTGGGGGAGTTCCGGGCGGTGACGGAGCTGGGGC
GGCCTGATGAGGAGTACTGGAACAGCCAGAAGGACTTCCTGGAAGACAGG
CGGGCCGCGGTGGACACCTATTGCAGACACAACTACGGGGCTGTGGAGAG
CTTCACAGTGCAGCGGCGAG
>DRB1_11_07
CACGTTTCTTGGAGTACTCTACGTCTGAGTGTCATTTCTTCAATGGGACG
GAGCGGGTGCGGTTCCTGGACAGATACTTCTATAACCAAGAGGAGTACGT
GCGCTTCGACAGCGACGTGGGGGAGTTCCGGGCGGTGACGGAGCTGGGGC
GGCCTGATGAGGAGTACTGGAACAGCCAGAAGGACCTCCTGGAGCAGAAG
CGGGGCCGGGTGGACAACTACTGCAGACACAACTACGGGGTTGTGGAGAG
CTTCACAGTGCAGCGGCGAG
>DRB1_11_08_01
CACGTTTCTTGGAGTACTCTACGTCTGAGTGTCATTTCTTCAATGGGACG
GAGCGGGTGCGGTTCCTGGACAGATACTTCTATAACCAAGAGGAGTACGT
GCGCTTCGACAGCGACGTGGGGGAGTTCCGGGCGGTGACGGAGCTGGGGC
GGCCTGATGAGGAGTACTGGAACAGCCAGAAGGACCTCCTGGAAGACAGG
CGGGCCGCGGTGGACACCTACTGCAGACACAACTACGGGGTTGGTGAGAG
CTTCACAGTGCAGCGGCGAGTCCATCCTAAGGTGACTGTGTATCCTTCAA
AGACCCAGCCCCTGCAGCACCACAACCTCCTGGTCTGTTCTGTGAGTGGT
TTCTATCCAGGCAGCATTGAAGTCAGGTGGTTCCGGAATGGCCAGGAAGA
GAAGACTGGGGTGGTGTCCACAGGCCTGATCCACAATGGAGACTGGACCT
TCCAGACCCTGGTGATGCTGGAAACAGTTCCTCGGAGTGGAGAGGTTTAC
ACCTGCCAAGTGGAGCACCCAAGCGTGACAAGCCCTCTCACAGTGGAAT
>DRB1_11_08_02
CACGTTTCTTGGAGTACTCTACGTCTGAGTGTCATTTCTTCAATGGGACG
GAGCGGGTGCGGTTCCTGGACAGATACTTCTATAACCAAGAGGAGTACGT
GCGCTTCGACAGCGACGTGGGGGAGTTCCGGGCGGTGACGGAGCTGGGGC
GGCCTGATGAGGAGTACTGGAACAGCCAGAAGGACCTCCTGGAAGACAGG
CGGGCCGCGGTGGACACCTACTGCAGACACAACTACGGGGTTGGTGAGAG
CTTCACGGTGCAGCGGCGAGTCCATCCTAAGGTGACTGTGTATCCTTCAA
AGACCCAGCCCCTGCAGCACCACAACCTCCTGGTCTGTTCTGTGAGTGGT
TTCTATCCAGGCAGCATTGAAGTCAGGTGGTTCCGGAATGGCCAGGAAGA
GAAGACTGGGGTGGTGTCCACAGGCCTGATCCACAATGGAGACTGGACCT
TCCAGACCCTGGTGATGCTGGAAACAGTTCCTCGGAGTGGAGAGGTTTAC
ACCTGCCAAGTGGAGCACCCAAGCGTGACAAGCCCTCTCACAGTGGAAT
>DRB1_11_09
CACGTTTCTTGGAGTACTCTACGTCTGAGTGTCATTTCTTCAATGGGACG
GAGCGGGTGCGGTTCCTGGACAGATACTTCCATAACCAGGAGGAGAACGT
GCGCTTCGACAGCGACGTGGGGGAGTTCCGGGCGGTGACGGAGCTGGGGC
GGCCTGATGAGGAGTACTGGAACAGCCAGAAGGACTTCCTGGAAGACAGG
CGGGCCGCGGTGGACACCTACTGCAGACACAACTACGGGGTTGGTGAGAG
CTTCACAGTGCAGCGGCGAGTCCATCCTAAGGTGACTGTGTATCCTTCAA
AGACCCAGCCCCTGCAGCACCACAACCTCCTGGTCTGTTCTGTGAGTGGT
TTCTATCCAGGCAGCATTGAAGTCAGGTGGTTCCGGAATGGCCAGGAAGA
GAAGACTGGGGTGGTGTCCACAGGCCTGATCCACAATGGAGACTGGACCT
TCCAGACCCTGGTGATGCTGGAAACAGTTCCTCGGAGTGGAGAGGTTTAC
ACCTGCCAAGTGGAGCACCCAAGCGTGACAAGCCCTCTCACAGTGGAAT
>DRB1_11_100
CACGTTTCTTGGAGTACTCTACGTCTGAGTGTCATTTCTTCAATGGGACG
GAGCGGGTGCGGTTCCTGGACAGATACTTCTATAACCAAGAGGAGTACGT
GCGCTTCGACAGCGACGTGGGGGAGTTCCGGGCGGTGACGGAGCTGGGGC
GGCCTGATGAGGAGTACTGGAACAGCCAGAAGGACTTCCTGGAAGACAGG
CGGGCCGCGGTGGACACCTACTGCAGACACAACTACGGGGTTGGTGAGAG
CTTCACAGTGCAGCAGCGAG
>DRB1_11_101
CACGTTTCTTGGAGTACTCTACGTCTGAGTGTCATTTCTTCAATGGGACG
GAGCGGGTGCGGTTCCTGGACAGATACTTCTATAACCAAGAGGAGTACGT
GCGCTTCGACAGCGACGTGGGGGAGTTCCGGGCGGTGACGGAGCTGGGGC
GGCCTGATGAGGAGTACTGGAACAGCCAGAAGGACTTCCTGGAAGACAGG
CGGGCCGCGGTGGACACCTACTGCAGACACAACTACCGGGTTGGTGAGAG
CTTCACAGTGCAGCGGCGAG
>DRB1_11_102
CACGTTTCTTGGAGTACTCTACGTCTGAGTGTCATTTCTTCAATGGGACG
GAGCGGGTGCGGTTCCTGGACAGATACTTCTATCACCAAGAGGAGTACGT
GCGCTTCGACAGCGACGTGGGGGAGTTCCGGGCGGTGACGGAGCTGGGGC
GGCCTGATGAGGAGTACTGGAACAGCCAGAAGGACTTCCTGGAAGACAGG
CGGGCCGCGGTGGACACCTACTGCAGACACAACTACGGGGTTGTGGAGAG
CTTCACAGTGCAGCGGCGAG
>DRB1_11_10_01
CACGTTTCTTGGAGTACTCTACGTCTGAGTGTCATTTCTTCAATGGGACG
GAGCGGGTGCGGTTCCTGGACAGATACTTCCATAACCAGGAGGAGTTCGT
GCGCTTCGACAGCGACGTGGGGGAGTTCCGGGCGGTGACGGAGCTGGGGC
GGCCTGATGAGGAGTACTGGAACAGCCAGAAGGACTTCCTGGAAGACAGG
CGGGCCGCGGTGGACACCTACTGCAGACACAACTACGGGGTTGGTGAGAG
CTTCACGGTGCAGCGGCGAG
>DRB1_11_10_02
CACGTTTCTTGGAGTACTCTACGTCTGAGTGTCATTTCTTCAATGGGACG
GAGCGGGTGCGGTTCCTGGACAGATACTTCCATAACCAGGAGGAGTTCGT
GCGCTTCGACAGCGACGTGGGGGAGTTCCGGGCGGTGACGGAGCTGGGGC
GGCCTGATGAGGAGTACTGGAACAGCCAGAAGGACTTCCTGGAAGACAGG
CGGGCCGCGGTGGACACCTACTGCAGACACAACTACGGGGTTGGTGAGAG
CTTCACAGTGCAGCGGCGAG
>DRB1_11_11_01
GGGGACACCCGACCACGTTTCTTGGAGTACTCTACGTCTGAGTGTCATTT
CTTCAATGGGACGGAGCGGGTGCGGTTCCTGGACAGATACTTCTATAACC
AAGAGGAGTACGTGCGCTTCGACAGCGACGTGGGGGAGTTCCGGGCGGTG
ACGGAGCTGGGGCGGCCTGATGAGGAGTACTGGAACAGCCAGAAGGACTT
CCTGGAAGACGAGCGGGCCGCGGTGGACACCTACTGCAGACACAACTACG
GGGTTGGTGAGAGCTTCACAGTGCAGCGGCGAG
>DRB1_11_11_02
ATGGTGTGTCTGAAGCTCCCTGGAGGCTCCTGCATGGCAGTTCTGACAGT
GACACTGATGGTGCTGAGCTCCCCACTGGCTTTGGCTGGGGACACCAGAC
CACGTTTCTTGGAGTACTCTACGTCTGAGTGTCATTTCTTCAATGGGACG
GAGCGGGTGCGGTTCCTGGACAGATACTTCTATAACCAAGAGGAGTACGT
GCGCTTCGACAGCGACGTGGGGGAGTTCCGGGCGGTGACGGAGCTGGGGC
GGCCTGATGAGGAGTACTGGAACAGCCAGAAGGACTTCCTGGAAGACGAG
CGGGCCGCGGTGGACACCTACTGCAGACACAACTACGGGGTTGGTGAGAG
CTTCACAGTGCAGCGGCGAGTCCATCCTAAGGTGACTGTGTATCCTTCAA
AGACCCAGCCCCTGCAGCACCACAACCTCCTGGTCTGTTCTGTGAGTGGT
TTCTATCCAGGCAGCATTGAAGTCAGGTGGTTCCGGAATGGCCAGGAAGA
GAAGACTGGGGTGGTGTCCACAGGCCTGATCCACAATGGAGACTGGACCT
TCCAGACCCTGGTGATGCTGGAAACAGTTCCTCGGAGTGGAGAGGTTTAC
ACCTGCCAAGTGGAGCACCCAAGCGTGACAAGCCCTCTCACAGTGGAATG
GAGAGCACGGTCTGAATCTGCACAGAGCAAGATGCTGAGTGGAGTCGGGG
GCTTTGTGCTGGGCCTGCTCTTCCTTGGGGCCGGGCTGTTCATCTACTTC
AGGAATCAGAAAGGACACTCTGGACTTCAGCCAAGAGGATTCCTGAGCTG
A
>DRB1_11_12_01
CACGTTTCTTGGAGTACTCTACGTCTGAGTGTCATTTCTTCAATGGGACG
GAGCGGGTGCGGTTCCTGGACAGATACTTCTATAACCAAGAGGAGTTCGT
GCGCTTCGACAGCGACGTGGGGGAGTTCCGGGCGGTGACGGAGCTGGGGC
GGCCTGATGAGGAGTACTGGAACAGCCAGAAGGACTTCCTGGAAGACAGG
CGGGCCGCGGTGGACACCTACTGCAGACACAACTACGGGGTTGGTGAGAG
CTTCACAGTGCAGCGGCGAGTCCATCCTAAGGTGACTGTGTATCCTTCAA
AGACCCAGCCCCTGCAGCACCACAACCTCCTGGTCTGTTCTGTGAGTGGT
TTCTATCCAGGCAGCATTGAAGTCAGGTGGTTCCGGAATGGCCAGGAAGA
GAAGACTGGGGTGGTGTCCACAGGCCTGATCCACAATGGAGACTGGACCT
TCCAGACCCTGGTGATGCTGGAAACAGTTCCTCGGAGTGGAGAGGTTTAC
ACCTGCCAAGTGGAGCACCCAAGCGTGACAAGCCCTCTCACAGTGGAATG
GA
>DRB1_11_12_02
CACGTTTCTTGGAGTACTCTACGTCTGAGTGTCATTTCTTCAATGGGACG
GAGCGGGTGCGGTTCCTGGACAGATACTTCTATAACCAGGAGGAGTTCGT
GCGCTTCGACAGCGACGTGGGGGAGTTCCGGGCGGTGACGGAGCTGGGGC
GGCCTGATGAGGAGTACTGGAACAGCCAGAAGGACTTCCTGGAAGACAGG
CGGGCCGCGGTGGACACCTACTGCAGACACAACTACGGGGTTGGTGAGAG
CTTCACAGTGCAGCGGCGAG
>DRB1_11_13_01
GGGGACACCAGACCACGTTTCTTGGAGTACTCTACGTCTGAGTGTCATTT
CTTCAATGGGACGGAGCGGGTGCGGTTCCTGGACAGATACTTCCATAACC
AGGAGGAGTTCGTGCGCTTCGACAGCGACGTGGGGGAGTTCCGGGCGGTG
ACGGAGCTGGGGCGGCCTGATGAGGAGTACTGGAACAGCCAGAAGGACCT
CCTGGAGCGGAGGCGGGCCGCGGTGGACACCTATTGCAGACACAACTACG
GGGTTGTGGAGAGCTTCACAGTGCAGCGGCGAGTCCATCCTAAGGTGACT
GTGTATCCTTCAAAGACCCAGCCCCTGCAGCACCACAACCTGCTGGTCTG
TTCTGTGAGTGGTTTCTATCCAGGCAGCATTGAAGTCAGGTGGTTCCGGA
ATGGCCAGGAAGAGAAGACGGGGGTGGTGTCCACAGGCCTGATCCACAAT
GGAGACTGGACCTTCCAGACCCTGGTGATGCTGGAAACAGTTCCTCGGAG
TGGAGAGGTTTACACCTGCCAAGTGGAGCACCCAAGCGTGACAAGCCCTC
TCACAGTGGAAT
>DRB1_11_13_02
CACGTTTCTTGGAGTACTCTACGTCTGAGTGTCATTTCTTCAATGGGACG
GAGCGGGTGCGGTTCCTGGACAGATACTTCCATAACCAGGAGGAGTTCGT
GCGCTTCGACAGCGACGTGGGGGAGTTCCGGGCGGTGACGGAGCTGGGGC
GGCCTGATGAGGAGTACTGGAACAGCCAGAAGGACCTCCTGGAGCGGAGG
CGGGCCGCGGTGGACACCTATTGCAGACACAACTACGGGGTTGTGGAGAG
CTTCACAGTGCAGCGGCGAGTCCATCCTAAGGTGACTGTGTATCCTTCAA
AGACCCAGCCCCTGCAGCACCACAACCTGCTGGTCTGTTCTGTGAGTGGT
TTCTATCCAGGCAGCATTGAAGTCAGGTGGTTCCGGAATGGCCAGGAAGA
GAAGACTGGGGTGGTGTCCACAGGCCTGATCCACAATGGAGACTGGACCT
TCCAGACCCTGGTGATGCTGGAAACAGTTCCTCGGAGTGGAGAGGTTTAC
ACCTGCCAAGTGGAGCACCCAAGCGTGACAAGCCCTCTCACAGTGGAATG
GA
>DRB1_11_14_01
GGGGACACCAGACCACGTTTCTTGGAGTACTCTACGTCTGAGTGTCATTT
CTTCAATGGGACGGAGCGGGTGCGGTTCCTGGACAGATACTTCTATAACC
AAGAGGAGTACGTGCGCTTCGACAGCGACGTGGGGGAGTTCCGGGCGGTG
ACGGAGCTGGGGCGGCCTGATGAGGAGTACTGGAACAGCCAGAAGGACAT
CCTGGAAGACGAGCGGGCCGCGGTGGACACCTACTGCAGACACAACTACG
GGGTTGGTGAGAGCTTCACAGTGCAGCGGCGAGTCCATCCTAAGGTGACT
GTGTATCCTTCAAAGACCCAGCCCCTGCAGCACCACAACCTCCTGGTCTG
TTCTGTGAGTGGTTTCTATCCAGGCAGCATTGAAGTCAGGTGGTTCCGGA
ATGGCCAGGAAGAGAAGACTGGGGTGGTGTCCACAGGCCTGATCCACAAT
GGAGACTGGACCTTCCAGACCCTGGTGATGCTGGAAACAGTTCCTCGGAG
TGGAGAGGTTTACACCTGCCAAGTGGAGCACCCAAGCGTGACAAGCCCTC
TCACAGTGGAAT
>DRB1_11_14_02
CACGTTTCTTGGAGTACTCTACGTCTGAGTGTCATTTCTTCAATGGGACG
GAGCGGGTGCGGTTCCTGGACAGATACTTCTATAACCAAGAGGAGTACGT
GCGCTTCGACAGCGACGTGGGGGAGTTCCGGGCGGTGACGGAGCTGGGGC
GGCCTGATGAGGAGTACTGGAACAGCCAGAAGGACATCCTGGAAGACGAG
CGGGCCGCGGTGGACACCTACTGCAGACACAACTACGGGGTTGGTGAGAG
CTTCACGGTGCAGCGGCGAG
>DRB1_11_15
ATGGTGTGTCTGAGGCTCCCTGGAGGCTCCTGCATGGCAGTTCTGACAGT
GACACTGATGGTGCTGAGCTCCCCACTGGCTTTGGCTGGGGACACCAGAC
CACGTTTCTTGGAGTACTCTACGTCTGAGTGTCATTTCTTCAATGGGACG
GAGCGGGTGCGGTTCCTGGACAGATACTTCTATAACCAAGAGGAGGACTT
GCGCTTCGACAGCGACGTGGGGGAGTTCCGGGCGGTGACGGAGCTGGGGC
GGCCTGATGAGGAGTACTGGAACAGCCAGAAGGACTTCCTGGAAGACAGG
CGGGCCGCGGTGGACACCTACTGCAGACACAACTACGGGGTTGGTGAGAG
CTTCACAGTGCAGCGGCGAGTCCATCCTAAGGTGACTGTGTATCCTTCAA
AGACCCAGCCCCTGCAGCACCACAACCTCCTGGTCTGTTCTGTGAGTGGT
TTCTATCCAGGCAGCATTGAAGTCAGGTGGTTCCGGAATGGCCAGGAAGA
GAAGACTGGGGTGGTGTCCACAGGCCTGATCCACAATGGAGACTGGACCT
TCCAGACCCTGGTGATGCTGGAAACAGTTCCTCGGAGTGGAGAGGTTTAC
ACCTGCCAAGTGGAGCACCCAAGCGTGACAAGCCCTCTCACAGTGGAATG
GAGAGCACGGTCTGAATCTGCACAGAGCAAGATGCTGAGTGGAGTCGGGG
GCTTTGTGCTGGGCCTGCTCTTCCTTGGGGCCGGGCTGTTCATCTACTTC
AGGAATCAGAAAGGACACTCTGGACTTCAGCCAAGAGGATTCCTGAGCTG
A
>DRB1_11_16
CACGTTTCTTGGAGTACTCTACGTCTGAGTGTCATTTCTTCAATGGGACG
GAGCGGGTGCGGTTCCTGGACAGATACTTCCATAACCAGGAGGAGAACGT
GCGCTTCGACAGCGACGTGGGGGAGTTCCGGGCGGTGACGGAGCTGGGGC
GGCCTGATGAGGAGTACTGGAACAGCCAGAAGGACATCCTGGAAGACGAG
CGGGCCGCGGTGGACACCTACTGCAGACACAACTACGGGGTTGTGGAGAG
CTTCACAGTGCAGCGGCGAG
>DRB1_11_17
GGGGACACCAGACCACGTTTCTTGGAGTACTCTACGTCTGAGTGTCATTT
CTTCAATGGGACGGAGCGGGTGCGGTTCCTGGACAGATACTTCCATAACC
AGGAGGAGTTCGTGCGCTTCGACAGCGACGTGGGGGAGTACCGGGCGGTG
ACGGAGCTGGGGCGGCCTGATGAGGAGTACTGGAACAGCCAGAAGGACCT
CCTGGAGCGGAGGCGGGCCGAGGTGGACACCTATTGCAGACACAACTACG
GGGTTGTGGAGAGCTTCACAGTGCAGCGGCGAGTCCATCCTAAGGTGACT
GTGTATCCTTCAAAGACCCAGCCCCTGCAGCACCACAA
>DRB1_11_18
CACGTTTCTTGGAGTACTCTACGTCTGAGTGTCATTTCTTCAATGGGACG
GAGCGGGTGCGGTTCCTGGACAGATACTTCTATAACCAAGAGGAGTACGT
GCGCTTCGACAGCGACGTGGGGGAGTTCCGGGCGGTGACGGAGCTGGGGC
GGCCTGATGAGGAGTACTGGAACAGCCAGAAGGACATCCTGGAAGACAGG
CGGGCCGCGGTGGACACCTACTGCAGACACAACTACGGGGTTGTGGAGAG
CTTCACAGTGCAGCGGCGAGTCCATCCTAAGGTGACTGTGTATCCTTCAA
AGACCCAGCCCCTGCAGCACCACAACCTCCTGGTCTGTTCTGTGAGTGGT
TTCTATCCAGGCAGCATTGAAGTCAGGTGGTTCCGGAATGGCCAGGAAGA
GAAGACTGGGGTGGTGTCCACAGGCCTGATCCACAATGGAGACTGGACCT
TCCAGACCCTGGTGATGCTGGAAACAGTTCCTCGGAGTGGAGAGGTTTAC
ACCTGCCAAGTGGAGCACCCAAGCGTGACAAGCCCTCTCACAGTGGAATG
GA
>DRB1_11_19_01
CACGTTTCTTGGAGTACTCTACGTCTGAGTGTCATTTCTTCAATGGGACG
GAGCGGGTGCGGTTCCTGGACAGATACTTCTATAACCAAGAGGAGTACGT
GCGCTTCGACAGCGACGTGGGGGAGTTCCGGGCGGTGACGGAGCTGGGGC
GGCCTGATGAGGAGTACTGGAACAGCCAGAAGGACATCCTGGAAGACAGG
CGGGCCGCGGTGGACACCTACTGCAGACACAACTACGGGGTTGGTGAGAG
CTTCACAGTGCAGCGGCGAGTCCATCCTAAGGTGACTGTGTATCCTTCAA
AGACCCAGCCCCTGCAGCACCACAACCTCCTGGTCTGTTCTGTGAGTGGT
TTCTATCCAGGCAGCATTGAAGTCAGGTGGTTCCGGAATGGCCAGGAAGA
GAAGACTGGGGTGGTGTCCACAGGCCTGATCCACAATGGAGACTGGACCT
TCCAGACCCTGGTGATGCTGGAAACAGTTCCTCGGAGTGGAGAGGTTTAC
ACCTGCCAAGTGGAGCACCCAAGCGTGACAAGCCCTCTCACAGTGGAAT
>DRB1_11_19_02
CACGTTTCTTGGAGTACTCTACGTCTGAGTGTCATTTCTTCAATGGGACG
GAGCGGGTGCGGTTCCTGGACAGATACTTCTATAACCAAGAGGAGTACGT
GCGCTTCGACAGCGACGTGGGGGAGTTCCGGGCGGTGACGGAGCTGGGGC
GGCCTGATGAGGAGTACTGGAACAGCCAGAAGGACATCCTGGAAGACAGG
CGCGCCGCGGTGGACACCTACTGCAGACACAACTACGGGGTTGGTGAGAG
CTTCACAGTGCAGCGGCGAG
>DRB1_11_20
CACGTTTCTTGGAGTACTCTACGTCTGAGTGTCATTTCTTCAATGGGACG
GAGCGGGTGCGGTTCCTGGACAGATACTTCCATAACCAGGAGGAGAACGT
GCGCTTCGACAGCGACGTGGGGGAGTTCCGGGCGGTGACGGAGCTGGGGC
GGCCTGATGAGGAGTACTGGAACAGCCAGAAGGACATCCTGGAAGACGAG
CGGGCCGCGGTGGACACCTACTGCAGACACAACTACGGGGTTGGTGAGAG
CTTCACAGTGCAGCGGCGAG
>DRB1_11_21
CACGTTTCTTGGAGTACTCTACGTCTGAGTGTCATTTCTTCAATGGGACG
GAGCGGGTGCGGTTCCTGGACAGATACTTCTATAACCAAGAGGAGTACGT
GCGCTTCGACAGCGACGTGGGGGAGTTCCGGGCGGTGACGGAGCTGGGGC
GGCCTGATGAGGAGTACTGGAACAGCCAGAAGGACATCCTGGAAGACGAG
CGGGCCGCGGTGGACACCTACTGCAGACACAACTACGGGGCTGTGGAGAG
CTTCACAGTGCAGCGGCGAGTCCATCCTAAGGTGACTGTGTATCCTTCAA
AGACCCAGCCCCTGCAGCACCACAACCTCCTGGTCTGTTCTGTGAGTGGT
TTCTATCCAGGCAGCATTGAAGTCAGGTGGTTCCGGAATGGCCAGGAAGA
GAAGACTGGGGTGGTGTCCACAGGCCTGATCCACAATGGAGACTGGACCT
TCCAGACCCTGGTGATGCTGGAAACAGTTCCTCGGAGTGGAGAGGTTTAC
ACCTGCCAAGTGGAGCACCCAAGCGTGACAAGCCCTCTCACAGTGGAAT
>DRB1_11_22
CACGTTTCTTGGAGCAGGTTAAACATGAGTGTCATTTCTTCAATGGGACG
GAGCGGGTGCGGTTCCTGGACAGATACTTCTATAACCAGGAGGAGTACGT
GCGCTTCGACAGCGACGTGGGGGAGTTCCGGGCGGTGACGGAGCTGGGGC
GGCCTGATGAGGAGTACTGGAACAGCCAGAAGGACTTCCTGGAAGACAGG
CGGGCCGCGGTGGACACCTACTGCAGACACAACTACGGGGTTGGTGAGAG
>DRB1_11_23
CCACGTTTCTTGGAGTACTCTACGTCTGAGTGTCATTTCTTCAATGGGAC
GGAGCGGGTGCGGTTCCTGGACAGATACTTCTATAACCAAGAGGAGTACG
TGCGCTTCGACAGCGACGTGGGGGAGTTCCGGGCGGTGACGGAGCTGGGG
CGGCCTGATGAGGAGTACTGGAACAGCCAGAAGGACTTCCTGGAAGACAG
GCGGGCCCTGGTGGACACCTACTGCAGACACAACTACGGGGTTGGTG
>DRB1_11_24
CACGTTTCTTGGAGTACTCTACGTCTGAGTGTCATTTCTTCAATGGGACG
GAGCGGGTGCGGTTCCTGGACAGATACTTCTATAACCAAGAGGAGGACGT
GCGCTTCGACAGCGACGTGGGGGAGTTCCGGGCGGTGACGGAGCTGGGGC
GGCCTGATGAGGAGTACTGGAACAGCCAGAAGGACTTCCTGGAAGACAGG
CGGGCCGCGGTGGACACCTACTGCAGACACAACTACGGGGTTGGTGAGAG
CTTCACAGTGCAGCGGCGAG
>DRB1_11_25
CACGTTTCTTGGAGTACTCTACGTCTGAGTGTCATTTCTTCAATGGGACG
GAGCGGGTGCGGTTCCTGGACAGATACTTCTATAACCAAGAGGAGTACGT
GCGCTTCGACAGCGACGTGGGGGAGTTCCGGGCGGTGACGGAGCTGGGGC
GGCCTGATGAGGAGTACTGGAACAGCCAGAAGGACTTCCTGGAAGACAGG
CGGGCCCTGGTGGACACCTACTGCAGACACAACTACGGGGTTGTGGAGAG
CTTCACAGTGCAGCGGCGAG
>DRB1_11_26
TTGGAGTACTCTACGTCTGAGTGTCATTTCTTCAATGGGACGGAGCGGGT
GCGGTTCCTGGACAGATACTTCTATAACCAAGAGGAGTACGTGCGCTTCG
ACAGCGACGTGGGGGAGTTCCGGGCGGTGACGGAGCTGGGGCGGCCTGAT
GAGGAGTACTGGAACAGCCAGAAGGACCTCCTGGAGCAGAGGCGGGCCGC
GGTGGACACCTACTGCAGACACAACTACGGGGTTGGTGAG
>DRB1_11_27_01
CACGTTTCTTGGAGTACTCTACGTCTGAGTGTCATTTCTTCAATGGGACG
GAGCGGGTGCGGTTCCTGGACAGATACTTCTATAACCAAGAGGAGTACGT
GCGCTTCGACAGCGACGTGGGGGAGTTCCGGGCGGTGACGGAGCTGGGGC
GGCCTGATGAGGAGTACTGGAACAGCCAGAAGGACTTCCTGGAAGACAGG
CGGGCCGCGGTGGACAATTACTGCAGACACAACTACGGGGTTGGTGAGAG
CTTCACAGTGCAGCGGCGAGTCCATCCTAAGGTGACTGTGTATCCTTCAA
AGACCCAGCCCCTGCAGCACCACAACCTCCTGGTCTGTTCTGTGAGTGGT
TTCTATCCAGGCAGCATTGAAGTCAGGTGGTTCCGGAATGGCCAGGAAGA
GAAGACTGGGGTGGTGTCCACAGGCCTGATCCACAATGGAGACTGGACCT
TCCAGACCCTGGTGATGCTGGAAACAGTTCCTCGGAGTGGAGAGGTTTAC
ACCTGCCAAGTGGAGCACCCAAGCGTGACAAGCCCTCTCACAGTGGAATG
GA
>DRB1_11_27_02
CACGTTTCTTGGAGTACTCTACGTCTGAGTGTCATTTCTTCAATGGGACG
GAGCGGGTGCGGTTCCTGGACAGATACTTCTATAACCAAGAGGAGTACGT
GCGCTTCGACAGCGACGTGGGGGAGTTCCGGGCGGTGACGGAGCTGGGGC
GGCCTGATGAGGAGTACTGGAACAGCCAGAAGGACTTCCTGGAAGACAGG
CGGGCCGCGGTGGACAACTACTGCAGACACAACTACGGGGTTGGTGAGAG
CTTCACAGTGCAGCGGCGAG
>DRB1_11_28_01
CACGTTTCTTGGAGTACTCTACGTCTGAGTGTCATTTCTTCAATGGGACG
GAGCGGGTGCGGTTCCTGGACAGATACTTCTATAACCAAGAGGAGAACGT
GCGCTTCGACAGCGACGTGGGGGAGTTCCGGGCGGTGACGGAGCTGGGGC
GGCCTGATGAGGAGTACTGGAACAGCCAGAAGGACTTCCTGGAAGACAGG
CGGGCCGCGGTGGACACCTACTGCAGACACAACTACGGGGTTGGTGAGAG
CTTCACAGTGCAGCGGCGAG
>DRB1_11_28_02
CACGTTTCTTGGAGTACTCTACGTCTGAGTGTCATTTCTTCAATGGGACG
GAGCGGGTGCGGTTCCTGGACAGATACTTCTATAACCAGGAGGAGAACGT
GCGCTTCGACAGCGACGTGGGGGAGTTCCGGGCGGTGACGGAGCTGGGGC
GGCCTGATGAGGAGTACTGGAACAGCCAGAAGGACTTCCTGGAAGACAGG
CGGGCCGCGGTGGACACCTACTGCAGACACAACTACGGGGTTGGTGAGAG
CTTCACAGTGCAGCGGCGAG
>DRB1_11_29
CACGTTTCTTGGAGTACTCTACGTCTGAGTGTCATTTCTTCAATGGGACG
GAGCGGGTGCGGTTCCTGGACAGATACTTCTATAACCAAGAGGAGTCCGT
GCGCTTCGACAGCGACGTGGGGGAGTTCCGGGCGGTGACGGAGCTGGGGC
GGCCTGATGAGGAGTACTGGAACAGCCAGAAGGACTTCCTGGAAGACAGG
CGGGCCGCGGTGGACACCTACTGCAGACACAACTACGGGGTTGGTGAGAG
CTTCACAGTGCAGCGGCGAGTCCATCCTAAGGTGACTGTGTATCCTTCAA
AGACCCAGCCCCTGCAGCACCACAACCTCCTGGTCTGTTCTGTGAGTGGT
TTCTATCCAGGCAGCATTGAAGTCAGGTGGTTCCGGAATGGCCAGGAAGA
GAAGACTGGGGTGGTGTCCACAGGCCTGATCCACAATGGAGACTGGACCT
TCCAGACCCTGGTGATGCTGGAAACAGTTCCTCGGAGTGGAGAGGTTTAC
ACCTGCCAAGTGGAGCACCCAAGCGTGACAAGCCCTCTCACAGTGGAAT
>DRB1_11_30
CACGTTTCTTGGAGCTGCTTAAGTCTGAGTGTCATTTCTTCAATGGGACG
GAGCGGGTGCGGTTCCTGGACAGATACTTCTATAACCAAGAGGAGTACGT
GCGCTTCGACAGCGACGTGGGGGAGTTCCGGGCGGTGACGGAGCTGGGGC
GGCCTGATGAGGAGTACTGGAACAGCCAGAAGGACTTCCTGGAAGACAGG
CGGGCCGCGGTGGACACCTACTGCAGACACAACTACGGGGTTGGTGAGAG
CTTCACAGTGCAGCGGCGA
>DRB1_11_31
GGGGACACCAGACCACGTTTCTTGGAGTACTCTACGTCTGAGTGTCATTT
CTTCAATGGGACGGAGCGGGTGCGGTTCCTGGACAGATACTTCTATAACC
AAGAGGAGTACGTGCGCTTCGACAGCGACGTGGGGGAGTTCCGGGCGGTG
ACGGAGCTGGGGCGGCCTGATGAGGAGCACTGGAACAGCCAGAAGGACAT
CCTGGAAGACAGGCGGGCCGCGGTGGACACCTACTGCAGACACAACTACG
GGGTTGGTGAGAGCTTCACAGTGCAGCGGCGAGTCCATCCTAAGGTGACT
GTGTATCCTTCAAAGACCCAGCCCCTGCAGCACCACAACCTCCTGGTCTG
TTCTGTGAGT
>DRB1_11_32
CACGTTTCTTGGAGTACTCTACGTCTGAGTGTCATTTCTTCAATGGGACG
GAGCGGGTGCGGTTCCTGGACAGATACTTCTATAACCAAGAGGAGTACGT
GCGCTTCGACAGCGACGTGGGGGAGTTCCGGGCGGTGACGGAGCTGGGGC
GGCCTGATGAGGAGTACTGGAACAGCCAGAAGGACTTCCTGGAAGACAGG
CGGGCCGTGGTGGACACCTACTGCAGACACAACTACGGGGTTGGTGAGAG
CTTCACAGTGCAGCGGCGAGTCCATCCTAAGGTGACTGTGTATCCTTCAA
AGACCCAGCCCCTGCAGCACCACAACCTCCTGGTCTGTTCTGTGAGTGGT
TTCTATCCAGGCAGCATTGAAGTCAGGTGGTTCCGGAATGGCCAGGAAGA
GAAGACTGGGGTGGTGTCCACAGGCCTGATCCACAATGGAGACTGGACCT
TCCAGACCCTGGTGATGCTGGAAACAGTTCCTCGGAGTGGAGAGGTTTAC
ACCTGCCAAGTGGAGCACCCAAGCGTGACAAGCCCTCTCACAGTGGAATG
GA
>DRB1_11_33
CACGTTTCTTGGAGTACTCTACGTCTGAGTGTCATTTCTTCAATGGGACG
GAGCGGGTGCGGTTCCTGGACAGATACTTCTATAACCAAGAGGAGTACGT
GCGCTTCGACAGCGACGTGGGGGAGTTCCGGGCGGTGACGGAGCTGGGGC
GGCCTGATGAGGACTACTGGAACAGCCAGAAGGACTTCCTGGAAGACAGG
CGGGCCGCGGTGGACACCTACTGCAGACACAACTACGGGGTTGGTGAGAG
CTTCACAGTGCAGCGGCGAG
>DRB1_11_34
CACGTTTCTTGGAGTACTCTACGTCTGAGTGTCATTTCTTCAATGGGACG
GAGCGGGTGCGGTTCCTGGACAGATACTTCTATAACCAAGAGGAGTACGT
GCGCTTCGACAGCGACGTGGGGGAGTTCCGGGCGGTGACGGAGCTGGGGC
GGCCTGATGAGGAGTACTGGAACAGCCAGAAGGACCTCCTGGAGCAGAGG
CGGGCCGCGGTGGACACCTACTGCAGACACAACTACGGGGTTGTGGAGAG
CTTCACAGTGCAGCGGCGAGTCCATCCTAAGGTGACTGTGTATCCTTCAA
AGACCCAGCCCCTGCAGCACCACAACCTCCTGGTCTGTTCTGTGAGTGGT
TTCTATCCAGGCAGCATTGAAGTCAGGTGGTTCCGGAATGGCCAGGAAGA
GAAGACTGGGGTGGTGTCCACAGGCCTGATCCACAATGGAGACTGGACCT
TCCAGACCCTGGTGATGCTGGAAACAGTTCCTCGGAGTGGAGAGGTTTAC
ACCTGCCAAGTGGAGCACCCAAGCGTGACAAGCCCTCTCACAGTGGAATG
GA
>DRB1_11_35
CACGTTTCTTGGAGTACTCTACGTCTGAGTGTCATTTCTTCAATGGGACG
GAGCGGGTGCGGTTCCTGGACAGATACTTCTATAACCAAGAGGAGTACGT
GCGCTTCGACAGCGACGTGGGGGAGTTCCGGGCGGTGACGGAGCTGGGGC
GGCCTGATGAGGACTACTGGAACAGCCAGAAGGACTTCCTGGAAGACAGG
CGGGCCGCGGTGGACACCTACTGCAGACACAACTACGGGGTTGTGGAGAG
CTTCACAGTGCAGCGGCGAGTCCATCCTAAGGTGACTGTGTATCCTTCAA
AGACCCAGCCCCTGCAGCACCACAACCTCCTGGTCTGTTCTGTGAGTGGT
TTCTATCCAGGCAGCATTGAAGTCAGGTGGTTCCGGAATGGCCAGGAAGA
GAAGACTGGGGTGGTGTCCACAGGCCTGATCCACAATGGAGACTGGACCT
TCCAGACCCTGGTGATGCTGGAAACAGTTCCTCGGAGTGGAGAGGTTTAC
ACCTGCCAAGTGGAGCACCCAAGCGTGACAAGCCCTCTCACAGTGGAATG
GA
>DRB1_11_36
CACGTTTCTTGGAGTACTCTACGTCTGAGTGTCATTTCTTCAATGGGACG
GAGCGGGTGCGGTTCCTGGACAGATACTTCTATAACCAAGAGGAGTACGT
GCGCTTCGACAGCGACGTGGGGGAGTTCCGGGCGGTGACGGAGCTGGGGC
GGCCTGATGAGGAGTACTGGAACAGCCAGAAGGACCTCCTGGAAGACGAG
CGGGCCGCGGTGGACACCTACTGCAGACACAACTACGGGGTTGTGGAGAG
CTTCACAGTGCAGCGGCGAG
>DRB1_11_37
CACGTTTCTTGGAGTACTCTACGTCTGAGTGTCATTTCTTCAATGGGACG
GAGCGGGTGCGGTTCCTGGACAGATACTTCTATAACCAAGAGGAGTACGT
GCGCTTCGACAGCGACGTGGGGGAGTACCGGGCGGTGACGGAGCTGGGGC
GGCCTGATGAGGAGTACTGGAACAGCCAGAAGGACTTCCTGGAAGACAGG
CGGGCCGCGGTGGACACCTACTGCAGACACAACTACGGGGTTGGTGAGAG
CTTCACAGTGCAGCGGCGAG
>DRB1_11_38
CACGTTTCTTGGAGTACTCTACGTCTGAGTGTCATTTCTTCAATGGGACG
GAGCGGGTGCGGTTCCTGGACAGATACTTCTATAACCAAGAGGAGTACGT
GCGCTTCGACAGCGACGTGGGGGAGTTCCGGGCGGTGACGGAGCTGGGGC
GGCCTGATGAGGGGTACTGGAACAGCCAGAAGGACTTCCTGGAAGACAGG
CGGGCCGCGGTGGACACCTACTGCAGACACAACTACGGGGTTGTGGAGAG
CTTCACAGTGCAGCGGCGAG
>DRB1_11_39
CACGTTTCTTGGAGTACTCTACGTCTGAGTGTCATTTCTTCAATGGGACG
GAGCGGGTGCGGTTCCTGGACAGATACTTCTATAACCAAGAGGAGTACGT
GCGCTTCGACAGCGACGTGGGGGAGTTCCGGGCGGTGAGGGAGCTGGGGC
GGCCTGATGAGGAGTACTGGAACAGCCAGAAGGACTTCCTGGAAGACAGG
CGGGCCGCGGTGGACACCTACTGCAGACACAACTACGGGGTTGGTGAGAG
CTTCACAGTGCAGCGGCGAGTCCATCCTAAGGTGACTGTGTATCCTTCAA
AGACCCAGCCCCTGCAGCACCACAACCTCCTGGTCTGTTCTGTGAGTGGT
TTCTATCCAGGCAGCATTGAAGTCAGGTGGTTCCGGAATGGCCAGGAAGA
GAAGACTGGGGTGGTGTCCACAGGCCTGATCCACAATGGAGACTGGACCT
TCCAGACCCTGGTGATGCTGGAAACAGTTCCTCGGAGTGGAGAGGTTTAC
ACCTGCCAAGTGGAGCACCCAAGCGTGACAAGCCCTCTCACAGTGGAATG
GA
>DRB1_11_40
CACGTTTCTTGGAGTACTCTACGTCTGAGTGTCATTTCTTCAATGGGACG
GAGCGGGTGCGGTTCCTGGACAGATACTTCCATAACCAGGAGGAGAACGT
GCGCTTCGACAGCGACGTGGGGGAGTTCCGGGCGGTGACGGAGCTGGGGC
GGCCTGATGAGGAGTACTGGAACAGCCAGAAGGACTTCCTGGAAGACGAG
CGGGCCGCGGTGGACACCTACTGCAGACACAACTACGGGGTTGTGG
>DRB1_11_41
CACGTTTCTTGGAGTACTCTACGTCTGAGTGTCATTTCTTCAATGGGACG
GAGCGGGTGCGGTTCCTGGACAGATACTTCTATAACCAAGAGGAGTACGT
GCGCTTCGACAGCGACGTGGGGGAGTACCGGGCGGTGACGGAGCTGGGGC
GGCCTGATGAGGAGTACTGGAACAGCCAGAAGGACTTCCTGGAAGACGAG
CGGGCCGCGGTGGACACCTACTGCAGACACAACTACGGGGTTGTGGAGAG
CTTCACAGTGCAGCGGCGAG
>DRB1_11_42
CACGTTTCTTGGAGTACTCTACGTCTGAGTGTCATTTCTTCAATGGGACG
GAGCGGGTGCGGTTCCTGGACAGATACTTCTATAACCAAGAGGAGTACGT
GCGCTTCGACAGCGACGTGGGGGAGTTCCGGGCGGTGACGGAGCTGGGGC
GGCCTGATGAGGAGTACTGGAACAGCCAGAAGGACCTCCTGGAAGACAGG
CGGGCCGCGGTGGACACCTACTGCAGACACAACTACGGGGTTGTGGAGAG
CTTCACAGTGCAGCGGCGAG
>DRB1_11_43
CACGTTTCTTGGAGTACTCTACGTCTGAGTGTCATTTCTTCAATGGGACG
GAGCGGGTGCGGTTCCTGGACAGATACTTCTATAACCAAGAGGAGTACGT
GCGCTTCGACAGCGACGTGGGGGAGTTCCGGGCGGTGAGGGAGCTGGGGC
GGCCTGATGAGGAGTACTGGAACAGCCAGAAGGACTTCCTGGAAGACAGG
CGGGCCGCGGTGGACACCTACTGCAGACACAACTACGGGGTTGTGGAGAG
CTTCACAGTGCAGCGGCGAG
>DRB1_11_44
CACGTTTCTTGGAGTACTCTACGTCTGAGTGTCATTTCTTCAATGGGACG
GAGCGGGTGCGGTTCCTGGACAGATACTTCTATAACCAAGAGGAGTACGC
GCGCTTCGACAGCGACGTGGGGGAGTTCCGGGCGGTGACGGAGCTGGGGC
GGCCTGATGAGGAGTACTGGAACAGCCAGAAGGACTTCCTGGAAGACAGG
CGGGCCGCGGTGGACACCTACTGCAGACACAACTACGGGGTTGTGGAGAG
CTTCACAGTGCAGCGGCGAG
>DRB1_11_45
CACGTTTCTTGGAGTACTCTACGTCTGAGTGTCATTTCTTCAATGGGACG
GAGCGGGTGCGGTTCCTGGACAGATACTTCTATAACCAAGAGGAGTACGT
GCGCTTCGACAGCGACGTGGGGGAGTTCCGGGCGGTGACGGAGCTGGGGC
GGCCTGATGAGGAGTACTGGAACAGCCAGAAGGACATCCTGGAAGACAGG
CGGGCCCTGGTGGACACCTACTGCAGACACAACTACGGGGTTGGTGAGAG
CTTCACAGTGCAGCGGCGAG
>DRB1_11_46_01
CACGTTTCTTGGAGTACTCTACGTCTGAGTGTCATTTCTTCAATGGGACG
GAGCGGGTGCGGTTCCTGGACAGATACTTCCATAACCAGGAGGAGTACGT
GCGCTTCGACAGCGACGTGGGGGAGTTCCGGGCGGTGACGGAGCTGGGGC
GGCCTGATGAGGAGTACTGGAACAGCCAGAAGGACTTCCTGGAAGACAGG
CGGGCCGCGGTGGACACCTACTGCAGACACAACTACGGGGTTGTGGAGAG
CTTCACAGTGCAGCGGCGAG
>DRB1_11_46_02
CACGTTTCTTGGAGTACTCTACGTCTGAGTGTCATTTCTTCAATGGGACG
GAGCGGGTGCGGTTCCTGGACAGATACTTCCATAACCAAGAGGAGTACGT
GCGCTTCGACAGCGACGTGGGGGAGTTCCGGGCGGTGACGGAGCTGGGGC
GGCCTGATGAGGAGTACTGGAACAGCCAGAAGGACTTCCTGGAAGACAGG
CGGGCCGCGGTGGACACCTACTGCAGACACAACTACGGGGTTGTGGAGAG
CTTCACAGTGCAGCGGCGAGTCCATCCTAAGGTGACTGTGTATCCTTCAA
AGACCCAGCCCCTGCAGCACCACAACCTCCTGGTCTGTTCTGTGAGTGGT
TTCTATCCAGGCAGCATTGAAGTCAGGTGGTTCCGGAATGGCCAGGAAGA
GAAGACTGGGGTGGTGTCCACAGGCCTGATCCACAATGGAGACTGGACCT
TCCAGACCCTGGTGATGCTGGAAACAGTTCCTCGGAGTGGAGAGGTTTAC
ACCTGCCAAGTGGAGCACCCAAGCGTGACAAGCCCTCTCACAGTGGAATG
GAGAGCACGGTCTGAATCTGCACAGAGCAAGATGCTGAGTGGAGTCGGGG
GCTTTGTGCTGGGCCTGCTCTTCCTTGGGGCCGGGCTGTTCATCTACTTC
AGGAATCAGAAAG
>DRB1_11_47
CACGTTTCTTGGAGTACTCTACGTCTGAGTGTCATTTCTTCAATGGGACG
GAGCGGGTGCGGTTCCTGGACAGATACTTCTATAACCAAGAGGAGTCCGT
GCGCTTCGACAGCGACGTGGGGGAGTTCCGGGCGGTGACGGAGCTGGGGC
GGCCTGATGAGGAGTACTGGAACAGCCAGAAGGACTTCCTGGAAGACAGG
CGGGCCGCGGTGGACACCTACTGCAGACACAACTACGGGGCTGTGGAGAG
CTTCACAGTGCAGCGGCGAG
>DRB1_11_48
CACGTTTCTTGGAGTACTCTACGTCTGAGTGTCATTTCTTCAATGGGACG
GAGCGGGTGCGGTTCCTGGACAGATACTTCTATAACCAAGAGGAGTACGT
GCGCTTCGACAGCGACGTGGGGGAGTACCGGGCGGTGACGGAGCTGGGGC
GGCCTGATGAGGAGTACTGGAACAGCCAGAAGGACATCCTGGAAGACGAG
CGGGCCGCGGTGGACACCTACTGCAGACACAACTACGGGGTTGTGGAGAG
CTTCACAGTGCAGCGGCGAG
>DRB1_11_49
CGTTTCTTGGAGTACTCTACGTCTGAGTGTCATTTCTTCAATGGGACGGA
GCGGGTGCGGTTCCTGGACAGATACTTCTATAACCAAGAGGAGTACGCGC
GCTTCGACAGCGACGTGGGGGAGTTCCGGGCGGTGACGGAGCTGGGGCGG
CCTGATGAGGAGTACTGGAACAGCCAGAAGGACTTCCTGGAAGACAGGCG
GGCCGCGGTGGACACCTACTGCAGACACAACTACGGGGTTGGTGAGAGCT
TCACAGTGCAGCGGCGA
>DRB1_11_50
CACGTTTCTTGGAGTACTCTACGTCTGAGTGTCATTTCTTCAATGGGACG
GAGCGGGTGCGGTTCCTGGACAGATACTTCTATAACCAAGAGGAGTACGC
GCGCTTCGACAGCGACGTGGGGGAGTACCGGGCGGTGAGGGAGCTGGGGC
GGCCTGATGAGGAGTACTGGAACAGCCAGAAGGACTTCCTGGAAGACAGG
CGGGCCGCGGTGGACACCTACTGCAGACACAACTACGGGGTTGTGGAGAG
CTTCACAGTGCAGCGGCGAG
>DRB1_11_51
CACGTTTCTTGGAGTACTCTACGTCTGAGTGTCATTTCTTCAATGGGACG
GAGCGGGTGCGGTTCCTGGACAGATACTTCTATAACCAAGAGGAGTACGT
GCGCTTCGACAGCGACGTGGGGGAGTTCCGGGCGGTGACGGAGCTGGGGC
GGCCTGATGAGGAGTACTGGAACAGCCAGAAGGACTTCCTGGAAGACAGG
CAGGCCGCGGTGGACACCTACTGCAGACACAACTACGGGGTTGGTGAGAG
CTTCACAGTGCAGCGGCGAG
>DRB1_11_52
CACGTTTCTTGGAGTACTCTACGTCTGAGTGTCATTTCTTCAATGGGACG
GAGCGGGTGCGGTTCCTGGACAGATACTTCCATAACCAGGAGGAGTTCGT
GCGCTTCGACAGCGACGTGGGGGAGTACCGGGCGGTGACGGAGCTGGGGC
GGCCTGATGAGGAGCACTGGAACAGCCAGAAGGACCTCCTGGAGCGGAGG
CGGGCCGAGGTGGACACCTATTGCAGACACAACTACGGGGTTGTGGAGAG
CTTCACAGTGCAGCGGCGAG
>DRB1_11_53
CACGTTTCTTGGAGTACTCTACGTCTGAGTGTCATTTCTTCAATGGGACG
GAGCGGGTGCGGTTCCTGGACAGATACTTCTATAACCAAGAGGAGTACGT
GCGCTTCGACAGCGACGTGGGGGAGTTCCGGGCGGTGACGGAGCTGGGGC
GGCCTGATGAGGAGTACTGGAACAGCCAGAAGGACTTCCTGGAGCAGAAG
CGGGGCCAGGTGGACACCTACTGCAGACACAACTACGGGGTTGGTGAGAG
CTTCACAGTGCAGCGGCGAG
>DRB1_11_54_01
CACGTTTCTTGGAGTACTCTACGTCTGAGTGTCATTTCTTCAATGGGACG
GAGCGGGTGCGGTTCCTGGACAGATACTTCTATAACCAAGAGGAGTACGT
GCGCTTCGACAGCGACGTGGGGGAGTTCCGGGCGGTGACGGAGCTGGGGC
GGCCTGATGAGGAGTACTGGAACAGCCAGAAGGACTTCCTGGAAGACAGG
CGGGCCGAGGTGGACACCTATTGCAGACACAACTACGGGGTTGTGGAGAG
CTTCACAGTGCAGCGGCGAG
>DRB1_11_54_02
CACGTTTCTTGGAGTACTCTACGTCTGAGTGTCATTTCTTCAATGGGACG
GAGCGGGTGCGGTTCCTGGACAGATACTTCTATAACCAAGAGGAGTACGT
GCGCTTCGACAGCGACGTGGGGGAGTTCCGGGCGGTGACGGAGCTGGGGC
GGCCTGATGAGGAGTACTGGAACAGCCAGAAGGACTTCCTGGAAGACAGG
CGGGCCGAGGTGGACACCTACTGCAGACACAACTACGGGGTTGTGGAGAG
CTTCACAGTGCAGCGGCGAG
>DRB1_11_55
CACGTTTCTTGGAGTACTCTACGTCTGAGTGTCATTTCTTCAATGGGACG
GAGCGGGTGCGGTTCCTGGACAGATACTTCTATAACCAAGAGGAGTACGT
GCGCTTCGACAGCGACGTGGGGGAGTTCCGGGCGGTGACGGAGCTGGGGC
GGCCTGATGAGGAGTACTGGAACAGCCAGAAGGACTTCCTGGAAGACGAG
CGGGCCCTGGTGGACACCTACTGCAGACACAACTACGGGGTTGTGGAGAG
CTTCACAGTGCAGCGGCGAG
>DRB1_11_56
CACGTTTCTTGGAGTACTCTACGTCTGAGTGTCATTTCTTCAATGGGACG
GAGCGGGTGCGGTTCCTGGACAGATACTTCTATAACCAAGAGGAGTACGT
GCGCTTCGACAGCGACGTGGGGGAGTACCGGGCGGTGACGGAGCTGGGGC
GGCCTGATGAGGAGTACTGGAACAGCCAGAAGGACTTCCTGGAAGACAGG
CGGGCCGCGGTGGACACCTACTGCAGACACAACTACGGGGTTGTGGAGAG
CTTCACAGTGCAGCGGCGAG
>DRB1_11_57
CACGTTTCTTGGAGTACTCTACGTCTGAGTGTCATTTCTTCAATGGGACG
GAGCGGGTGCGGTTCCTGGACAGATACTTCTATAACCAAGAGGAGTACGT
GCGCTTCGACAGCGACGTGGGGGAGTTCCGGGCGGTGACGGAGCTGGGGC
GGCCTGATGAGGAGTACTGGAACAGCCAGAAGGACCTCCTGGAAGACAGG
CGGGCCGCGGTGGACACCTACTGCAGACACAACTACGGGGCTGTGGAGAG
CTTCACAGTGCAGCGGCGAG
>DRB1_11_58_01
CACGTTTCTTGGAGTACTCTACGTCTGAGTGTCATTTCTTCAATGGGACG
GAGCGGGTGCGGTTCCTGGACAGATACTTCTATAACCAGGAGGAGAACGT
GCGCTTCGACAGCGACGTGGGGGAGTTCCGGGCGGTGACGGAGCTGGGGC
GGCCTGATGAGGAGTACTGGAACAGCCAGAAGGACTTCCTGGAAGACAGG
CGGGCCGCGGTGGACACCTACTGCAGACACAACTACGGGGTTGTGGAGAG
CTTCACAGTGCAGCGGCGAG
>DRB1_11_58_02
CACGTTTCTTGGAGTACTCTACGTCTGAGTGTCATTTCTTCAATGGGACG
GAGCGGGTGCGGTTCCTGGACAGATACTTCTATAACCAAGAGGAGAACGT
GCGCTTCGACAGCGACGTGGGGGAGTTCCGGGCGGTGACGGAGCTGGGGC
GGCCTGATGAGGAGTACTGGAACAGCCAGAAGGACTTCCTGGAAGACAGG
CGGGCCGCGGTGGACACCTACTGCAGACACAACTACGGGGTTGTGGAGAG
CTTCACAGTGCAGCGGCGAG
>DRB1_11_59
CACGTTTCTTGGAGTACTCTACGTCTGAGTGTCATTTCTTCAATGGGACG
GAGCGGGTGCGGTACCTGGACAGATACTTCCATAACCAGGAGGAGAACGT
GCGCTTCGACAGCGACGTGGGGGAGTTCCGGGCGGTGACGGAGCTGGGGC
GGCCTGATGAGGAGTACTGGAACAGCCAGAAGGACTTCCTGGAAGACGAG
CGGGCCGCGGTGGACACCTACTGCAGACACAACTACGGGGTTGTGGAGAG
CTTCACAGTGCAGCGGCGAG
>DRB1_11_60
CACGTTTCTTGGAGTACTCTACGTCTGAGTGTCATTTCTTCAATGGGACG
GAGCGGGTGCGGTTCCTGGACAGATACTTCTATAACCAAGAGGAGTACGT
GCGCTTCGACAGCGACGTGGGGGAGTTCCGGGAGGTGACGGAGCTGGGGC
GGCCTGATGAGGAGTACTGGAACAGCCAGAAGGACTTCCTGGAAGACAGG
CGGGCCGCGGTGGACACCTACTGCAGACACAACTACGGGGTTGTGGAGAG
CTTCACAGTGCAGCGGCGAG
>DRB1_11_61
CACGTTTCTTGGAGTACTCTACGTCTGAGTGTCATTTCTTCAATGGGACG
GAGCGGGTGCGGTTCCTGGACAGATACTTCTATAACCAAGAGGAGTACGT
GCGCTTCAACAGCGACGTGGGGGAGTTCCGGGCGGTGACGGAGCTGGGGC
GGCCTGATGAGGAGTACTGGAACAGCCAGAAGGACTTCCTGGAAGACAGG
CGGGCCGCGGTGGACACCTACTGCAGACACAACTACGGGGTTGGTGAGAG
CTTCACAGTGCAGCGGCGAG
>DRB1_11_62
CACGTTTCTTGGAGTACTCTACGTCTGAGTGTCATTTCTTCAATGGGACG
GAGCGGGTGCGGTTCCTGGACAGATACTTCCATAACCAAGAGGAGTACGT
GCGCTTCGACAGCGACGTGGGGGAGTTCCGGGCGGTGACGGAGCTGGGGC
GGCCTGATGAGGAGTACTGGAACAGCCAGAAGGACTTCCTGGAAGACAGG
CGGGCCGCGGTGGACACCTACTGCAGACACAACTACGGGGTTGGTGAGAG
CTTCACAGTGCAGCGGCGAG
>DRB1_11_63
CACGTTTCTTGGAGTACTCTACGTCTGAGTGTCATTTCTTCAATGGGACG
GAGCGGGTGCGGTTCCTGGACAGATACTTCTATAACCAAGAGGAGTCCGT
GCGCTTCGACAGCGACGTGGGGGAGTTCCGGGCGGTGACGGAGCTGGGGC
GGCCTGATGAGGAGTACTGGAACAGCCAGAAGGACTTCCTGGAAGACGAG
CGGGCCGCGGTGGACACCTACTGCAGACACAACTACGGGGTTGTGGAGAG
CTTCACAGTGCAGCGGCGAG
>DRB1_11_64
CACGTTTCTTGGAGTACTCTACGTCTGAGTGTCATTTCTTCAATGGGACG
GAGCGGGTGCGGTTCCTGGACAGATACTTCTATAACCAAGAGGAGTACGT
GCGCTTCGACAGCGACGTGGGGGAGTTCCGGGCGGTGACGGAGCTGGGGC
GGCCTGATGAGGAGTACTGGAACAGCCAGAAGGACCTCCTGGAAGACAGG
CGGGCCCTGGTGGACACCTACTGCAGACACAACTACGGGGTTGGTGAGAG
CTTCACAGTGCAGCGGCGAG
>DRB1_11_65_01
CACGTTTCTTGGAGTACTCTACGTCTGAGTGTCATTTCTTCAATGGGACG
GAGCGGGTGCGGTTCCTGGACAGATACTTCTATAACCAAGAGGAGTACGT
GCGCTTCGACAGCGACGTGGGGGAGTTCCGGGCGGTGACGGAGCTGGGGC
GGCCTGATGAGGACTACTGGAACAGCCAGAAGGACATCCTGGAAGACGAG
CGGGCCGCGGTGGACACCTACTGCAGACACAACTACGGGGTTGTGGAGAG
CTTCACAGTGCAGCGGCGAG
>DRB1_11_65_02
CACGTTTCTTGGAGTACTCTACGTCTGAGTGTCATTTCTTCAATGGGACG
GAGCGGGTGCGGTTCCTGGACAGATACTTCTATAACCAAGAGGAGTACGT
GCGCTTCGACAGCGACGTGGGGGAGTTCCGGGCGGTGACGGAGCTGGGGC
GGCCTGATGAGGACTACTGGAACAGCCAGAAGGACATCCTGGAAGACGAG
CGGGCCGCGGTGGACACCTACTGCAGACACAACTACGGGGTTGTGGAGAG
CTTCACAGTGCAGAGGCGAG
>DRB1_11_66
CACGTTTCTTGGAGTACTCTACGTCTGAGTGTCATTTCTTCAATGGGACG
GAGCGGGTGCGGTTCCTGGACAGATACTTCTATAACCAAGAGGAGTACGT
GCGCTTCGACAGCGACGTGGGGGAGTTCCGGGCGGTGATGGAGCTGGGGC
GGCCTGATGAGGAGTACTGGAACAGCCAGAAGGACTTCCTGGAAGACAGG
CGGGCCGCGGTGGACACCTACTGCAGACACAACTACGGGGTTGGTGAGAG
CTTCACAGTGCAGCGGCGAG
>DRB1_11_67
CACGTTTCTTGGAGTACTCTACGGGTGAGTGTTATTTCTTCAATGGGACG
GAGCGGGTGCGGTTCCTGGACAGATACTTCTATAACCAAGAGGAGTACGT
GCGCTTCGACAGCGACGTGGGGGAGTTCCGGGCGGTGACGGAGCTGGGGC
GGCCTGATGAGGAGTACTGGAACAGCCAGAAGGACTTCCTGGAAGACAGG
CGGGCCCTGGTGGACACCTACTGCAGACACAACTACGGGGTTGTGGAGAG
CTTCACAGTGCAGCGGCGAG
>DRB1_11_68
CACGTTTCTTGGAGTACTCTACGTCTGAGTGTCATTTCTTCAATGGGACG
GAGCGGGTGCGGTTCCTGGACAGATACTTCTATAACCAAGAGGAGTACGT
GCGCTTCGACAGCGACGTGGGGGAGTTCCGGGCGGTGACGGAGCTGGGGC
GGCCTGATGAGGAGTACTGGAACAGCCAGAAGGACCTCCTGGAAGACGAG
CGGGCCGCGGTGGACACCTACTGCAGACACAACTACGGGGTTGGTGAGAG
CTTCACAGTGCAGCGGCGAG
>DRB1_11_69
CACGTTTCTTGGAGTACTCTACGTCTGAGTGTCATTTCTTCAATGGGACG
GAGCGGGTGCGGTTCCTGGACAGATACTTCTATAACCAAGAGGAGTACGT
GCGCTTCGACAGCGACGTGGGGGAGTTCCGGGCGGTGACGGAGCTGGGGC
GGCCTGATGAGGAGTACTGGAACAGCCAGAAGGACTTCCTGGAGCAGGCG
CGGGCCGCGGTGGACACCTACTGCAGACACAACTACGGGGTTGGTGAGAG
CTTCACAGTGCAGCGGCGAG
>DRB1_11_70
CACGTTTCTTGGAGTACTCTACGTCTGAGTGTCATTTCTTCAATGGGACG
GAGCGGGTGCGGTTCCTGGACAGATACTTCTATAACCAAGAGGAGTACGT
GCGCTTCGACAGCGACGTGGGGGAGTTCCGGGCGGTGACGGAGCTGGGGC
GGCCTGATGAGGAGTACTGGAACAGCCAGAAGGACATCCTGGAAGACGAG
CGGGCCGTGGTGGACACCTACTGCAGACACAACTACGGGGTTGTGGAGAG
CTTCACAGTGCAGCGGCGAGTCCATCCTAAGGTGACTGTGTATCCTTCAA
AGACCCAGCCCCTGCAGCACCACAACCTCCTGGTCTGTTCTGTGAGTGGT
TTCTATCCAGGCAGCATTGAAGTCAGGTGGTTCCGGAATGGCCAGGAAGA
GAAGACTGGGGTGGTGTCCACAGGCCTGATCCACAATGGAGACTGGACCT
TCCAGACCCTGGTGATGCTGGAAACAGTTCCTCGGAGTGGAGAGGTTTAC
ACCTGCCAAGTGGAGCACCCAAGCGTGACAAGCCCTCTCACAGTGGAATG
GA
>DRB1_11_72
CACGTTTCTTGGAGTACTCTACGTCTGAGTGTCATTTCTTCAATGGGACG
GAGCGGGTGCGGTTGCTGGAAAGATGCATCTATAACCAAGAGGAGTACGT
GCGCTTCGACAGCGACGTGGGGGAGTTCCGGGCGGTGACGGAGCTGGGGC
GGCCTGATGAGGAGTACTGGAACAGCCAGAAGGACTTCCTGGAAGACAGG
CGGGCCGCGGTGGACACCTACTGCAGACACAACTACGGGGTTGGTGAGAG
CTTCACGGTGCAGCGGCGAG
>DRB1_11_73
CACGTTTCTTGGAGTACTCTACGTCTGAGTGTCATTTCTTCAATGGGACG
GAGCGGGTGCGGTTCCTGGACAGATACTTCTATAACCAAGAGGAGTACGT
GCGCTTCGACAGCGACGTGGGGGAGTTCCGGGCGGTGACGGAGCTGGGGC
GGCCTGATGAGGAGTACTGGAACAGCCAGAAGGACATCCTGGAAGACAAG
CGGGCCGCGGTGGACACCTACTGCAGACACAACTACGGGGTTGGTGAGAG
CTTCACGGTGCAGCGGCGAG
>DRB1_11_74
CACGTTTCTTGGAGTACTCTACGTCTGAGTGTCATTTCTTCAATGGGACG
GAGCGGGTGCGGTTCCTGGACAGATACTTCTATAACCAAGAGGAGTACGT
GCGCTTCGACAGCGACGTGGGGGAGTTCCGGGCGGTGACGGAGCTGGGGC
GGCCTGATGAGGAGTACTGGAACAGCCAGAAGGACTTCCTGGAAGACAGG
CGGGCCGCGGTGGACACCTACTGCAGACACAACTACGAGGTTGGTGAGAG
CTTCACAGTGCAGCGGCGAG
>DRB1_11_75
CACGTTTCTTGGAGTACTCTACGTCTGAGTGTCATTTCTTCAATGGGACG
GAGCGGGTGCGGTTCCTGGACAGATACTTCTATAACCAAGAGGAGTACGT
GCGCTTCGACAGCGACGTGGGGGAGTTCCGGGCGGTGGCGGAGCTGGGGC
GGCCTGATGAGGAGTACTGGAACAGCCAGAAGGACTTCCTGGAAGACAGG
CGGGCCGCGGTGGACACCTACTGCAGACACAACTACGGGGTTGGTGAGAG
CTTCACAGTGCAGCGGCGAG
>DRB1_11_76
CACGTTTCTTGGAGTACTCTACGTCTGAGTGTCATTTCTTCAATGGGACG
GAGCGGGTGCGGTTCCTGGACAGATACTTCTATAACCAAGAGGAGTACCT
GCGCTTCGACAGCGACGTGGGGGAGTTCCGGGCGGTGACGGAGCTGGGGC
GGCCTGATGAGGAGTACTGGAACAGCCAGAAGGACTTCCTGGAAGACGAG
CGGGCCGCGGTGGACACCTACTGCAGACACAACTACGGGGTTGTGGAGAG
CTTCACAGTGCAGCGGCGAG
>DRB1_11_77
CACGTTTCTTGGAGTACTCTACGTCTGAGTGTCATTTCTTCAATGGGACG
GAGCGGGTGCGGTTCCTGGACAGATACTTCTATAACCAAGAGGAGTACGT
GCGCTTCGACAGCGACGTGGGGGAGTTCCGGGCGGTGACGGAGCTGGGGC
GGCCTGATGAGGAGTACTGGAACAGCCAGAAGGACTTCCTGGAAGACAGG
CGGGCCGCGGTGGACACCTACTGCAGACACAACCACGGGGTTGTGGAGAG
CTTCACAGTGCAGCGGCGAG
>DRB1_11_78
CACGTTTCTTGGAGTACTCTACGTCTGAGTGTCATTTCTTCAGTGGGACG
GAGCGGGTGCGGTTCCTGGACAGATACTTCTATAACCAAGAGGAGTACGT
GCGCTTCGACAGCGACGTGGGGGAGTTCCGGGCGGTGACGGAGCTGGGGC
GGCCTGATGAGGAGTACTGGAACAGCCAGAAGGACTTCCTGGAAGACAGG
CGGGCCGCGGTGGACACCTACTGCAGACACAACTACGGGGTTGTGGAGAG
CTTCACAGTGCAGCGGCGAG
>DRB1_11_79
CACGTTTCTTGGAGTACTCTACGTCTGAGTGTCATTTCTTCAATGGGACG
GAGCGGGTGCGGTTCCTGGACAGATACTTCTATAACCAAGAGGAGTACGT
GCGCTTCGACAGCGACGTGGGGGAGTTCCGGGCGGTGACGGAGCTGGGGC
GGCCTGATGAGGAGTACTGGAACAGCCAGAAGGACCTCCTGGAGCAGAAG
CGGGCCGCGGTGGACACCTACTGCAGACACAACTACGGGGTTGGTGAGAG
CTTCACAGTGCAGCGGCGAG
>DRB1_11_80
CACGTTTCTTGGAGTACTCTACGTCTGAGTGTCATTTCTTCAATGGGACG
GAGCGGGTGCGGTACCTGGACAGATACTTCCATAACCAAGAGGAGTACGT
GCGCTTCGACAGCGACGTGGGGGAGTTCCGGGCGGTGACGGAGCTGGGGC
GGCCTGATGAGGAGTACTGGAACAGCCAGAAGGACTTCCTGGAAGACAGG
CGGGCCGCGGTGGACACCTACTGCAGACACAACTACGGGGTTGGTGAGAG
CTTCACAGTGCAGCGGCGAG
>DRB1_11_81
CACGTTTCTTGGAGTACTCTACGTCTGAGTGTCATTTCTTCAATGGGACG
GAGCGGGTGCGGTTCCTGGACAGATACTTCTATAACCAAGAGGAGTACGT
GCGCTTCGACAGCGACGTGGGGGAGTTCCGGGCGGTGACGGAGCTGGGGC
GGCCTGATGAGGAGTACTGGAACAGCCAGAAGGACTTCCTGGAAGACAGG
CGGGCCGCGGTGGACACCTACTGCAGACAAAACTACGGGGTTGGTGAGAG
CTTCACAGTGCAGCGGCGAG
>DRB1_11_82
CACGTTTCTTGGAGTACTCTACGTCTGAGTGTCATTTCTTCAATGGGACG
GAGCGGGTGCGGTTCCTGGACAGATACTTCTATAACCAAGAGGAGTACGT
GCGCTTCGACAGCGACGTGGGGGAGTTCCGGGCGGTGACGGAGCTGGGGC
GGCCTGATGAGGAGTACTGGAACAGCCAGAAGGACATCCTGGAGCAGGCG
CGGGCCGCGGTGGACACCTACTGCAGACACAACTACGGGGTTGGTGAGAG
CTTCACAGTGCAGCGGCGAG
>DRB1_11_83
CACGTTTCTTGGAGTACTCTACGTCTGAGTGTCATTTCTTCAATGGGACG
GAGCGGGTGCGGTACCTGGACAGATACTTCCATAACCAGGAGGAGAACGT
GCGCTTCGACAGCGACGTGGGGGAGTACCGGGCGGTGACGGAGCTGGGGC
GGCCTGATGAGGAGTACTGGAACAGCCAGAAGGACTTCCTGGAAGACAGG
CGGGCCGCGGTGGACACCTACTGCAGACACAACTACGGGGTTGTGGAGAG
CTTCACAGTGCAGCGGCGAG
>DRB1_11_84
CACGTTTCTTGGAGTACTCTACGTCTGAGTGTCATTTCTTCAATGGGACG
GAGCGGGTGCGGTTCCTGGACAGATACTTCTATAACCAAGAGGAGTACGT
GCGCTTCGACAGCGACGTGGGGGAGTTCCGGGCGGTGACGGAGCTGGGGC
GGCCTGATGAGGAGTACTGGAACAGCCAGAAGGACTTCCTGGAAGACAGG
CGGGCCGCGGTGGACAATTACTGCAGACACAACTACGGGGTTGTGGAGAG
CTTCACAGTGCAGCGGCGAG
>DRB1_11_85
CACGTTTCTTGGAGTACTCTACGTCTGAGTGTCATTTCTTCAATGGGACG
GAGCGGGTGCGGTTCCTGGACAGATACTTCTATAACCAAGAGGAGTACGC
GCGCTTCGACAGCGACGTGGGGGAGTTCCGGGCGGTGACGGAGCTGGGGC
GGCCTGATGAGGAGTACTGGAACAGCCAGAAGGACTTCCTGGAAGACGAG
CGGGCCGCGGTGGACACCTACTGCAGACACAACTACGGGGTTGTGGAGAG
CTTCACAGTGCAGCGGCGAG
>DRB1_11_86
CACGTTTCTTGGAGTACTCTACGTCTGAGTGTCATTTCTTCAATGGGACG
GAGCGGGTGCGGTTCCTGGACAGATACTTCTATAACCAAGAGGAGTACGT
GCGCTTCGACAGCGACGTGGGGGAGTTCCGGGCGGTGACGGAGCTGGGGC
GGCCTGATGAGGAGTACTGGAACAGCCAGAAGGACATCCTGGAAGACGAG
CGGGCCGCGGTGGACACCTACTGCAGACACAACTACGGGGTTGATGAGAG
CTTCACAGTGCAGCGGCGAG
>DRB1_11_87
CACGTTTCTTGGAGTACTCTACGTCTGAGTGTCATTTCTTCAATGGGACG
GAGCGGGTGCGGTACCTGGACAGATACTTCCATAACCAGGAGGAGAACGT
GCGCTTCGACAGCGACGTGGGGGAGTTCCGGGCGGTGACGGAGCTGGGGC
GGCCTGATGAGGAGTACTGGAACAGCCAGAAGGACTTCCTGGAAGACAGG
CGGGCCGCGGTGGACACCTACTGCAGACACAACTACGGGGTTGGTGAGAG
CTTCACAGTGCAGCGGCGAG
>DRB1_11_88
CACGTTTCTTGGAGTACTCTACGTCTGAGTGTCATTTCTTCAATGGGACG
GAGCGGGTGCGGTTCCTGGACAGATACTTCTATAACCAAGAGGAGTACGT
GCGCTTCGACAGCGACGTGGGGGAGTACCAGGCGGTGACGGAGCTGGGGC
GGCCTGATGAGGAGTACTGGAACAGCCAGAAGGACTTCCTGGAAGACAGG
CGGGCCGCGGTGGACACCTACTGCAGACACAACTACGGGGTTGTGGAGAG
CTTCACAGTGCAGCGGCGAG
>DRB1_11_89
CACGTTTCTTGGAGTACTCTACGTCTGAGTGTCATTTCTTCAATGGGACG
GAGCGGGTGCGGTTCCTGGACAGATACTTCTATAACCAAGAGGAGTACGT
GCGCTTCGACAGCGACGTGGGGGAGTTCCGGGCGGTGACGGAGCTGGGGC
GGCCTGATGAGGAGTACTGGAACAGCCAGAAGGACTTCCTGGAGCGGAGG
CGGGCCGAGGTGGACACCTACTGCAGACACAACTACGGGGTTGTGGAGAG
CTTCACAGTGCAGCGGCGAG
>DRB1_11_90
CACGTTTCTTGGAGTACTCTACGTCTGAGTGTCATTTCTTCAATGGGACG
GAGCGGATGCGGTTCCTGGACAGATACTTCTATAACCAAGAGGAGTACGT
GCGCTTCGACAGCGACGTGGGGGAGTTCCGGGCGGTGACGGAGCTGGGGC
GGCCTGATGAGGAGTACTGGAACAGCCAGAAGGACTTCCTGGAAGACAGG
CGGGCCGCGGTGGACACCTACTGCAGACACAACTACGGGGTTGGTGAGAG
CTTCACAGTGCAGCGGCGAG
>DRB1_11_91
CACGTTTCTTGGAGTACTCTACGTCTGAGTGTCATTTCTTCAATGGGACG
GAGCGGGTGCGGTTCCTGGACAGATACTTCTATAACCAAGAGGAGTACGT
GCGCTTCGACAGCGACGTGGGGGAGTTCCGGGCGGTGACGGAGCTGGGGC
GGCCTGATGAGGAGTACTGGAACAGCCAGAAGGACTTCCTGGAAGACAGG
CGGGCCGCGGTGGACACCTACTGCAGACACAACTACGGGATTGGTGAGAG
CTTCACAGTGCAGCGGCGAG
>DRB1_11_92
CACGTTTCTTGGAGTACTCTACGTCTGAGTGTCATTTCTTCAATGGGACG
GAGCGGGTGCGGTTGCTGGAAAGATGCATCTATAACCAAGAGGAGTACGT
GCGCTTCGACAGCGACGTGGGGGAGTTCCGGGCGGTGACGGAGCTGGGGC
GGCCTGATGAGGAGTACTGGAACAGCCAGAAGGACTTCCTGGAAGACAGG
CGGGCCGCGGTGGACACCTACTGCAGACACAACTACGGGGTTGTGGAGAG
CTTCACAGTGCAGCGGCGAG
>DRB1_11_93
CACGTTTCTTGGAGTACTCTACGTCTGAGTGTCATTTCTTCAATGGGACG
GAGCGGGTGCGGTTCCTGGACAGATACTTCTATAACCAAGAGGAGTACGT
GCGCTTCGACAGCGACGTGGGGGAGTTCCGGGCGGTGACGGAGCTGGGGC
GGCCTGATGAGGAGTACTGGAACAGCCAGAAGGACTTCCTGGAAGACAAG
CGGGCCGCGGTGGACACCTACTGCAGACACAACTACGGGGTTGGTGAGAG
CTTCACGGTGCAGCGGCGAG
>DRB1_11_94
CACGTTTCTTGGAGTACTCTACGTCTGAGTGTCATTTCTTCAATGGGACG
GAGCGGGTGCGGTTCCTGGACAGATACTTCTATAACCAAGAGGAGTACGT
GCGCTTCGACAGCGACGTGGGGGAGTTCCGGGCGGTGACGGAGCTGGGGC
AGCCTGATGAGGAGTACTGGAACAGCCAGAAGGACTTCCTGGAAGACAGG
CGGGCCGCGGTGGACACCTACTGCAGACACAACTACGGGGTTGGTGAGAG
CTTCACAGTGCAGCGGCGAG
>DRB1_11_95
CACGTTTCTTGGAGTGCTCTACGTCTGAGTGTCATTTCTTCAATGGGACG
GAGCGGGTGCGGTTCCTGGACAGATACTTCTATAACCAAGAGGAGTACGT
GCGCTTCGACAGCGACGTGGGGGAGTTCCGGGCGGTGACGGAGCTGGGGC
GGCCTGATGAGGAGTACTGGAACAGCCAGAAGGACTTCCTGGAAGACAGG
CGGGCCGCGGTGGACACCTACTGCAGACACAACTACGGGGTTGGTGAGAG
CTTCACAGTGCAGCGGCGAG
>DRB1_11_96
CACGTTTCTTGGAGTACTCTACGTCTGAGTGTCATTTCTTCAATGGGACG
GAGCGGGTGCGGTTCCTGGACAGATACTTCTATAACCAAGAGGAGTACGT
GCGCTTCGACAGCGACGTGGGGGAGTTCCGGGCGGTGACGGAGCTGGGGC
GGCCTGATGAGGAGCACTGGAACAGCCAGAAGGACTTCCTGGAAGACAGG
CGGGCCGCGGTGGACACCTACTGCAGACACAACTACGGGGTTGGTGAGAG
CTTCACAGTGCAGCGGCGAG
>DRB1_11_97
CACGTTTCTTGGAGTACTCTACGTCTGAGTGTCATTTCTTCAATGGGACG
GAGCGGGTGCGGTTCCTGGACAGATACTTCTATAACCAAGAGGAGTACGT
GCGCTTCGACAGCGACGTGGGGGAGTTCCGGGCGGTGACGGAGCTGGGGC
GGCCTGATGAGGAGTACTGGAACAGCCAGAAGGACTTCCTGGAAGACAGG
CGGGCCGCGGTGGACACCTACTGCAGACACAACTACGGGGTTGGTGAGAG
CTTCACAGTGCAGCGGCGAGTCCATCCTAATGTGACTGTGTATCCTTCAA
AGACCCAGCCCCTGCAGCACCACAACCTCCTGGTCTGTTCTGTGAGTGGT
TTCTATCCAGGCAGCATTGAAGTCAGGTGGTTCCGGAATGGCCAGGAAGA
GAAGACTGGGGTGGTGTCCACAGGCCTGATCCACAATGGAGACTGGACCT
TCCAGACCCTGGTGATGCTGGAAACAGTTCCTCGGAGTGGAGAGGTTTAC
ACCTGCCAAGTGGAGCACCCAAGCGTGACAAGCCCTCTCACAGTGGAATG
GA
>DRB1_11_98
CACGTTTCTTGGAGTACTCTACGTCTGAGTGTCATTTCTTCAATGGGACG
GAGCGGGTGCGGTTCCTGGACAGATACTTCTATAACCAAGAGGAGTACGT
GCGCTTCGACAGCGACGTGGGGGAGTTCCGGGCGGTGACGGAGCTGGGGC
GGCCTGATGAGGAGTACTGGAACAGCCAGAAGGACATCCTGGAAGACGGG
CGGGCCGCGGTGGACACCTACTGCAGACACAACTACGGGGTTGTGGAGAG
CTTCACAGTGCAGCGGCGAG
>DRB1_11_99
CACGTTTCTTGGAGTACTCTACGTCTGAGTGTCATTTCTTCAATGGGACG
GAGCGGGTGCGGTTCCTGGACAGATACTTCTATAACCAAGAGGAGTACGT
GCGCTCCGACAGCGACGTGGGGGAGTTCCGGGCGGTGACGGAGCTGGGGC
GGCCTGATGAGGAGTACTGGAACAGCCAGAAGGACTTCCTGGAAGACAGG
CGGGCCGCGGTGGACACCTACTGCAGACACAACTACGGGGTTGGTGAGAG
CTTCACAGTGCAGCGGCGAG
>DRB1_12_01_01
ATGGTGTGTCTGAGGCTCCCTGGAGGCTCCTGCATGGCAGTTCTGACAGT
GACACTGATGGTGCTGAGCTCCCCACTGGCTTTGGCTGGGGACACCAGAC
CACGTTTCTTGGAGTACTCTACGGGTGAGTGTTATTTCTTCAATGGGACG
GAGCGGGTGCGGTTACTGGAGAGACACTTCCATAACCAGGAGGAGCTCCT
GCGCTTCGACAGCGACGTGGGGGAGTTCCGGGCGGTGACGGAGCTGGGGC
GGCCTGTCGCCGAGTCCTGGAACAGCCAGAAGGACATCCTGGAAGACAGG
CGCGCCGCGGTGGACACCTATTGCAGACACAACTACGGGGCTGTGGAGAG
CTTCACAGTGCAGCGGCGAGTCCATCCTAAGGTGACTGTGTATCCTTCAA
AGACCCAGCCCCTGCAGCACCACAACCTCCTGGTCTGTTCTGTGAGTGGT
TTCTATCCAGGCAGCATTGAAGTCAGGTGGTTCCGGAATGGCCAGGAAGA
GAAGACTGGGGTGGTGTCCACGGGCCTGATCCACAATGGAGACTGGACCT
TCCAGACCCTGGTGATGCTGGAAACAGTTCCTCGGAGTGGAGAGGTTTAC
ACCTGCCAAGTGGAGCACCCAAGCGTGACAAGCCCTCTCACAGTGGAATG
GAGAGCACGGTCTGAATCTGCACAGAGCAAGATGCTGAGTGGAGTCGGGG
GCTTTGTGCTGGGCCTGCTCTTCCTTGGGGCCGGGCTGTTCATCTACTTC
AGGAATCAGAAAGGACACTCTGGACTTCAGCCAAGAGGATTCCTGAGCTG
A
>DRB1_12_01_02
ATGGTGTGTCTGAGGCTCCCTGGAGGCTCCTGCATGGCAGTTCTGACAGT
GACACTGATGGTGCTGAGCTCCCCACTGGCTTTGGCTGGGGACACCAGAC
CACGTTTCTTGGAGTACTCTACGGGTGAGTGTTATTTCTTCAATGGGACG
GAGCGGGTGCGGTTACTGGAGAGACACTTCCATAACCAGGAGGAGCTCCT
GCGCTTCGACAGCGACGTGGGGGAGTTCCGGGCGGTGACGGAGCTGGGGC
GGCCTGTCGCCGAGTCCTGGAACAGCCAGAAGGACATCCTGGAAGACAGG
CGGGCCGCGGTGGACACCTACTGCAGACACAACTACGGGGCTGTGGAGAG
CTTCACAGTGCAGCGGCGAGTCCATCCTAAGGTGACTGTGTATCCTTCAA
AGACCCAGCCCCTGCAGCACCACAACCTCCTGGTCTGTTCTGTGAGTGGT
TTCTATCCAGGCAGCATTGAAGTCAGGTGGTTCCGGAATGGCCAGGAAGA
GAAGACTGGGGTGGTGTCCACGGGCCTGATCCACAATGGAGACTGGACCT
TCCAGACCCTGGTGATGCTGGAAACAGTTCCTCGGAGTGGAGAGGTTTAC
ACCTGCCAAGTGGAGCACCCAAGCGTGACAAGCCCTCTCACAGTGGAATG
GAGAGCACGGTCTGAATCTGCACAGAGCAAGATGCTGAGTGGAGTCGGGG
GCTTTGTGCTGGGCCTGCTCTTCCTTGGGGCCGGGCTGTTCATCTACTTC
AGGAATCAGAAAGGACACTCTGGACTTCAGCCAAGAGGATTCCTGAGCTG
A
>DRB1_12_01_03
CACGTTTCTTGGAGTACTCTACGGGTGAGTGTTATTTCTTCAATGGGACG
GAGCGGGTGCGGTTACTGGAGAGACACTTCCATAACCAGGAGGAGCTCCT
GCGCTTCGACAGCGACGTGGGGGAGTTCCGGGCGGTGACGGAGCTGGGGC
GGCCTGTCGCCGAGTCCTGGAACAGCCAGAAGGACATCCTGGAAGACAGG
CGCGCCGCGGTGGACACCTACTGCAGACACAACTACGGGGCTGTGGAGAG
CTTCACAGTGCAGCGGCGAG
>DRB1_12_02_01
ATGGTGTGTCTGAGGCTCCCTGGAGGCTCCTGCATGGCAGTTCTGACAGT
GACACTGATGGTGCTGAGCTCCCCACTGGCTTTGGCTGGGGACACCAGAC
CACGTTTCTTGGAGTACTCTACGGGTGAGTGTTATTTCTTCAATGGGACG
GAGCGGGTGCGGTTACTGGAGAGACACTTCCATAACCAGGAGGAGCTCCT
GCGCTTCGACAGCGACGTGGGGGAGTTCCGGGCGGTGACGGAGCTGGGGC
GGCCTGTCGCCGAGTCCTGGAACAGCCAGAAGGACTTCCTGGAAGACAGG
CGCGCCGCGGTGGACACCTATTGCAGACACAACTACGGGGCTGTGGAGAG
CTTCACAGTGCAGCGGCGAGTCCATCCTAAGGTGACTGTGTATCCTTCAA
AGACCCAGCCCCTGCAGCACCACAACCTCCTGGTCTGTTCTGTGAGTGGT
TTCTATCCAGGCAGCATTGAAGTCAGGTGGTTCCGGAATGGCCAGGAAGA
GAAGACTGGGGTGGTGTCCACGGGCCTGATCCACAATGGAGACTGGACCT
TCCAGACCCTGGTGATGCTGGAAACAGTTCCTCGGAGTGGAGAGGTTTAC
ACCTGCCAAGTGGAGCACCCAAGCGTGACAAGCCCTCTCACAGTGGAATG
GAGAGCACGGTCTGAATCTGCACAGAGCAAGATGCTGAGTGGAGTCGGGG
GCTTTGTGCTGGGCCTGCTCTTCCTTGGGGCCGGGCTGTTCATCTACTTC
AGGAATCAGAAAGGACACTCTGGACTTCAGCCAAGAGGATTCCTGAGCTG
A
>DRB1_12_02_02
TTCTTGGAGTACTCTACGGGTGAGTGTTATTTCTTCAATGGGACGGAGCG
GGTGCGGTTACTGGAGAGACACTTCCATAACCAGGAGGAGCTCCTGCGCT
TCGACAGCGACGTGGGGGAGTTCCGGGCGGTGACGGAGCTGGGGCGGCCT
GTCGCCGAGTCCTGGAACAGCCAGAAGGACTTCCTGGAAGACAGGCGCGC
CGCGGTGGACACCTACTGCAGACACAACTACGGGGCTGTGGAG
>DRB1_12_02_03
CACGTTTCTTGGAGTACTCTACGGGTGAGTGTTATTTCTTCAATGGGACG
GAGCGGGTGCGGTTACTGGAGAGACACTTCCATAACCAGGAGGAGCTCCT
GCGCTTCGACAGCGACGTGGGGGAGTTCCGGGCGGTGACGGAGCTGGGGC
GGCCTGTCGCCGAGTCCTGGAACAGCCAGAAGGACTTCCTGGAAGACAGG
CGCGCCGCGGTGGACACCTATTGCAGACACAACTATGGGGCTGTGGAGAG
CTTCACAGTGCAGCGGCGAG
>DRB1_12_02_04
CACGTTTCTTGGAGTACTCTACGGGTGAGTGTTATTTCTTCAATGGGACG
GAGCGGGTGCGGTTACTGGAGAGACACTTCCATAACCAGGAGGAGCTCCT
GCGCTTCGACAGCGACGTGGGGGAGTTCCGGGCGGTGACGGAGCTGGGGC
GGCCTGTCGCCGAGTCCTGGAACAGCCAGAAGGACTTCCTGGAAGACAGG
CGGGCCGCGGTGGACACCTATTGCAGACACAACTACGGGGCTGTGGAGAG
CTTCACAGTGCAGCGGCGAG
>DRB1_12_02_05
CACGTTTCTTGGAGTACTCTACGGGTGAGTGTTATTTCTTCAATGGGACG
GAGCGGGTGCGGTTACTGGAGAGACACTTCCATAACCAGGAGGAGCTCCT
GCGCTTCGACAGCGACGTAGGGGAGTTCCGGGCGGTGACGGAGCTGGGGC
GGCCTGTCGCCGAGTCCTGGAACAGCCAGAAGGACTTCCTGGAAGACAGG
CGCGCCGCGGTGGACACCTATTGCAGACACAACTACGGGGCTGTGGAGAG
CTTCACAGTGCAGCGGCGAG
>DRB1_12_03_02
CACGTTTCTTGGAGTACTCTACGGGTGAGTGTTATTTCTTCAATGGGACG
GAGCGGGTGCGGTTACTGGAGAGACACTTCCATAACCAGGAGGAGCTCCT
GCGCTTCGACAGCGACGTGGGGGAGTTCCGGGCGGTGACGGAGCTGGGGC
GGCCTGTCGCCGAGTCCTGGAACAGCCAGAAGGACATCCTGGAAGACAGG
CGCGCCGCGGTGGACACCTACTGCAGACACAACTACGGGGTTGTGGAGAG
CTTCACAGTGCAGCGG
>DRB1_12_04
CACGTTTCTTGGAGTACTCTACGGGTGAGTGTTATTTCTTCAATGGGACG
GAGCGGGTGCGGTTACTGGAGAGACACTTCCATAACCAGGAGGAGCTCCT
GCGCTTCGACAGCGACGTGGGGGAGTTCCGGGCGGTGACGGAGCTGGGGC
GGCCTGATGAGGAGTACTGGAACAGCCAGAAGGACATCCTGGAAGACAGG
CGCGCCGCGGTGGACACCTATTGCAGACACAACTACGGGGCTGTGGAGAG
CTTCACAGTGCAGCGGCGAG
>DRB1_12_05
CACGTTTCTTGGAGTACTCTACGGGTGAGTGTTATTTCTTCAATGGGACG
GAGCGGGTGCGGTTACTGGAGAGACACTTCCATAACCAGGAGGAGTTCCT
GCGCTTCGACAGCGACGTGGGGGAGTTCCGGGCGGTGACGGAGCTGGGGC
GGCCTGTCGCCGAGTCCTGGAACAGCCAGAAGGACATCCTGGAAGACAGG
CGCGCCGCGGTGGACACCTATTGCAGACACAACTACGGGGCTGTGGAGAG
CTTCACAGTGCAGCGGCGAG
>DRB1_12_06
GGGGACACCAGACCACGTTTCTTGGAGTACTCTACGGGTGAGTGTTATTT
CTTCAATGGGACGGAGCGGGTGCGGTTACTGGAGAGACACTTCCATAACC
AGGAGGAGCTCCTGCGCTTCGACAGCGACGTGGGGGAGTTCCGGGCGGTG
ACGGAGCTGGGGCGGCCTGTCGCCGAGTCCTGGAACAGCCAGAAGGACAT
CCTGGAAGACAGGCGCGCCGCGGTGGACACCTATTGCAGACACAACTACG
GGGCTGTGGAGAGCTTCACAGTGCAGCGGCGAGTCCATCCTAAGGTGACT
GTGTATCCTTCAAAGACCCAGCCCCTGCAGCACCACAACCTCCTGGTCTG
TTCTGTGAGTGGTTTCTATCCAGGCAGCATTGAAGTCAGGTGGTTCCGGA
ATGGCCAGGAAGAGAAGACTGGGGTGGTGTCCACGGGCCTGATCCAGAAT
GGAGACTGGACCTTCCAGACCCTGGTGATGCTGGAAACAGTTCCTCGGAG
TGGAGAGGTTTACACCTGCCAAGTGGAGCACCCAAGCGTGACAAGCCCTC
TCACAGTGGAATGGAGAGCACGGTCTGAATCTGCACAGAGCAAGATGCTG
AGTGGAGTCGGGGGCTTTGTGCTGGGCC
>DRB1_12_07
CACGTTTCTTGGAGTACTCTACGGGTGAGTGTTATTTCTTCAATGGGACG
GAGCGGGTGCGGTTACTGGAGAGACACTTCCATAACCAGGAGGAGCTCCT
GCGCTTCGACAGCGACGTGGGGGAGTTCCGGGCGGTGACGGAGCTGGGGC
GGCCTGTCGCCGAGTCCTGGAACAGCCAGAAGGACATCCTGGGAGACAGG
CGCGCCGCGGTGGACACCTATTGCAGACACAACTACGGGGCTGTGGAGAG
CTTCACAGTGCAGCGGCGAGTCCATCCTAAGGTGACTGTGTATCCTTCAA
AGACCCAGCCCCTGCAGCACCACAACCTCCTGGTCTGTTCTGTGAGTGGT
TTCTATCCAGGCAGCATTGAAGTCAGGTGGTTCCGGAATGGCCAGGAAGA
GAAGACTGGGGTGGTGTCCACGGGCCTGATCCACAATGGAGACTGGACCT
TCCAGACCCTGGTGATGCTGGAAACAGTTCCTCGGAGTGGAGAGGTTTAC
ACCTGCCAAGTGGAGCACCCAAGCG
>DRB1_12_08
CACGTTTCTTGGAGTACTCTACGGGTGAGTGTTATTTCTTCAATGGGACG
GAGCGGGTGCGGTTCCTGGAGAGACACTTCCATAACCAGGAGGAGCTCCT
GCGCTTCGACAGCGACGTGGGGGAGTTCCGGGCGGTGACGGAGCTGGGGC
GGCCTGTCGCCGAGTCCTGGAACAGCCAGAAGGACATCCTGGAAGACAGG
CGCGCCGCGGTGGACACCTATTGCAGACACAACTACGGGGCTGTGGAGAG
CTTCACAGTGCAGCGGCGAG
>DRB1_12_09
CACGTTTCTTGGAGTACTCTACGGGTGAGTGTTATTTCTTCAATGGGACG
GAGCGGGTGCGGTTACTGGAGAGACACTTCCATAACCAGGAGGAGCTCCT
GCGCTTCGACAGCGACGTGGGGGAGTTCCGGGCGGTGACGGAGCTGGGGC
GGCCTGATGCCGAGTACTGGAACAGCCAGAAGGACATCCTGGAAGACAGG
CGCGCCGCGGTGGACACCTATTGCAGACACAACTACGGGGCTGTGGAGAG
CTTCACAGTGCAGCGGCGAG
>DRB1_12_10
ATGGTGTGTCTGAGGCTCCCTGGAGGCTCCTGCATGGCAATTCTGACAGT
GACACTGATGGTGCTGAGCTCCCCACTGGCTTTGGCTGGGGACACCAGAC
CACGTTTCTTGGAGTACTCTACGGGTGAGTGTTATTTCTTCAATGGGACG
GAGCGGGTGCGGTTACTGGAGAGACACTTCCATAACCAGGAGGAGCTCCT
GCGCTTCGACAGCGACGTGGGGGAGTTCCGGGCGGTGACGGAGCTGGGGC
GGCCTGTCGCCGAGTCCTGGAACAGCCAGAAGGACATCCTGGAAGACAGG
CGCGCCGCGGTGGACACCTATTGCAGACACAACTACGGGGCTGTGGAGAG
CTTCACAGTGCAGCGGCGAGTCCATCCTAAGGTGACTGTGTATCCTTCAA
AGACCCAGCCCCTGCAGCACCACAACCTCCTGGTCTGTTCTGTGAGTGGT
TTCTATCCAGGCAGCATTGAAGTCAGGTGGTTCCGGAATGGCCAGGAAGA
GAAGACTGGGGTGGTGTCCACGGGCCTGATCCACAATGGAGACTGGACCT
TCCAGACCCTGGTGATGCTGGAAACAGTTCCTCGGAGTGGAGAGGTTTAC
ACCTGCCAAGTGGAGCACCCAAGCGTGACAAGCCCTCTCACAGTGGAATG
GAGAGCACGGTCTGAATCTGCACAGAGCAAGATGCTGAGTGGAGTCGGGG
GCTTTGTGCTGGGCCTGCTCTTCCTTGGGGCCGGGCTGTTCATCTACTTC
AGGAATCAGAAAGGACACTCTGGACTTCAGCCAAGAGGATTCCTGAGCTG
A
>DRB1_12_11
CACGTTTCTTGGAGTACTCTACGGGTGAGTGTTATTTCTTCAATGGGACG
GAGCGGGTGCGGTTACTGGAGAGACACTTCCATAACCAGGAGGAGCTCCT
GCGCTTCGACAGCGACGTGGGGGAGCTCCGGGCGGTGACGGAGCTGGGGC
GGCCTGTCGCCGAGTCCTGGAACAGCCAGAAGGACATCCTGGAAGACAGG
CGCGCCGCGGTGGACACCTATTGCAGACACAACTACGGGGCTGTGGAGAG
CTTCACAGTGCAGCGGCGAG
>DRB1_12_12
CACGTTTCTTGGAGTACTCTACGGGTGAGTGTTATTTCTTCAATGGGACG
GAGCGGGTGCGGTTACTGGAGAGACACTTCCATAACCAGGAGGAGCTCCT
GCGCTTCGACAGCGACGTGGGGGAGTTCCGGGCGGTGACGGAGCTGGGGC
GGCCTGTCGCCGAGTCCTGGAACAGCCAGAAGGACCTCCTGGAAGACAGG
CGCGCCGCGGTGGACACCTATTGCAGACACAACTACGGGGCTGTGGAGAG
CTTCACAGTGCAGCGGCGAG
>DRB1_12_13
CACGTTTCTTGGAGTACTCTACGGGTGAGTGTTATTTCTTCAATGGGACG
GAGCGGGTGCTGTTACTGGAGAGACACTTCCATAACCAGGAGGAGCTCCT
GCGCTTCGACAGCGACGTGGGGGAGTTCCGGGCGGTGACGGAGCTGGGGC
GGCCTGTCGCCGAGTCCTGGAACAGCCAGAAGGACTTCCTGGAAGACAGG
CGCGCCGCGGTGGACACCTATTGCAGACACAACTACGGGGCTGTGGAGAG
CTTCACAGTGCAGCGGCGAG
>DRB1_12_14
CACGTTTCTTGGAGTACTCTACGGGTGAGTGTTATTTCTTCAATGGGACG
GAGCGGGTGCGGTTACTGGAGAGACACTTCCATAACCAGGAGGAGTTCGT
GCGCTTCGACAGCGACGTGGGGGAGTTCCGGGCGGTGACGGAGCTGGGGC
GGCCTGTCGCCGAGTCCTGGAACAGCCAGAAGGACATCCTGGAAGACAGG
CGCGCCGCGGTGGACACCTATTGCAGACACAACTACGGGGCTGTGGAGAG
CTTCACAGTGCAGCGGCGAG
>DRB1_12_15
CACGTTTCTTGGAGTACTCTACGGGTGAGTGTTATTTCTTCAATGGGACG
GAGCGGGTGCGGTTACTGGAGAGACACTTCCATAACCAGGAGGAGTTCCT
GCGCTTCGACAGCGACGTGGGGGAGTTCCGGGCGGTGACGGAGCTGGGGC
GGCCTGTCGCCGAGTCCTGGAACAGCCAGAAGGACTTCCTGGAAGACAGG
CGCGCCGCGGTGGACACCTATTGCAGACACAACTACGGGGCTGTGGAGAG
CTTCACAGTGCAGCGGCGAG
>DRB1_12_16
CACGTTTCTTGGAGTACTCTACGGGTGAGTGTTATTTCTTCAATGGGACG
GAGCGGGTGCGGTTACTGGAGAGACACTTCCATAACCAGGAGGAGCTCCT
GCGCTTCGACAGCGACGTGGGGGAGTTCCGGGCGGTGACGGAGCTGGGGC
GGCCTGTCGCCGAGTCCTGGAACAGCCAGAAGGACTTCCTGGAAGACAGG
CGGGCCGCGGTGGACACCTACTGCAGACACAACTACGGGGTTGGTGAGAG
CTTCACAGTGCAGCGGCGAG
>DRB1_12_17
ATGGTGTGTCTGAAGCTCCCTGGAGGCTCCTGCATGACAGCGCTGACAGT
GACACTGATGGTGCTGAGCTCCCCACTGGCTTTGGCTGGGGACACCCGAC
CACGTTTCTTGGAGTACTCTACGGGTGAGTGTTATTTCTTCAATGGGACG
GAGCGGGTGCGGTTACTGGAGAGACACTTCCATAACCAGGAGGAGCTCCT
GCGCTTCGACAGCGACGTGGGGGAGTTCCGGGCGGTGACGGAGCTGGGGC
GGCCTGTCGCCGAGTCCTGGAACAGCCAGAAGGACATCCTGGAAGACAGG
CGCGCCGCGGTGGACACCTATTGCAGACACAACTACGGGGCTGTGGAGAG
CTTCACAGTGCAGCGGCGAGTTGAGCCTAAGGTGACTGTGTATCCTTCAA
AGACCCAGCCCCTGCAGCACCACAACCTCCTGGTCTGCTCTGTGAGTGGT
TTCTATCCAGGCAGCATTGAAGTCAGGTGGTTCCGGAACGGCCAGGAAGA
GAAGGCTGGGGTGGTGTCCACAGGCCTGATCCAGAATGGAGATTGGACCT
TCCAGACCCTGGTGATGCTGGAAACAGTTCCTCGGAGTGGAGAGGTTTAC
ACCTGCCAAGTGGAGCACCCAAGTGTGACGAGCCCTCTCACAGTGGAATG
GAGAGCACGGTCTGAATCTGCACAGAGCAAGATGCTGAGTGGAGTCGGGG
GCTTTGTGCTGGGCCTGCTCTTCCTTGGGGCCGGGCTGTTCATCTACTTC
AGGAATCAGAAAGGACACTCTGGACTTCAGCCAACAGGATTCCTGAGCTG
A
>DRB1_12_18
CACGTTTCTTGGAGTACTCTACGGGTGAGTGTTATTTCTTCAATGGGACG
GAGCGGGTGCGGTTACTGGAGAGACACTTCCATAACCAGGAGGAGCTCCT
GCGCTTCGACAGCGACGTGGGGGAGTTCCGGGCGGTGACGGAGCTGGGGC
GGCCTGTCGCCCAGTCCTGGAACAGCCAGAAGGACTTCCTGGAAGACAGG
CGCGCCGCGGTGGACACCTATTGCAGACACAACTACGGGGCTGTGGAGAG
CTTCACAGTGCAGCGGCGAG
>DRB1_12_19
CACGTTTCTTGGAGTACTCTACGGGTGAGTGTTATTTCTTCAATGGGACG
GAGCGGGTGCGGTTACTGGAGAGACACTTCCATAACCAGGAGGAGCTCCT
GCGCTTCGACAGCGACGTGGGGGAGTTCCGGGCGGTGACGGAGCTGGGGC
GGCCTGTCGCCGAGTCCTGGAACAGCCAGAAGGACTTCCTGGAAGACAGG
CGCGCCGCGGTGGACACCTATTGCAGACACAACTACGGGGTTGTGGAGAG
CTTCACAGTGCAGCGGCGAG
>DRB1_12_20
CACGTTTCTTGGAGTACTCTACGTGTGAGTGTTATTTCTTCAATGGGACG
GAGCGGGTGCGGTTACTGGAGAGACACTTCCATAACCAGGAGGAGCTCCT
GCGCTTCGACAGCGACGTGGGGGAGTTCCGGGCGGTGACGGAGCTGGGGC
GGCCTGTCGCCGAGTCCTGGAACAGCCAGAAGGACTTCCTGGAAGACAGG
CGCGCCGCGGTGGACACCTATTGCAGACACAACTACGGGGCTGTGGAGAG
CTTCACAGTGCAGCGGCGAG
>DRB1_12_21
CACGTTTCTTGGAGTACTCTACGGGTGAGTGTTATTTCTTCAATGGGACG
GAGCGGGTGCGGTTACTGGAGAGACACTTCCATAACCAGGAGGAGCTCCT
GCGCTTCGACAGCGACGTGGGGGAGTACCGGGCGGTGACGGAGCTGGGGC
GGCCTGTCGCCGAGTCCTGGAACAGCCAGAAGGACTTCCTGGAAGACAGG
CGCGCCGCGGTGGACACCTATTGCAGACACAACTACGGGGCTGTGGAGAG
CTTCACAGTGCAGCGGCGAG
>DRB1_12_22
CACGTTTCTTGGAGTACTCTACGGGTGAGTGTTATTTCTTCAATGGGACG
GAGCGGGTGCGGTTACTGGAGAGACACTTCCATAACCAGGAGGAGCTCCT
GCGCTTCGACAGCGACGTGGGGGAGTTCCGGGCGGTGACGGAGCTGGGGC
GGCCTGTCGCCGAGTCCTGGAACAGCCAGAAGGACATCCTGGAAGACAGG
CGCGCCGCGGTGGACAATTACTGCAGACACAACTACGGGGTTGGTGAGAG
CTTCACAGTGCAGCGGCGAG
>DRB1_12_23
CACGTTTCTTGGAGTACTCTACGGGTGAGTGTTATTTCTTCAATGGGACG
GAGCGGGTGTGGTTACTGGAGAGACACTTCCATAACCAGGAGGAGCTCCT
GCGCTTCGACAGCGACGTGGGGGAGTTCCGGGCGGTGACGGAGCTGGGGC
GGCCTGTCGCCGAGTCCTGGAACAGCCAGAAGGACTTCCTGGAAGACAGG
CGCGCCGCGGTGGACACCTATTGCAGACACAACTACGGGGCTGTGGAGAG
CTTCACAGTGCAGCGGCGAG
>DRB1_12_24N
CACGTTTCTTGGAGTACTCTACGGGTGAGTGTTATTTCTTCAATGGGACG
GAGCGGGTGCGGTTACTGGAGAGACACTTCCATAACCAGGAGGAGCTCCT
GCGCTTCGACAGCGACGTGGGGGAGTTCCGGGCGGTGACGGAGCTGGGGC
GGCCTGTCGCCGAGTCCTAGAACAGCCAGAAGGACATCCTGGAAGACAGG
CGCGCCGCGGTGGACACCTATTGCAGACACAACTACGGGGCTGTGGAGAG
CTTCACAGTGCAGCGGCGAG
>DRB1_12_25
CACGTTTCTTGGAGTACTCTACGGGTGAGTGTTATTTCTTCAATGGGACG
GAGCGGGTGCGGTTACTGGAGAGACACTTCCATAACCAGGAGGAGCTCCT
GCGCTTCGACAGCGACGTGGGGGAGTTCCGGGCGGTGACGGAGCTGGGGC
GGCCTGTCGCCGAGTCCTGGAACAGCCAGCAGGACATCCTGGAAGACAGG
CGCGCCGCGGTGGACACCTATTGCAGACACAACTACGGGGCTGTGGAGAG
CTTCACAGTGCAGCGGCGAG
>DRB1_12_26
CACGTTTCTTGGAGTACTCTACGGGTGAGTGTTATTTCTTCAATGGGACG
GAGCGGGTGCGGTTACTGGAGAGACACTTCCGTAACCAGGAGGAGCTCCT
GCGCTTCGACAGCGACGTGGGGGAGTTCCGGGCGGTGACGGAGCTGGGGC
GGCCTGTCGCCGAGTCCTGGAACAGCCAGAAGGACTTCCTGGAAGACAGG
CGCGCCGCGGTGGACACCTATTGCAGACACAACTACGGGGCTGTGGAGAG
CTTCACAGTGCAGCGGCGAG
>DRB1_13_01_01
ATGGTGTGTCTGAGGCTCCCTGGAGGCTCCTGCATGGCAGTTCTGACAGT
GACACTGATGGTGCTGAGCTCCCCACTGGCTTTGGCTGGGGACACCAGAC
CACGTTTCTTGGAGTACTCTACGTCTGAGTGTCATTTCTTCAATGGGACG
GAGCGGGTGCGGTTCCTGGACAGATACTTCCATAACCAGGAGGAGAACGT
GCGCTTCGACAGCGACGTGGGGGAGTTCCGGGCGGTGACGGAGCTGGGGC
GGCCTGATGCCGAGTACTGGAACAGCCAGAAGGACATCCTGGAAGACGAG
CGGGCCGCGGTGGACACCTACTGCAGACACAACTACGGGGTTGTGGAGAG
CTTCACAGTGCAGCGGCGAGTCCATCCTAAGGTGACTGTGTATCCTTCAA
AGACCCAGCCCCTGCAGCACCACAACCTCCTGGTCTGTTCTGTGAGTGGT
TTCTATCCAGGCAGCATTGAAGTCAGGTGGTTCCGGAATGGCCAGGAAGA
GAAGACTGGGGTGGTGTCCACAGGCCTGATCCACAATGGAGACTGGACCT
TCCAGACCCTGGTGATGCTGGAAACAGTTCCTCGGAGTGGAGAGGTTTAC
ACCTGCCAAGTGGAGCACCCAAGCGTGACAAGCCCTCTCACAGTGGAATG
GAGAGCACGGTCTGAATCTGCACAGAGCAAGATGCTGAGTGGAGTCGGGG
GCTTTGTGCTGGGCCTGCTCTTCCTTGGGGCCGGGCTGTTCATCTACTTC
AGGAATCAGAAAGGACACTCTGGACTTCAGCCAAGAGGATTCCTGAGCTG
A
>DRB1_13_01_02
CACGTTTCTTGGAGTACTCTACGTCTGAGTGTCATTTCTTCAATGGGACG
GAGCGGGTGCGGTTCCTGGACAGATACTTCCATAACCAGGAGGAGAACGT
GCGCTTCGACAGCGACGTGGGGGAGTTCCGGGCGGTGACGGAGCTGGGGC
GGCCTGATGCCGAGTACTGGAACAGCCAGAAGGACATCCTGGAAGACGAG
CGGGCTGCGGTGGACACCTACTGCAGACACAACTACGGGGTTGTGGAGAG
CTTCACAGTGCAGCGGCGAG
>DRB1_13_01_03
CACGTTTCTTGGAGTACTCTACGTCTGAGTGTCATTTCTTCAATGGGACG
GAGCGGGTGCGGTTCCTGGACAGATACTTCCATAACCAGGAGGAGAACGT
GCGCTTCGACAGCGACGTGGGGGAGTTCCGGGCGGTGACGGAGCTGGGGC
GGCCTGATGCCGAGTACTGGAACAGCCAGAAGGACATCCTGGAAGACGAG
CGGGCCGCGGTGGACACCTATTGCAGACACAACTACGGGGTTGTGGAGAG
CTTCACAGTGCAGCGGCGAG
>DRB1_13_01_04
CACGTTTCTTGGAGTACTCTACGTCTGAGTGTCATTTCTTCAATGGGACG
GAGCGGGTGCGGTTCCTGGACAGATACTTCCATAACCAGGAGGAGAACGT
GCGCTTCGACAGCGACGTGGGGGAGTTCCGGGCGGTGACCGAGCTGGGGC
GGCCTGATGCCGAGTACTGGAACAGCCAGAAGGACATCCTGGAAGACGAG
CGGGCCGCGGTGGACACCTACTGCAGACACAACTACGGGGTTGTGGAGAG
CTTCACAGTGCAGCGGCGAG
>DRB1_13_01_05
CACGTTTCTTGGAGTACTCTACGTCTGAGTGTCATTTCTTCAATGGGACG
GAGCGGGTGCGGTTCCTGGACAGATACTTCCATAACCAGGAGGAGAACGT
GCGCTTCGACAGCGACGTGGGGGAGTTCCGGGCGGTGACGGAGCTGGGGC
GGCCTGACGCTGAGTACTGGAACAGCCAGAAGGACATCCTGGAAGACGAG
CGGGCCGCGGTGGACACCTACTGCAGACACAACTACGGGGTTGTGGAGAG
CTTCACAGTGCAGCGGCGAG
>DRB1_13_01_06
CACGTTTCTTGGAGTACTCTACGTCTGAGTGTCATTTCTTCAATGGGACG
GAGCGGGTGCGGTTCCTGGACAGATACTTCCATAACCAGGAGGAGAACGT
GCGCTTCGACAGCGACGTGGGGGAGTTCCGGGCGGTGACGGAGCTGGGGC
GGCCTGATGCTGAGTACTGGAACAGCCAGAAGGACATCCTGGAAGACGAG
CGGGCCGCGGTGGACACCTACTGCAGACACAACTACGGGGTTGTGGAGAG
CTTCACAGTGCAGCGGCGAG
>DRB1_13_01_07
CACGTTTCTTGGAGTACTCTACGTCTGAGTGTCATTTCTTCAATGGGACG
GAGCGGGTGCGGTTCCTGGACAGATACTTCCATAACCAGGAGGAGAACGT
GCGCTTCGACAGCGACGTGGGGGAGTTCCGGGCGGTGACGGAGCTGGGGC
GGCCTGATGCCGAGTACTGGAACAGCCAGAAGGACATCCTAGAAGACGAG
CGGGCCGCGGTGGACACCTACTGCAGACACAACTACGGGGTTGTGGAGAG
CTTCACAGTGCAGCGGCGAG
>DRB1_13_01_08
CACGTTTCTTGGAGTACTCTACGTCTGAGTGTCATTTCTTCAATGGGACG
GAGCGGGTGCGGTTCCTGGACAGATACTTCCATAACCAGGAGGAGAACGT
GCGCTTCGACAGCGACGTGGGGGAGTTCCGGGCGGTGACGGAGCTGGGGC
GGCCTGATGCCGAGTACTGGAACAGCCAGAAGGACATCCTGGAAGACGAG
CGGGCCGCGGTGGACACCTACTGCAGACACAACTACGGGGTTGTGGAGAG
CTTCACGGTGCAGCGGCGAG
>DRB1_13_02_01
ATGGTGTGTCTGAGGCTCCCTGGAGGCTCCTGCATGGCAGTTCTGACAGT
GACACTGATGGTGCTGAGCTCCCCACTGGCTTTGGCTGGGGACACCAGAC
CACGTTTCTTGGAGTACTCTACGTCTGAGTGTCATTTCTTCAATGGGACG
GAGCGGGTGCGGTTCCTGGACAGATACTTCCATAACCAGGAGGAGAACGT
GCGCTTCGACAGCGACGTGGGGGAGTTCCGGGCGGTGACGGAGCTGGGGC
GGCCTGATGCCGAGTACTGGAACAGCCAGAAGGACATCCTGGAAGACGAG
CGGGCCGCGGTGGACACCTACTGCAGACACAACTACGGGGTTGGTGAGAG
CTTCACAGTGCAGCGGCGAGTCCATCCTAAGGTGACTGTGTATCCTTCAA
AGACCCAGCCCCTGCAGCACCACAACCTCCTGGTCTGTTCTGTGAGTGGT
TTCTATCCAGGCAGCATTGAAGTCAGGTGGTTCCGGAATGGCCAGGAAGA
GAAGACTGGGGTGGTGTCCACAGGCCTGATCCACAATGGAGACTGGACCT
TCCAGACCCTGGTGATGCTGGAAACAGTTCCTCGGAGTGGAGAGGTTTAC
ACCTGCCAAGTGGAGCACCCAAGCGTGACAAGCCCTCTCACAGTGGAATG
GAGAGCACGGTCTGAATCTGCACAGAGCAAGATGCTGAGTGGAGTCGGGG
GCTTTGTGCTGGGCCTGCTCTTCCTTGGGGCCGGGCTGTTCATCTACTTC
AGGAATCAGAAAGGACACTCTGGACTTCAGCCAAGAGGATTCCTGAGCTG
A
>DRB1_13_02_02
GGGGACACCAGACCACGTTTCTTGGAGTACTCTACGTCTGAGTGTCATTT
CTTCAATGGGACGGAGCGGGTGCGGTTCCTGGACAGATACTTCCATAACC
AGGAGGAGAACGTGCGCTTCGACAGCGACGTGGGGGAGTTCCGGGCGGTG
ACGGAGCTGGGGCGGCCTGATGCCGAGTACTGGAACAGCCAGAAGGACAT
CCTGGAAGACGAGCGCGCCGCGGTGGACACCTACTGCAGACACAACTACG
GGGTTGGTGAGAGCTTCACAGTGCAGCGG
>DRB1_13_02_03
CACGTTTCTTGGAGTACTCTACGTCTGAGTGTCATTTCTTCAATGGGACG
GAGCGGGTGCGGTTCCTGGACAGATACTTCCATAACCAGGAGGAGAACGT
GCGCTTCGACAGCGACGTGGGGGAGTTCCGGGCGGTGACGGAGCTGGGGC
GGCCTGACGCTGAGTACTGGAACAGCCAGAAGGACATCCTGGAAGACGAG
CGGGCCGCGGTGGACACCTACTGCAGACACAACTACGGGGTTGGTGAGAG
CTTCACAGTGCAGCGGCGAG
>DRB1_13_02_04
CACGTTTCTTGGAGTACTCTACGTCTGAGTGTCATTTCTTCAATGGGACG
GAGCGGGTGCGGTTCCTGGACAGATACTTCCATAACCAGGAGGAGAACGT
GCGCTTCGACAGCGACGTGGGGGAGTTCCGGGCGGTGACGGAGCTGGGGC
GGCCTGATGCCGAGTACTGGAACAGCCAGAAGGACATCCTGGAAGACGAG
CGGGCCGCGGTGGACACCTACTGCAGACACAACTACGGGGTTGGGGAGAG
CTTCACAGTGCAGAGGCGAG
>DRB1_13_03_01
GGGGACACCAGACCACGTTTCTTGGAGTACTCTACGTCTGAGTGTCATTT
CTTCAATGGGACGGAGCGGGTGCGGTTCCTGGACAGATACTTCTATAACC
AAGAGGAGTACGTGCGCTTCGACAGCGACGTGGGGGAGTACCGGGCGGTG
ACGGAGCTGGGGCGGCCTAGCGCCGAGTACTGGAACAGCCAGAAGGACAT
CCTGGAAGACAAGCGGGCCGCGGTGGACACCTACTGCAGACACAACTACG
GGGTTGGTGAGAGCTTCACGGTGCAGCGGCGAGTCCATCCTAAGGTGACT
GTGTATCCTTCAAAGACCCAGCCCCTGCAGCACCACAACCTCCTGGTCTG
TTCTGTGAGTGGTTTCTATCCAGGCAGCATTGAAGTCAGGTGGTTCCGGA
ATGGCCAGGAAGAGAAGACTGGGGTGGTGTCCACAGGCCTGATCCACAAT
GGAGACTGGACCTTCCAGACCCTGGTGATGCTGGAAACAGTTCCTCGGAG
TGGAGAGGTTTACACCTGCCAAGTGGAGCACCCAAGCGTGACAAGCCCTC
TCACAGTGGAAT
>DRB1_13_03_02
TTGGAGTACTCTACGTCTGAGTGTCATTTCTTCAATGGGACGGAGCGGGT
GCGGTTCCTGGACAGATACTTCTATAACCAAGAGGAGTACGTGCGCTTCG
ACAGCGACGTGGGGGAGTACCGGGCGGTGACGGAGCTGGGGCGGCCTAGC
GCCGAGTACTGGAACAGCCAGAAGGACATCCTGGAAGACAAGCGGGCCGC
GGTGGACACCTACTGCAGACACAACTACGGGGTTGGTGAGAGCTTCACAG
TGCAGCGGCGAG
>DRB1_13_03_03
CACGTTTCTTGGAGTACTCTACGTCTGAGTGTCATTTCTTCAATGGGACG
GAGCGGGTGCGGTTCCTGGACAGATACTTCTATAACCAAGAGGAGTACGT
GCGCTTCGACAGCGACGTGGGGGAGTACCGGGCAGTGACGGAGCTGGGGC
GGCCTAGCGCCGAGTACTGGAACAGCCAGAAGGACATCCTGGAAGACAAG
CGGGCCGCGGTGGACACCTACTGCAGACACAACTACGGGGTTGGTGAGAG
CTTCACGGTGCAGCGGCGAG
>DRB1_13_03_04
CACGTTTCTTGGAGTACTCTACGTCTGAGTGTCATTTCTTCAATGGGACG
GAGCGGGTGCGGTTCCTGGACAGATACTTCTATAACCAAGAGGAGTACGT
GCGCTTCGACAGCGACGTGGGGGAGTACCGGGCGGTGACGGAGCTGGGAC
GGCCTAGCGCCGAGTACTGGAACAGCCAGAAGGACATCCTGGAAGACAAG
CGGGCCGCGGTGGACACCTACTGCAGACACAACTACGGGGTTGGTGAGAG
CTTCACGGTGCAGCGGCGAG
>DRB1_13_03_05
CACGTTTCTTGGAGTACTCTACGTCTGAGTGTCATTTCTTCAATGGGACG
GAGCGGGTGCGGTTCCTGGACAGATACTTCTATAACCAAGAGGAGTACGT
GCGCTTCGACAGCGACGTAGGGGAGTACCGGGCGGTGACGGAGCTGGGGC
GGCCTAGCGCCGAGTACTGGAACAGCCAGAAGGACATCCTGGAAGACAAG
CGGGCCGCGGTGGACACCTACTGCAGACACAACTACGGGGTTGGTGAGAG
CTTCACGGTGCAGCGGCGAG
>DRB1_13_03_06
CACGTTTCTTGGAGTACTCTACGTCTGAGTGCCATTTCTTCAATGGGACG
GAGCGGGTGCGGTTCCTGGACAGATACTTCTATAACCAAGAGGAGTACGT
GCGCTTCGACAGCGACGTGGGGGAGTACCGGGCGGTGACGGAGCTGGGGC
GGCCTAGCGCCGAGTACTGGAACAGCCAGAAGGACATCCTGGAAGACAAG
CGGGCCGCGGTGGACACCTACTGCAGACACAACTACGGGGTTGGTGAGAG
CTTCACGGTGCAGCGGCGAG
>DRB1_13_04
GGGGACACCAGACCACGTTTCTTGGAGTACTCTACGTCTGAGTGTCATTT
CTTCAATGGGACGGAGCGGGTGCGGTTCCTGGACAGATACTTCTATAACC
AAGAGGAGTACGTGCGCTTCGACAGCGACGTGGGGGAGTTCCGGGCGGTG
ACGGAGCTGGGGCGGCCTAGCGCCGAGTACTGGAACAGCCAGAAGGACAT
CCTGGAAGACGAGCGGGCCGCGGTGGACACCTACTGCAGACACAACTACG
GGGTTGTGGAGAGCTTCACAGTGCAGCGGCGAGTCCATCCTAAGGTGACT
GTGT
>DRB1_13_05_01
ATGGTGTGTCTGAGGCTCCCTGGAGGCTCCTGCATGGCAGTTCTGACAGT
GACACTGATGGTGCTGAGCTCCCCACTGGCTTTGGCTGGGGACACCAGAC
CACGTTTCTTGGAGTACTCTACGTCTGAGTGTCATTTCTTCAATGGGACG
GAGCGGGTGCGGTTCCTGGACAGATACTTCCATAACCAGGAGGAGAACGT
GCGCTTCGACAGCGACGTGGGGGAGTTCCGGGCGGTGACGGAGCTGGGGC
GGCCTGATGCCGAGTACTGGAACAGCCAGAAGGACTTCCTGGAAGACAGG
CGGGCCGCGGTGGACACCTACTGCAGACACAACTACGGGGTTGGTGAGAG
CTTCACAGTGCAGCGGCGAGTCCATCCTAAGGTGACTGTGTATCCTTCAA
AGACCCAGCCCCTGCAGCACCACAACCTCCTGGTCTGTTCTGTGAGTGGT
TTCTATCCAGGCAGCATTGAAGTCAGGTGGTTCCGGAATGGCCAGGAAGA
GAAGACTGGGGTGGTGTCCACAGGCCTGATCCACAATGGAGACTGGACCT
TCCAGACCCTGGTGATGCTGGAAACAGTTCCTCGGAGTGGAGAGGTTTAC
ACCTGCCAAGTGGAGCACCCAAGCGTGACAAGCCCTCTCACAGTGGAATG
GAGAGCACGGTCTGAATCTGCACAGAGCAAGATGCTGAGTGGAGTCGGGG
GCTTTGTGCTGGGCCTGCTCTTCCTTGGGGCCGGGCTGTTCATCTACTTC
AGGAATCAGAAAGGACACTCTGGACTTCAGCCAAGAGGATTCCTGAGCTG
A
>DRB1_13_05_02
CACGTTTCTTGGAGTACTCTACGTCTGAGTGTCATTTCTTCAATGGGACG
GAGCGGGTGCGGTTCCTGGACAGATACTTCCATAACCAGGAGGAGAACGT
GCGCTTCGACAGCGACGTGGGGGAGTTCCGGGCGGTGACGGAGCTGGGGC
GGCCTGATGCCGAGTACTGGAACAGCCAGAAGGACTTCCTGGAAGACAGG
CGGGCCGCGGTGGACACCTACTGCAGACACAACTACGGGGTTGGTGAGAG
CTTCACGGTGCAGCGGCGAG
>DRB1_13_06
CACGTTTCTTGGAGTACTCTACGTCTGAGTGTCATTTCTTCAATGGGACG
GAGCGGGTGCGGTTCCTGGACAGATACTTCCATAACCAGGAGGAGAACGT
GCGCTTCGACAGCGACGTGGGGGAGTTCCGGGCGGTGACGGAGCTGGGGC
GGCCTGATGCCGAGTACTGGAACAGCCAGAAGGACATCCTGGAAGACAGG
CGGGCCGCGGTGGACACCTACTGCAGACACAACTACGGGGTTGTGGAGAG
CTTCACAGTGCAGCGGCGAGTCCATCCTAAGGTGACTGTGTATCCTTCAA
AGACCCAGCCCCTGCAGCACCACAACCTCCTGGTCTGTTCTGTGAGTGGT
TTCTATCCAGGCAGCATTGAAGTCAGGTGGTTCCGGAATGGCCAGGAAGA
GAAGACTGGGGTGGTGTCCACAGGCCTGATCCACAATGGAGACTGGACCT
TCCAGACCCTGGTGATGCTGGAAACAGTTCCTCGGAGTGGAGAGGTTTAC
ACCTGCCAAGTGGAGCACCCAAGCGTGACAAGCCCTCTCACAGTGGAAT
>DRB1_13_07_01
CACGTTTCTTGGAGTACTCTACGTCTGAGTGTCATTTCTTCAATGGGACG
GAGCGGGTGCGGTTCCTGGACAGATACTTCTATAACCAAGAGGAGTACGT
GCGCTTCGACAGCGACGTGGGGGAGTACCGGGCGGTGACGGAGCTGGGGC
GGCCTGATGCCGAGTACTGGAACAGCCAGAAGGACTTCCTGGAAGACAGG
CGGGCCGCGGTGGACACCTACTGCAGACACAACTACGGGGTTGGTGAGAG
CTTCACAGTGCAGCGGCGAG
>DRB1_13_07_02
CACGTTTCTTGGAGTACTCTACGTCTGAGTGTCATTTCTTCAATGGGACG
GAGCGGGTGCGGTTCCTGGACAGATACTTCTATAACCAAGAGGAGTACGT
GCGCTTCGACAGCGACGTGGGGGAGTACCGGGCGGTGACGGAGCTGGGGC
GGCCTGACGCTGAGTACTGGAACAGCCAGAAGGACTTCCTGGAAGACAGG
CGGGCCGCGGTGGACACCTACTGCAGACACAACTACGGGGTTGGTGAGAG
CTTCACAGTGCAGCGGCG
>DRB1_13_08
CACGTTTCTTGGAGTACTCTACGTCTGAGTGTCATTTCTTCAATGGGACG
GAGCGGGTGCGGTTCCTGGACAGATACTTCCATAACCAGGAGGAGTTCGT
GCGCTTCGACAGCGACGTGGGGGAGTACCGGGCGGTGACGGAGCTGGGGC
GGCCTGATGCCGAGTACTGGAACAGCCAGAAGGACATCCTGGAAGACGAG
CGGGCCGCGGTGGACACCTACTGCAGACACAACTACGGGGTTGTGGAGAG
CTTCACAGTGCAGCGGCGAGTCCATCCTAAGGTGACTGTGTATCCTTCAA
AGACCCAGCCCCTGCAGCACCACAACCTGCTGGTCTGTTCTGTGAGTGGT
TTCTATCCAGGCAGCATTGAAGTCAGGTGGTTCCGGAATGGCCAGGAAGA
GAAGACTGGGGTGGTGTCCACAGGCCTGATCCACAATGGAGACTGGACCT
TCCAGACCCTGGTGATGCTGGAAACAGTTCCTCGGAGTGGAGAGGTTTAC
ACCTGCCAAGTGGAGCACCCAAGCGTGACAAGCCCTCTCACAGTGGAAT
>DRB1_13_09
CACGTTTCTTGGAGTACTCTACGTCTGAGTGTCATTTCTTCAATGGGACG
GAGCGGGTGCGGTTCCTGGACAGATACTTCCATAACCAGGAGGAGAACGT
GCGCTTCGACAGCGACGTGGGGGAGTTCCGGGCGGTGACGGAGCTGGGGC
GGCCTGATGCCGAGTACTGGAACAGCCAGAAGGACATCCTGGAGCAGGCG
CGGGCCGCGGTGGACACCTACTGCAGACACAACTACGGGGTTGTGGAGAG
CTTCACAGTGCAGCGGCGAG
>DRB1_13_10
CACGTTTCTTGGAGTACTCTACGTCTGAGTGTCATTTCTTCAATGGGACG
GAGCGGGTGCGGTTCCTGGACAGATACTTCCATAACCAGGAGGAGAACGT
GCGCTTCGACAGCGACGTGGGGGAGTTCCGGGCGGTGACGGAGCTGGGGC
GGCCTGATGCCGAGTACTGGAACAGCCAGAAGGACATCCTGGAAGACAAG
CGGGCCGCGGTGGACACCTACTGCAGACACAACTACGGGGTTGTGGAGAG
CTTCACAGTGCAGCGGCGAGTCCATCCTAAGGTGACTGTGTATCCTTCAA
AGACCCAGCCCCTGCAGCACCACAACCTCCTGGTCTGTTCTGTGAGTGGT
TTCTATCCAGGCAGCATTGAAGTCAGGTGGTTCCGGAATGGCCAGGAAGA
GAAGACTGGGGTGGTGTCCACAGGCCTGATCCACAATGGAGACTGGACCT
TCCAGACCCTGGTGATGCTGGAAACAGTTCCTCGGAGTGGAGAGGTTTAC
ACCTGCCAAGTGGAGCACCCAAGCGTGACAAGCCCTCTCACAGTGGAAT
>DRB1_13_100
CACGTTTCTTGGAGTACTCTACGTCTGAGTGTCATTTCTTCAATGGGACG
GAGCGGGTGCGGTTCCTGGACAGATACTTCTATAACCAAGAGGAGTACGT
GCGCTTCGACAGCGACGTGGGGGAGTTCCGGGCGGTGACGGAGCTGGGGC
GGCCTGTCGCCGAGTCCTGGAACAGCCAGAAGGACTTCCTGGAAGACAGG
CGGGCCGCGGTGGACACCTACTGCAGACACAACTACGGGGTTGGTGAGAG
CTTCACAGTGCAGCGGCGAG
>DRB1_13_101
CACGTTTCTTGGAGTACTCTACGTCTGAGTGTCATTTCTTCAATGGGACG
GAGCGGGTGCGGTTCCTGGACAGATCCTTCTATAACCAAGAGGAGTACGT
GCGCTTCGACAGCGACGTGGGGGAGTACCGGGCGGTGACGGAGCTGGGGC
GGCCTAGCGCCGAGTACTGGAACAGCCAGAAGGACATCCTGGAAGACAAG
CGGGCCGCGGTGGACACCTACTGCAGACACAACTACGGGGTTGGTGAGAG
CTTCACGGTGCAGCGGCGAG
>DRB1_13_102
CACGTTTCTTGGAGTACTCTACGTCTGAGTGTCATTTCTTCAATGGGACG
GAGCGGGTGCGGTCCCTGGACAGATACTTCCATAACCAGGAGGAGAACGT
GCGCTTCGACAGCGACGTGGGGGAGTTCCGGGCGGTGACGGAGCTGGGGC
GGCCTGATGCCGAGTACTGGAACAGCCAGAAGGACATCCTGGAAGACGAG
CGGGCCGCGGTGGACACCTACTGCAGACACAACTACGGGGTTGTGGAGAG
CTTCACAGTGCAGCGGCGAG
>DRB1_13_103
CACGTTTCTTGGAGTACTCTATGTCTGAGTGTCATTTCTTCAATGGGACG
GAGCGGGTGCGGTTCCTGGACAGATACTTCCATAACCAGGAGGAGAACGT
GCGCTTCGACAGCGACGTGGGGGAGTTCCGGGCGGTGACGGAGCTGGGGC
GGCCTGATGCCGAGTACTGGAACAGCCAGAAGGACATCCTGGAAGACGAG
CGGGCCGCGGTGGACACCTACTGCAGACACAACTACGGGGTTGGTGAGAG
CTTCACAGTGCAGCGGCGAG
>DRB1_13_104
CACGTTTCTTGGAGTACTCTACGTCTGAGTGTCATTTCTTCAATGGGACG
GAGCGGGTGCGGTTCCTGGAGAGATACTTCCATAACCAGGAGGAGAACGT
GCGCTTCGACAGCGACGTGGGGGAGTTCCGGGCGGTGACGGAGCTGGGGC
GGCCTGATGCCGAGTACTGGAACAGCCAGAAGGACATCCTGGAAGACGAG
CGGGCCGCGGTGGACACCTACTGCAGACACAACTACGGGGTTGGTGAGAG
CTTCACAGTGCAGCGGCGAG
>DRB1_13_105
CACGTTTCTTGGAGTACTCTACGTCTGAGTGTCATTTCTTCAATGGGACG
GAGCGGGTGCGGTTCCTGGACAGATACTTCCATAACCAGGAGGAGAACGT
GCGCTTCGACAGCGACGTGGGGGAGTTCCGGGCGGTGACGGAGCTGGGGC
GGCCTGATGCCGAGTACTGGAACAGCCAGAAGGACATCCTGGAAGACGAG
CGGGCCGCGGTGGACACCTACTGCAGACACAACTACGGGGTTGTGGAGAG
CTTCACAGTGCAGCAGCGAG
>DRB1_13_106
CACGTTTCTTGGAGTACTCTACGTCTGAGTGTCATTTCTTCAATGGGACG
GAGCGGGTGCGGTTCCTGGACAGATACTTCCATAACCAGGAGGAGTACGC
GCGCTTCGACAGCGACGTGGGGGAGTTCCGGGCGGTGACGGAGCTGGGGC
GGCCTGATGCCGAGTACTGGAACAGCCAGAAGGACATCCTGGAAGACGAG
CGGGCCGCGGTGGACACCTACTGCAGACACAACTACGGGGTTGTGGAGAG
CTTCACAGTGCAGCGGCGAG
>DRB1_13_107
CACGTTTCTTGGAGTACTCTACGTCTGAGTGTCATTTCTTCAATGGGACG
GAGCGGGTGCGGTTCCTGGACAGATACTTCCATAACCAGGAGGAGTTCGT
GCGCTTCGACAGCGACGTGGGGGAGTTCCGGGCGGTGACGGAGCTGGGGC
GGCCTGATGCCGAGTACTGGAACAGCCAGAAGGACATCCTGGAAGACGAG
CGGGCCGCGGTGGACACCTACTGCAGACACAACTACGGGGTTGGTGAGAG
CTTCACAGTGCAGCGGCGAG
>DRB1_13_108
CACGTTTCTTGGAGTACTCTACGTCTGAGTGTCATTTCTTCAATGGGACG
GAGCGGGTGCGGTTCCTGGACAGATACTTCTATAACCAAGAGGAGTACGT
GCGCTTCGACAGCGACGTGGGGGAGTACCGGGCGGTGACGGAGCTGGGGC
GGCCTAGCGCCGAGTACTGGAACAGCCAGAAGGACTTCCTGGAAGACAGG
CGGGCCGCGGTGGACACCTACTGCAGACACAACTACGGGGTTGTGGAGAG
CTTCACAGTGCAGCGGCGAG
>DRB1_13_109
CACGTTTCTTGGAGTACTCTACGTCTGAGTGTCATTTCTTCAATGGGACG
GAGCGGGTGCGGTTCCTGGACAGATACTTCCATAACCAGGAGGAGAACGT
GCGCTTCGACAGCGACGTGGGGGAGTTCCGGGCGGTGACGGAGCTGGGGC
GGCCTGATGCCGAGTACTGGAACAGCCAGAAGGACATCCTGGAAGACGAG
CGGGCCGCGGTGGACACCTACTGCAGACACAACTACGGGGTTGGTGACAG
CTTCACAGTGCAGCGGCGAG
>DRB1_13_110
CACGTTTCTTGGAGTACTCTACGTCTGAGTGTCATTTCTTCAATGGGACG
GAGCGGGTGCGGTTCCTGGACAGATACTTCCATAACCAGGAGGAGAACGT
GCGCTTCGACAGCGACGTGGGGGAGTTCCGGGCGGTGACGGAGCTGGGGC
GGCCTGATGCCGAGTACTGGAACAGCCAGAAGGACATCCTGGAAGACGAG
TGGGCCGCGGTGGACACCTACTGCAGACACAACTACGGGGTTGTGGAGAG
CTTCACAGTGCAGCGGCGAG
>DRB1_13_111
CACGTTTCTTGGAGTACTCTACGTCTGAGTGTCATTTCTTCAATGGGACG
GAGCGGGTGCGGTTCCTGGACAGATACTTCCATAACCAGGAGGAGAACGT
GCGCTTCGACAGCGACGTGGGGGAGTTCCGGGCGGTGACGGAGCTGGGGC
GGCCTGATGCCGAGTACTGGAACAGCCAGAAGGACTTCCTGGAAGACGAG
CGGGCCGCGGTGGACACCTACTGCAGACACAACTACGGGGTTGTGGAGAG
CTTCACAGTGCAGCGGCGAG
>DRB1_13_112
CATGTTTCTTGGAGTACTCTACGTCTGAGTGTCATTTCTTCAATGGGACG
GAGCGGGTGCGGTTCCTGGACAGATACTTCCATAACCAGGAGGAGAACGT
GCGCTTCGACAGCGACGTGGGGGAGTTCCGGGCGGTGACGGAGCTGGGGC
GGCCTGATGCCGAGTACTGGAACAGCCAGAAGGACATCCTGGAAGACGAG
CGGGCCGCGGTGGACACCTACTGCAGACACAACTACGGGGTTGTGGAGAG
CTTCACAGTGCAGCGGCGAG
>DRB1_13_113N
CACGTTTCTTGGAGTACTCTACGTCTGAGTGTCATTTCTTCAATGGGACG
GAGCGGGTGCGGTTCCTGGACAGATACTTCCATAACCAGGAGGAGAACGT
GCGCTTCGACAGCGACGTGGGGGAGTTCCGGGCGGTGACGGAGCTGGGCG
GCCTGATGCCGAGTACTGGAACAGCCAGAAGGACATCCTGGAAGACGAGC
GGGCCGCGGTGGACACCTACTGCAGACACAACTACGGGGTTGTGGAGAGC
TTCACAGTGCAGCGGCGAGTCCATCCTAAGGTGACTGTGTATCCTTCAAA
GACCCAGCCCCTGCAGCACCACAACCTCCTGGTCTGTTCTGTGAGTGGTT
TCTATCCAGGCAGCATTGAAGTCAGGTGGTTCCGGAATGGCCAGGAAGAG
AAGACTGGGGTGGTGTCCACAGGCCTGATCCACAATGGAGACTGGACCTT
CCAGACCCTGGTGATGCTGGAAACAGTTCCTCGGAGTGGAGAGGTTTACA
CCTGCCAAGTGGAGCACCCAAGCGTGACAAGCCCTCTCACAGTGGAATGG
A
>DRB1_13_11_01
CACGTTTCTTGGAGTACTCTACGTCTGAGTGTCATTTCTTCAATGGGACG
GAGCGGGTGCGGTTCCTGGACAGATACTTCTATAACCAAGAGGAGTACGT
GCGCTTCGACAGCGACGTGGGGGAGTTCCGGGCGGTGACGGAGCTGGGGC
GGCCTGATGCCGAGTACTGGAACAGCCAGAAGGACTTCCTGGAAGACAGG
CGGGCCGCGGTGGACACCTACTGCAGACACAACTACGGGGTTGTGGAGAG
CTTCACAGTGCAGCGGCGAGTCCATCCTAAGGTGACTGTGTATCCTTCAA
AGACCCAGCCCCTGCAGCACCACAACCTCCTGGTCTGTTCTGTGAGTGGT
TTCTATCCAGGCAGCATTGAAGTCAGGTGGTTCCGGAATGGCCAGGAAGA
GAAGACTGGGGTGGTGTCCACAGGCCTGATCCACAATGGAGACTGGACCT
TCCAGACCCTGGTGATGCTGGAAACAGTTCCTCGGAGTGGAGAGGTTTAC
ACCTGCCAAGTGGAGCACCCAAGCGTGACAAGCCCTCTCACAGTGGAAT
>DRB1_13_11_02
CACGTTTCTTGGAGTACTCTACGTCTGAGTGTCATTTCTTCAATGGGACG
GAGCGGGTGCGGTTCCTGGACAGATACTTCTATAACCAAGAGGAGTACGT
GCGCTTCGACAGCGACGTGGGGGAGTTCCGGGCGGTGACGGAGCTGGGGC
GGCCTGACGCTGAGTACTGGAACAGCCAGAAGGACTTCCTGGAAGACAGG
CGGGCCGCGGTGGACACCTACTGCAGACACAACTACGGGGTTGTGGAGAG
CTTCACAGTGCAGCGGCGAG
>DRB1_13_12_01
ATGGTGTGTCTGAGGCTCCCTGGAGGCTCCTGCATGGCAGTTCTGACAGT
GACACTGATGGTGCTGAGCTCCCCACTGGCTTTGGCTGGGGACACCAGAC
CACGTTTCTTGGAGTACTCTACGTCTGAGTGTCATTTCTTCAATGGGACG
GAGCGGGTGCGGTTCCTGGACAGATACTTCTATAACCAAGAGGAGTACGT
GCGCTTCGACAGCGACGTGGGGGAGTACCGGGCGGTGACGGAGCTGGGGC
GGCCTAGCGCCGAGTACTGGAACAGCCAGAAGGACATCCTGGAAGACAGG
CGGGCCGCGGTGGACACCTACTGCAGACACAACTACGGGGTTGGTGAGAG
CTTCACAGTGCAGCGGCGAGTCCATCCTAAGGTGACTGTGTATCCTTCAA
AGACCCAGCCCCTGCAGCACCACAACCTCCTGGTCTGTTCTGTGAGTGGT
TTCTATCCAGGCAGCATTGAAGTCAGGTGGTTCCGGAATGGCCAGGAAGA
GAAGACTGGGGTGGTGTCCACAGGCCTGATCCACAATGGAGACTGGACCT
TCCAGACCCTGGTGATGCTGGAAACAGTTCCTCGGAGTGGAGAGGTTTAC
ACCTGCCAAGTGGAGCACCCAAGCGTGACAAGCCCTCTCACAGTGGAATG
GAGAGCACGGTCTGAATCTGCACAGAGCAAGATGCTGAGTGGAGTCGGGG
GCTTTGTGCTGGGCCTGCTCTTCCTTGGGGCCGGGCTGTTCATCTACTTC
AGGAATCAGAAAGGACACTCTGGACTTCAGCCAAGAGGATTCCTGAGCTG
A
>DRB1_13_12_02
CACGTTTCTTGGAGTACTCTACGTCTGAGTGTCATTTCTTCAATGGGACG
GAGCGGGTGCGGTTCCTGGACAGATACTTCTATAACCAAGAGGAGTACGT
GCGCTTCGACAGCGACGTGGGGGAGTACCGGGCGGTGACGGAGCTGGGGC
GGCCTAGCGCCGAGTACTGGAACAGCCAGAAGGACATCCTGGAAGACAGG
CGGGCCGCGGTGGACACCTACTGCAGACACAACTACGGGGTTGGTGAGAG
CTTCACGGTGCAGCGGCGAG
>DRB1_13_13
CACGTTTCTTGGAGTACTCTACGTCTGAGTGTCATTTCTTCAATGGGACG
GAGCGGGTGCGGTTCCTGGACAGATACTTCTATAACCAAGAGGAGTACGT
GCGCTTCGACAGCGACGTGGGGGAGTACCGGGCGGTGACGGAGCTGGGGC
GGCCTAGCGCCGAGTACTGGAACAGCCAGAAGGACATCCTGGAAGACAGG
CGGGCCCTGGTGGACACCTACTGCAGACACAACTACGGGGTTGGTGAGAG
CTTCACAGTGCA
>DRB1_13_14_01
CACGTTTCTTGGAGTACTCTACGTCTGAGTGTCATTTCTTCAATGGGACG
GAGCGGGTGCGGTTCCTGGACAGATACTTCTATAACCAAGAGGAGTACGT
GCGCTTCGACAGCGACGTGGGGGAGTTCCGGGCGGTGACGGAGCTGGGGC
GGCCTGATGCCGAGTACTGGAACAGCCAGAAGGACTTCCTGGAAGACAGG
CGGGCCGCGGTGGACACCTACTGCAGACACAACTACGGGGTTGGTGAGAG
CTTCACAGTGCAGCGGCGAG
>DRB1_13_14_02
CACGTTTCTTGGAGTACTCTACGTCTGAGTGTCATTTCTTCAATGGGACG
GAGCGGGTGCGGTTCCTGGACAGATACTTCTATAACCAAGAGGAGTACGT
GCGCTTCGACAGCGACGTGGGGGAGTTCCGGGCGGTGACGGAGCTGGGGC
GGCCTGACGCTGAGTACTGGAACAGCCAGAAGGACTTCCTGGAAGACAGG
CGGGCCGCGGTGGACACCTACTGCAGACACAACTACGGGGTTGGTGAGAG
CTTCACAGTGCAGCGGCGAGTCCATCCTAAGGTGACTGTGTATCCTTCAA
AGACCCAGCCCCTGCAGCACCACAACCTCCTGGTCTGTTCTGTGAGTGGT
TTCTATCCAGGCAGCATTGAAGTCAGGTGGTTCCGGAATGGCCAGGAAGA
GAAGACTGGGGTGGTGTCCACAGGCCTGATCCACAATGGAGACTGGACCT
TCCAGACCCTGGTGATGCTGGAAACAGTTCCTCGGAGTGGAGAGGTTTAC
ACCTGCCAAGTGGAGCACCCAAGCGTGACAAGCCCTCTCACAGTGGAAT
>DRB1_13_14_03
CACGTTTCTTGGAGTACTCTACGTCTGAGTGTCATTTCTTCAATGGGACG
GAGCGGGTGCGGTTCCTGGACAGATACTTCTATAACCAAGAGGAGTACGT
GCGCTTCGACAGCGACGTGGGGGAGTTCCGGGCGGTGACGGAGCTGGGGC
GGCCTGATGCCGAGTACTGGAACAGCCAGAAGGACTTCCTGGAAGACAGG
CGGGCCGCGGTGGACACCTACTGCAGACACAACTACGGGGTTGGTGAGAG
CTTCACGGTGCAGCGGCGAG
>DRB1_13_15
TTTCTTGGAGTACTCTACGTCTGAGTGTCATTTCTTCAATGGGACGGAGC
GGGTGCGGTTCCTGGAGAGATACTTCCATAACCAGGAGGAGAACGTGCGC
TTCGACAGCGACGTGGGGGAGTTCCGGGCGGTGACGGAGCTGGGGCGGCC
TGATGCCGAGTACTGGAACAGCCAGAAGGACATCCTGGAAGACGAGCGGG
CCGCGGTGGACACCTACTGCAGACACAACTACGGGGTTGTGGAGAGCTTC
ACAGTGCAGCGGCGAG
>DRB1_13_16
CACGTTTCTTGGAGTACTCTACGTCTGAGTGTCATTTCTTCAATGGGACG
GAGCGGGTGCGGTTCCTGGACAGATACTTCCATAACCAGGAGGAGAACGT
GCGCTTCGACAGCGACGTGGGGGAGTTCCGGGCGGTGACGGAGCTGGGGC
GGCCTGATGCCGAGTACTGGAACAGCCAGAAGGACATCCTGGAAGACGAG
CGGGCCGCGGTGGACACCTACTGCAGACACAACTACGGGGTTGATGAGAG
CTTCACAGTGCAGCGGCGAG
>DRB1_13_17
GGGGACACCAGACCACGTTTCTTGGAGTACTCTACGGGTGAGTGTTATTT
CTTCAATGGGACGGAGCGGGTGCGGTTCCTGGACAGATACTTCTATAACC
AAGAGGAGTACGTGCGCTTCGACAGCGACGTGGGGGAGTTCCGGGCGGTG
ACGGAGCTGGGGCGGCCTGATGCCGAGTACTGGAACAGCCAGAAGGACAT
CCTGGAAGACGAGCGGGCCGCGGTGGACACCTACTGCAGACACAACTACG
GGGTTGTGGAGAGCTTCACAGTGCAGCGGCGAGTCCATCCTAAGGTGACT
GTGTATCCTTCAAAGACCCAGCCCCTGCAGCACCACAACCTCCTGGTCTG
TTCTGTGAGTGGTTTCTATCCAGGCAGCATTGAAGTCAGGTGGTTCCGGA
ATGGCCAGGAAGAGAAGACTGGGGTGGTGTCCACAGGCCTGATCCACAAT
GGAGACTGGACCTTCCAGACCCTGGTGATGCTGGAAACAGTTCCTCGGAG
TGGAGAGGTTTACACCTGCCAAGTGGAGCACCCAAGCGTGACAAGCCCTC
TCACAGTGGAAT
>DRB1_13_18
CACGTTTCTTGGAGTACTCTACGTCTGAGTGTCATTTCTTCAATGGGACG
GAGCGGGTGCGGTTCCTGGACAGATACTTCCATAACCAGGAGGAGAACGT
GCGCTTCGACAGCGACGTGGGGGAGTTCCGGGCGGTGACGGAGCTGGGGC
GGCCTGATGCCGAGTACTGGAACAGCCAGAAGGACTTCCTGGAAGACAGG
CGGGCCCTGGTGGACACCTACTGCAGACACAACTACGGGGTTGTGGAGAG
CTTCACAGTGCAGCGGCGAG
>DRB1_13_19
GGGGACACCAGACCACGTTTCTTGGAGTACTCTACGTCTGAGTGTCATTT
CTTCAATGGGACGGAGCGGGTGCGGTTCCTGGAGAGATACTTCCATAACC
AGGAGGAGTTCGTGCGCTTCGACAGCGACGTGGGGGAGTACCGGGCGGTG
ACGGAGCTGGGGCGGCCTGATGCCGAGTACTGGAACAGCCAGAAGGACAT
CCTGGAAGACGAGCGGGCCGCGGTGGACACCTACTGCAGACACAACTACG
GGGTTGTGGAGAGCTTCACAGTGCAGCGGCGAGTCCATCCTAAGGTGACT
GTGTATCCTTCAAAGACCCAGCCCCT
>DRB1_13_20
CACGTTTCTTGGAGTACTCTACGTCTGAGTGTCATTTCTTCAATGGGACG
GAGCGGGTGCGGTTCCTGGACAGATACTTCCATAACCAGGAGGAGAACGT
GCGCTTCGACAGCGACGTGGGGGAGTTCCGGGCGGTGACGGAGCTGGGGC
GGCCTGATGCCGAGTACTGGAACAGCCAGAAGGACCTCCTGGAAGACGAG
CGGGCCGCGGTGGACACCTACTGCAGACACAACTACGGGGTTGTGGAGAG
CTTCACAGTGCAGCGGCGAGTCCATCCTAAGGTGACTGTGTATCCTTCAA
AGACCCAGCCCCTGCAGCACCACAACCTCCTGGTCTGTTCTGTGAGTGGT
TTCTATCCAGGCAGCATTGAAGTCAGGTGGTTCCGGAATGGCCAGGAAGA
GAAGACTGGGGTGGTGTCCACAGGCCTGATCCACAATGGAGACTGGACCT
TCCAGACCCTGGTGATGCTGGAAACAGTTCCTCGGAGTGGAGAGGTTTAC
ACCTGCCAAGTGGAGCACCCAAGCGTGACAAGCCCTCTCACAGTGGAAT
>DRB1_13_21_01
GGGGACACCAGACCACGTTTCTTGGAGTACTCTACGTCTGAGTGTCATTT
CTTCAATGGGACGGAGCGGGTGCGGTTCCTGGACAGATACTTCTATAACC
AAGAGGAGTACGTGCGCTTCGACAGCGACGTGGGGGAGTTCCGGGCGGTG
ACGGAGCTGGGGCGGCCTAGCGCCGAGTACTGGAACAGCCAGAAGGACTT
CCTGGAAGACAGGCGGGCCGCGGTGGACACCTACTGCAGACACAACTACG
GGGTTGGTGAGAGCTTCACAGTGCAGCGGCGAGTCCATCCTAAGGTGACT
GTGTATCCTTCAAAGACCCAGCCCCTGCAGCACCACAACCTCCTGGTCTG
TTCTGTGAG
>DRB1_13_21_02
CACGTTTCTTGGAGTACTCTACGTCTGAGTGTCATTTCTTCAATGGGACG
GAGCGGGTGCGGTTCCTGGACAGATACTTCTATAACCAAGAGGAGTACGT
GCGCTTCGACAGCGACGTGGGGGAGTTCCGGGCGGTGACGGAGCTGGGGC
GGCCTAGCGCCGAGTACTGGAACAGCCAGAAGGACTTCCTGGAAGACAGG
CGGGCCGCGGTGGACACCTACTGCAGACACAACTACGGGGTTGGTGAGAG
CTTCACGGTGCAGCGGCGAG
>DRB1_13_22
GACCACGTTTCTTGGAGTACTCTACGTCTGAGTGTCATTTCTTCAATGGG
ACGGAGCGGGTGCGGTTCCTGGACAGATACTTCTATAACCAAGAGGAGTA
CGTGCGCTTCGACAGCGACGTGGGGGAGTTCCGGGCGGTGACGGAGCTGG
GGCGGCCTGATGCCGAGTACTGGAACAGCCAGAAGGACATCCTGGAAGAC
GAGCGGGCCGCGGTGGACACCTACTGCAGACACAACTACGGGGTTGTGGA
GAGCTTCACAGTGCAGCGGCGAG
>DRB1_13_23_01
CGTTTCTTGGAGTACTCTACGTCTGAGTGTCATTTCTTCAATGGGACGGA
GCGGGTGCGGTTCCTGGACAGATACTTCTATAACCAAGAGGAGTACGTGC
GCTTCGACAGCGACGTGGGGGAGTTCCGGGCGGTGACGGAGCTGGGGCGG
CCTGATGCCGAGTACTGGAACAGCCAGAAGGACATCCTGGAAGACGAGCG
GGCCGCGGTGGACACCTACTGCAGACACAACTACGGGGTTGGTGAGAGCT
TCACGGTGCAGCGGC
>DRB1_13_23_02
CACGTTTCTTGGAGTACTCTACGTCTGAGTGTCATTTCTTCAATGGGACG
GAGCGGGTGCGGTTCCTGGACAGATACTTCTATAACCAAGAGGAGTACGT
GCGCTTCGACAGCGACGTGGGGGAGTTCCGGGCGGTGACGGAGCTGGGGC
GGCCTGATGCCGAGTACTGGAACAGCCAGAAGGACATCCTGGAAGACGAG
CGGGCCGCGGTGGACACCTACTGCAGACACAACTACGGGGTTGGTGAGAG
CTTCACAGTGCAGCGGCGAG
>DRB1_13_24
CGTTTCTTGGAGTACTCTACGTCTGAGTGTCATTTCTTCAATGGGACGGA
GCGGGTGCGGTTCCTGGACAGATACTTCTATAACCAAGAGGAGTACGTGC
GCTTCGACAGCGACGTGGGGGAGTTCCGGGCGGTGACGGAGCTGGGGCGG
CCTGATGCCGAGTACTGGAACAGCCAGAAGGACTTCCTGGAAGACGAGCG
GGCCGCGGTGGACACCTACTGCAGACACAACTACGGGGTTGTGGAGAGCT
TCACAGTGCAGCGGC
>DRB1_13_25
CACGTTTCTTGGAGTACTCTACGTCTGAGTGTCATTTCTTCAATGGGACG
GAGCGGGTGCGGTTCCTGGACAGATACTTCTATAACCAAGAGGAGTACGT
GCGCTTCGACAGCGACGTGGGGGAGTTCCGGGCGGTGACGGAGCTGGGGC
GGCCTGATGCCGAGTACTGGAACAGCCAGAAGGACCTCCTGGAAGACAGG
CGGGCCGCGGTGGACACCTACTGCAGACACAACTACGGGGTTGGTGAGA
>DRB1_13_26
CACGTTTCTTGGAGTACTCTACGTCTGAGTGTCATTTCTTCAATGGGACG
GAGCGGGTGCGGTTCCTGGAGAGATACTTCCATAACCAGGAGGAGAACGT
GCGCTTCGACAGCGACGTGGGGGAGTACCGGGCGGTGACGGAGCTGGGGC
GGCCTGACGCTGAGTACTGGAACAGCCAGAAGGACTTCCTGGAAGACAGG
CGCGCCGCGGTGGACACCTACTGCAGACACAACTACGGGGTTGGTGAGAG
CTTCACAGTGCAGCGGCGAG
>DRB1_13_27
ATGGTGTGTCTGAGGCTCCCTGGAGGCTCCTGCATGGCAGTTCTGACAGT
GACACTGATGGTGCTGAGCTCCCCACTGGCTTTGGCTGGGGACACCAGAC
CACGTTTCTTGGAGTACTCTACGTCTGAGTGTCATTTCTTCAATGGGACG
GAGCGGGTGCGGTACCTGGACAGATACTTCCATAACCAGGAGGAGAACGT
GCGCTTCGACAGCGACGTGGGGGAGTTCCGGGCGGTGACGGAGCTGGGGC
GGCCTGATGCCGAGTACTGGAACAGCCAGAAGGACATCCTGGAAGACGAG
CGGGCCGCGGTGGACACCTACTGCAGACACAACTACGGGGTTGTGGAGAG
CTTCACAGTGCAGCGGCGAGTCCATCCTAAGGTGACTGTGTATCCTTCAA
AGACCCAGCCCCTGCAGCACCATAACCTCCTGGTCTGTTCTGTGAGTGGT
TTCTATCCAGGCAGCATTGAAGTCAGGTGGTTCCGGAATGGCCAGGAAGA
GAAGACTGGGGTGGTGTCCACAGGCCTGATCCACAATGGAGACTGGACCT
TCCAGACCCTGGTGATGCTGGAAACAGTTCCTCGGAGTGGAGAGGTTTAC
ACCTGCCAAGTGGAGCACCCAAGCGTGACAAGCCCTCTCACAGTGGAATG
GAGAGCACGGTCTGAATCTGCACAGAGCAAGATGCTGAGTGGAGTCGGGG
GCTTTGTGCTGGGCCTGCTCTTCCTTGGGGCCGGGCTGTTCATCTACTTC
AGGAATCAGAAAGGACACTCTGGACTTCAGCCAAGAGGATTCCTGAGCTG
A
>DRB1_13_28
TTGGAGTACTCTACGTCTGAGTGTCATTTCTTCAATGGGACGGAGCGGGT
GCGGTTCCTGGACAGATACTTCCATAACCAGGAGGAGAACGTGCGCTTCG
ACAGCGACGTGGGGGAGTTCCGGGCGGTGACGGAGCTGGGGCGGCCTGAT
GCCGAGTACTGGAACAGCCAGAAGGACATCCTGGAAGACGAGCGGGCCGC
GGTGGACACCTACTGCAGACACAACTACCGGGTTGTGGAGAGCTTCAC
>DRB1_13_29
CACGTTTCTTGGAGTACTCTACGTCTGAGTGTCATTTCTTCAATGGGACG
GAGCGGGTGCGGTTCCTGGACAGATACTTCCATAACCAGGAGGAGAACGT
GCGCTTCGACAGCGACGTGGGGGAGTTCCGGGCGGTGACGGAGCTGGGGC
GGCCTGATGCCGAGTACTGGAACAGCCAGAAGGACCTCCTGGAAGACGAG
CGGGCCGCGGTGGACACCTACTGCAGACACAACTACGGGGTTGGTGAGAG
CTTCACAGTGCAGCGGCGAGTCCATCCTAAGGTGACTGTGTATCCTTCAA
AGACCCAGCCCCTGCAGCACCACAACCTCCTGGTCTGTTCTGTGAGTGGT
TTCTATCCAGGCAGCATTGAAGTCAGGTGGTTCCGGAATGGCCAGGAAGA
GAAGACTGGGGTGGTGTCCACAGGCCTGATCCACAATGGAGACTGGACCT
TCCAGACCCTGGTGATGCTGGAAACAGTTCCTCGGAGTGGAGAGGTTTAC
ACCTGCCAAGTGGAGCACCCAAGCGTGACAAGCCCTCTCACAGTGGAAT
>DRB1_13_30
TTTCTTGGAGTACTCTACGTCTGAGTGTCATTTCTTCAATGGGACGGAGC
GGGTGCGGTTCCTGGACAGATACTTCTATAACCAAGAGGAGTACGTGCGC
TTCGACAGCGACGTGGGGGAGTTCCGGGCGGTGACGGAGCTGGGGCGGCC
TAGCGCCGAGTACTGGAACAGCCAGAAGGACATCCTGGAAGACAGGCGGG
CCGCGGTGGACACCTACTGCAGACACAACTACGGGGTTGGTGAGAGCTTC
ACA
>DRB1_13_31
CACGTTTCTTGGAGTACTCTACGTCTGAGTGTCATTTCTTCAATGGGACG
GAGCGGGTGCGGTTCCTGGACAGATACTTCCATAACCAGGAGGAGAACGT
GCGCTTCGACAGCGACGTGGGGGAGTTCCGGGCGGTGACGGAGCTGGGGC
GGCCTGTCGCCGAGTACTGGAACAGCCAGAAGGACATCCTGGAAGACGAG
CGGGCCGCGGTGGACACCTACTGCAGACACAACTACGGGGTTGGTGAGAG
CTTCACAGTGCAGCGGCGAG
>DRB1_13_32
CACGTTTCTTGGAGTACTCTACGTCTGAGTGTCATTTCTTCAATGGGACG
GAGCGGGTGCGGTTCCTGGACAGATACTTCCATAACCAGGAGGAGAACGT
GCGCTTCGACAGCGACGTGGGGGAGTACCGGGCGGTGACGGAGCTGGGGC
GGCCTAGCGCCGAGTACTGGAACAGCCAGAAGGACATCCTGGAAGACGAG
CGGGCCGCGGTGGACACCTACTGCAGACACAACTACGGGGTTGTGGAGAG
CTTCACAGTGCAGCGGCGAG
>DRB1_13_33_01
CACGTTTCTTGGAGTACTCTACGTCTGAGTGTCATTTCTTCAATGGGACG
GAGCGGGTGCGGTTCCTGGACAGATACTTCTATAACCAAGAGGAGTACGT
GCGCTTCGACAGCGACGTGGGGGAGTACCGGGCGGTGACGGAGCTGGGGC
GGCCTAGCGCCGAGTACTGGAACAGCCAGAAGGACATCCTGGAAGACAAG
CGGGCCGCGGTGGACAACTACTGCAGACACAACTACGGGGTTGGTG
>DRB1_13_33_02
CACGTTTCTTGGAGTACTCTACGTCTGAGTGTCATTTCTTCAATGGGACG
GAGCGGGTGCGGTTCCTGGACAGATACTTCTATAACCAAGAGGAGTACGT
GCGCTTCGACAGCGACGTGGGGGAGTACCGGGCGGTGACGGAGCTGGGGC
GGCCTAGCGCCGAGTACTGGAACAGCCAGAAGGACATCCTGGAAGACAAG
CGGGCCGCGGTGGACAATTACTGCAGACACAACTACGGGGTTGGTGAGAG
CTTCACAGTGCAGCGGCGAG
>DRB1_13_33_03
CACGTTTCTTGGAGTACTCTACGTCTGAGTGTCATTTCTTCAATGGGACG
GAGCGGGTGCGGTTCCTGGACAGATACTTCTATAACCAAGAGGAGTACGT
GCGCTTCGACAGCGACGTGGGGGAGTACCGGGCGGTGACGGAGCTGGGGC
GGCCTAGCGCCGAGTACTGGAACAGCCAGAAGGACATCCTGGAAGACAAG
CGGGCCGCGGTGGACAATTACTGCAGACACAACTACGGGGTTGGTGAGAG
CTTCACGGTGCAGCGGCGAG
>DRB1_13_34
CACGTTTCTTGGAGTACTCTACGTCTGAGTGTCATTTCTTCAATGGGACG
GAGCGGGTGCGGTTCCTGGACAGATACTTCCATAACCAGGAGGAGAACCT
GCGCTTCGACAGCGACGTGGGGGAGTTCCGGGCGGTGACGGAGCTGGGGC
GGCCTGATGCCGAGTACTGGAACAGCCAGAAGGACATCCTGGAAGACGAG
CGGGCCGCGGTGGACACCTACTGCAGACACAACTACGGGGTTGGTGAGAG
CTTCACAGTGCAGCGGCGAG
>DRB1_13_35
CACGTTTCTTGGAGTACTCTACGTCTGAGTGTCATTTCTTCAATGGGACG
GAGCGGGTGCGGTTCCTGGACAGATACTTCCATAACCAGGAGGAGAACGT
GCGCTTCGACAGCGACGTGGGGGAGTTCCTGGCGGTGACGGAGCTGGGGC
GGCCTGATGCCGAGTACTGGAACAGCCAGAAGGACATCCTGGAAGACGAG
CGGGCCGCGGTGGACACCTACTGCAGACACAACTACGGGGTTGTGGAGAG
CTTCACAGTGCAGCGG
>DRB1_13_36
CACGTTTCTTGGAGTACTCTACGTCTGAGTGTCATTTCTTCAATGGGACG
GAGCGGGTGCGGTTCCTGGACAGATACTTCCATAACCAGGAGGAGAACGT
GCGCTTCGACAGCGACGTGGGGGAGTACCGGGCGGTGACGGAGCTGGGGC
GGCCTGATGCCGAGTACTGGAACAGCCAGAAGGACATCCTGGAAGACGAG
CGGGCCGCGGTGGACACCTACTGCAGACACAACTACGGGGTTGGTGAGAG
CTTCACAGTGCAGCGGCGAGTCCATCCTAAGGTGACTGTGTATCCTTCAA
AGACCCAGCCCCTGCAGCACCACAACCTCCTGGTCTGTTCTGTGAGTGGT
TTCTATCCAGGCAGCATTGAAGTCAGGTGGTTCCGGAATGGCCAGGAAGA
GAAGACTGGGGTGGTGTCCACAGGCCTGATCCACAATGGAGACTGGACCT
TCCAGACCCTGGTGATGCTGGAAACAGTTCCTCGGAGTGGAGAGGTTTAC
ACCTGCCAAGTGGAGCACCCAAGCGTGACAAGCCCTCTCACAGTGGAAT
>DRB1_13_37
CACGTTTCTTGGAGTACTCTACGTCTGAGTGTCATTTCTTCAATGGGACG
GAGCGGGTGCGGTTCCTGGACAGATACTTCTATAACCAAGAGGAGTACGT
GCGCTTCGACAGCGACGTGGGGGAGTACCGGGCGGTGACGGAGCTGGGGC
GGCCTGATGCCGAGTACTGGAACAGCCAGAAGGACATCCTGGAAGACAAG
CGGGCCGCGGTGGACACCTACTGCAGACACAACTACGGGGTTGGTGAGAG
CTTCACGGTGCAGCGGCGA
>DRB1_13_38
CACGTTTCTTGGAGTACTCTACGTCTGAGTGTCATTTCTTCAATGGGACG
GAGCGGGTGCGGTTCCTGGACAGATACTTCTATAACCAAGAGGAGTACGT
GCGCTTCGACAGCGACGTGGGGGAGTACCGGGCGGTGACGGAGCTGGGGC
GGCCTAGCGCCGAGTACTGGAACAGCCAGAAGGACATCCTGGAAGACGAG
CGGGCCGCGGTGGACACCTACTGCAGACACAACTACGGGGTTGGTGAGAG
CTTCACGGTGCAGCGGCGAG
>DRB1_13_39
CACGTTTCTTGGAGTACTCTACGTCTGAGTGTCATTTCTTCAATGGGACG
GAGCGGGTGCGGTTCCTGGACAGATACTTCCATAACCAGGAGGAGAACGT
GCGCTTCGACAGCGACGTGGGGGAGTTCCGGGCGGTGACGGAGCTGGGGC
GGCCTGATGCCGAGTCCTGGAACAGCCAGAAGGACATCCTGGAAGACGAG
CGGGCCGCGGTGGACACCTACTGCAGACACAACTACGGGGTTGGTGAGAG
CTTCACAGTGCAGCGGCGAG
>DRB1_13_40
TTGGAGTACTCTACGTCTGAGTGTCATTTCTTCAATGGGACGGAGCGGGT
GCGGTTCCTGGACAGATACTTCCATAACCAGGAGGAGAACGTGCGCTTCG
ACAGCGACGTGGGGGAGTACCGGGCGGTGACGGAGCTGGGGCGGCCTGAT
GCCGAGTACTGGAACAGCCAGAAGGACATCCTGGAAGACGAGCGGGCCGC
GGTGGACACCTACTGCAGACACAACTACGGGGTTGTGGAGAGCTTCACAG
TGCAGCGGCG
>DRB1_13_41
CACGTTTCTTGGAGTACTCTACGTCTGAGTGTCATTTCTTCAATGGGACG
GAGCGGGTGCGGTACCTGGACAGATACTTCCATAACCAGGAGGAGAACGT
GCGCTTCGACAGCGACGTGGGGGAGTTCCGGGCGGTGACGGAGCTGGGGC
GGCCTGATGCCGAGTACTGGAACAGCCAGAAGGACATCCTGGAAGACGAG
CGGGCCGCGGTGGACACCTACTGCAGACACAACTACGGGGTTGGTGAGAG
CTTCACAGTGCAGCGGCGAG
>DRB1_13_42
CACGTTTCTTGGAGTACTCTACGTCTGAGTGTCATTTCTTCAATGGGACG
GAGCGGGTGCGGTTCCTGGACAGATACTTCCATAACCAGGAGGAGAACGT
GCGCTTCGACAGCGACGTGGGGGAGTTCCGGGCGGTGACGGAGCTGGGGC
GGCCTGATGCCGAGTACTGGAACAGCCAGAAGGACTTCCTGGAAGACAGG
CGGGCCGCGGTGGACACCTACTGCAGACACAACTACGGGGTTGTGGAGAG
CTTCACAGTGCAGCGGCGAG
>DRB1_13_43
CACGTTTCTTGGAGTACTCTACGTCTGAGTGTCATTTCTTCAATGGGACG
GAGCGGGTGCGGTTCCTGGACAGATACTTCCATAACCAGGAGGAGAACGT
GCGCTTCGACAGCGACGTGGGGGAGTTCCGGGCGGTGACGGAGCTGGGGC
GGCCTGCTGCGGAGCACTGGAACAGCCAGAAGGACCTCCTGGAAGACGAG
CGGGCCGCGGTGGACACCTACTGCAGACACAACTACGGGGTTGTGGAGAG
CTTCACAGTGCAGCGGCGA
>DRB1_13_44
CACGTTTCTTGGAGTACTCTACGTCTGAGTGTCATTTCTTCAATGGGACG
GAGCGGGTGCGGTTCCTGGACAGATACTTCTATAACCAAGAGGAGTACGT
GCGCTTCGACAGCGACGTGGGGGAGTTCCGGGCGGTGACGGAGCTGGGGC
GGCCTGATGCCGAGTACTGGAACAGCCAGAAGGACCTCCTGGAGCAGAGG
CGGGCCGCGGTGGACACCTACTGCAGACACAACTACGGGGTTGTGGAGAG
CTTCACAGTGCAGCGGCGAG
>DRB1_13_45
TTGGAGTACTCTACGTCTGAGTGTCATTTCTTCAATGGGACGGAGCGGGT
GCGGTTCCTGGACAGATACTTCTATAACCAAGAGGAGTACGTGCGCTTCG
ACAGCGACGTGGGGGAGTTCCGGGCGGTGACGGAGCTGGGGCGGCCTGCT
GCGGAGCACTGGAACAGCCAGAAGGACATCCTGGAAGACGAGCGGGCCGC
GGTGGACACCTACTGCAGACACAACTACGGGGTTGGTGAGAG
>DRB1_13_46
CACGTTTCTTGGAGTACTCTACGTCTGAGTGTCATTTCTTCAATGGGACG
GAGCGGGTGCGGTTCCTGGACAGATACTTCTATAACCAAGAGGAGTACGT
GCGCTTCGACAGCGACGTGGGGGAGTTCCGGGCGGTGACGGAGCTGGGGC
GGCCTGTCGCCGAGTACTGGAACAGCCAGAAGGACTTCCTGGAAGACAGG
CGGGCCGCGGTGGACACCTACTGCAGACACAACTACGGGGTTGGTGAGAG
CTTCACAGTGCAGCGGCGAG
>DRB1_13_47
CACGTTTCTTGGAGTACTCTACGTCTGAGTGTCATTTCTTCAATGGGACG
GAGCGGGTGCGGTTCCTGGACAGATACTTCTATAACCAAGAGGAGTACGT
GCGCTTCGACAGCGACGTGGGGGAGTACCGGGCGGTGACGGAGCTGGGGC
GGCCTGATGCCGAGTACTGGAACAGCCAGAAGGACTTCCTGGAAGACAGG
CGGGCCCTGGTGGACACCTACTGCAGACACAACTACGGGGTTGGTGAGAG
CTTCACGGTGCAGCGGCGAG
>DRB1_13_48
CACGTTTCTTGGAGTACTCTACGTCTGAGTGTCATTTCTTCAATGGGACG
GAGCGGGTGCGGTTCCTGGACAGATACTTCTATAACCAAGAGGAGTACGT
GCGCTTCGACAGCGACGTGGGGGAGTACCGGGCGGTGACGGAGCTGGGGC
GGCCTAGCGCCGAGTACTGGAACAGCCAGAAGGACATCCTGGAAGACGAG
CGGGCCGCGGTGGACACCTACTGCAGACACAACTACGGGGTTGTGGAGAG
CTTCACAGTGCAGCGGCGAG
>DRB1_13_49
CACGTTTCTTGGAGTACTCTACGTCTGAGTGTCATTTCTTCAATGGGACG
GAGCGGGTGCGGTTCCTGGACAGATACTTCTATAACCAAGAGGAGTACGT
GCGCTTCGACAGCGACGTGGGGGAGTACCGGGCGGTGACGGAGCTGGGGC
GGCCTAGCGCCGAGTACTGGAACAGCCAGAAGGACTTCCTGGAAGACAGG
CGGGCCGCGGTGGACACCTACTGCAGACACAACTACGGGGTTGGTGAGAG
CTTCACAGTGCAGCGGCGAG
>DRB1_13_50_01
CACGTTTCTTGGAGTACTCTACGTCTGAGTGTCATTTCTTCAATGGGACG
GAGCGGGTGCGGTTCCTGGACAGATACTTCTATAACCAAGAGGAGAACGT
GCGCTTCGACAGCGACGTGGGGGAGTTCCGGGCGGTGACGGAGCTGGGGC
GGCCTGATGCCGAGTACTGGAACAGCCAGAAGGACTTCCTGGAAGACAGG
CGGGCCGCGGTGGACACCTACTGCAGACACAACTACGGGGTTGGTGAGAG
CTTCACAGTGCAGCGGCGAG
>DRB1_13_50_02
CACGTTTCTTGGAGTACTCTACGTCTGAGTGTCATTTCTTCAATGGGACG
GAGCGGGTGCGGTTCCTGGACAGATACTTCTATAACCAGGAGGAGAACGT
GCGCTTCGACAGCGACGTGGGGGAGTTCCGGGCGGTGACGGAGCTGGGGC
GGCCTGATGCCGAGTACTGGAACAGCCAGAAGGACTTCCTGGAAGACAGG
CGGGCCGCGGTGGACACCTACTGCAGACACAACTACGGGGTTGGTGAGAG
CTTCACAGTGCAGCGGCGAG
>DRB1_13_51
CACGTTTCTTGGAGTACTCTACGTCTGAGTGTCATTTCTTCAATGGGACG
GAGCGGGTGCGGTTCCTGGACAGATACTTCCATAACCAGGAGGAGAACGT
GCGCTTCGACAGCGACGTGGGGGAGTTCCGGGCGTTGACGGAGCTGGGGC
GGCCTGATGCCGAGTACTGGAACAGCCAGAAGGACATCCTGGAAGACGAG
CGGGCCGCGGTGGACACCTACTGCAGACACAACTACGGGGTTGTGGAGAG
CTTCACAGTGCAGCGGCGAG
>DRB1_13_52
CACGTTTCTTGGAGTACTCTACGTCTGAGTGTCATTTCTTCAATGGGACG
GAGCGGGTGCGGTTCCTGGACAGATACTTCCATAACCAGGAGGAGTACGT
GCGCTTCGACAGCGACGTGGGGGAGTTCCGGGCGGTGACGGAGCTGGGGC
GGCCTGATGCCGAGTACTGGAACAGCCAGAAGGACATCCTGGAAGACGAG
CGGGCCGCGGTGGACACCTACTGCAGACACAACTACGGGGTTGTGGAGAG
CTTCACAGTG
>DRB1_13_53
CACGTTTCTTGGAGTACTCTACGTCTGAGTGTCATTTCTTCAATGGGACG
GAGCGGGTGCGGTTCCTGGAGAGATACTTCCATAACCAGGAGGAGAACGT
GCGCTTCGACAGCGACGTGGGGGAGTACCGGGCGGTGACGGAGCTGGGGC
GGCCTGATGCCGAGTACTGGAACAGCCAGAAGGACATCCTGGAAGACGAG
CGGGCCGCGGTGGACACCTACTGCAGACACAACTACGGGGTTGTGGAGAG
CTTCACAGTGCAGCGGCGA
>DRB1_13_54
CACGTTTCTTGGAGTACTCTACGTCTGAGTGTCATTTCTTCAATGGGACG
GAGCGGGTGCGGTTCCTGGACAGATACTTCTATAACCAAGAGGAGTACGT
GCGCTTCGACAGCGACGTGGGGGAGTTCCGGGCGGTGACGGAGCTGGGGC
GGCCTGTCGCCGAGTCCTGGAACAGCCAGAAGGACTTCCTGGAAGACGAG
CGGGCCGCGGTGGACACCTACTGCAGACACAACTACGGGGTTGTGGAGAG
CTTCACAGTGCAGCGGCGAG
>DRB1_13_55
TTTCTTGGAGTACTCTACGTCTGAGTGTCATTTCTTCAATGGGACGGAGC
GGGTGCGGTTCCTGGACAGATACTTCTATAACCAAGAGGAGTACGTGCGC
TTCGACAGCGACGTGGGGGAGTACCGGGCGGTGACGGAGCTGGGGCGGCC
TAGCGCCGAGTACTGGAACAGCCAGAAGGACTTCCTGGAAGACAGGCGGG
CCCTGGTGGACACCTACTGCAGACACAACTACGGGGTTGGTGAGAGCTTC
ACGGTGCAGCGGCGAG
>DRB1_13_56
ATGGTGTGTCTGAGGCTCCCTGGAGGCTCCTGCATGGCAGTTCTGACAGT
GACACTGATGGTGCTGAGCTCCCCACTGGCTTTGGCTGGGGACACCAGAC
CACGTTTCTTGGAGTACTCTACGTCTGAGTGTCATTTCTTCAATGGGACG
GAGCGGGTGCGGTTCCTGGACAGATACTTCCATAACCAGGAGGAGAACGT
GCGCTTCGACAGCGACGTGGGGGAGTTCCGGGCGGTGACGGAGCTGGGGC
GGCCTGATGCCGAGTACTGGAACAGCCAGAAGGACCTCCTGGAAGACAGG
CGGGCCGCGGTGGACACCTACTGCAGACACAACTACGGGGTTGGTGAGAG
CTTCACAGTGCAGCGGCGAGTCCATCCTAAGGTGACTGTGTATCCTTCAA
AGACCCAGCCCCTGCAGCACCACAACCTCCTGGTCTGTTCTGTGAGTGGT
TTCTATCCAGGCAGCATTGAAGTCAGGTGGTTCCGGAATGGCCAGGAAGA
GAAGACTGGGGTGGTGTCCACAGGCCTGATCCACAATGGAGACTGGACCT
TCCAGACCCTGGTGATGCTGGAAACAGTTCCTCGGAGTGGAGAGGTTTAC
ACCTGCCAAGTGGAGCACCCAAGCGTGACAAGCCCTCTCACAGTGGAATG
GAGAGCACGGTCTGAATCTGCACAGAGCAAGATGCTGAGTGGAGTCGGGG
GCTTTGTGCTGGGCCTGCTCTTCCTTGGGGCCGGGCTGTTCATCTACTTC
AGGAATCAGAAAGGACACTCTGGACTTCAGCCAAGAGGATTCCTGAGCTG
A
>DRB1_13_57
CACGTTTCTTGGAGTACTCTACGTCTGAGTGTCATTTCTTCAATGGGACG
GAGCGGGTGCGGTTCCTGGAGAGATACTTCCATAACCAGGAGGAGTTCGT
GCGCTTCGACAGCGACGTGGGGGAGTTCCGGGCGGTGACGGAGCTGGGGC
GGCCTGATGCCGAGTACTGGAACAGCCAGAAGGACATCCTGGAAGACGAG
CGGGCCGCGGTGGACACCTACTGCAGACACAACTACGGGGTTGTGGAGAG
CTTCACAGTGCAGCGGCGAG
>DRB1_13_58
CACGTTTCTTGGAGTACTCTACGTCTGAGTGTCATTTCTTCAATGGGACG
GAGCGGGTGCGGTTCCTGGACAGATACTTCTATAACCAAGAGGAGTACGT
GCGCTTCGACAGCGACGTGGGGGAGTACCGGGCGGTGACGGAGCTGGGGC
GGCCTAGCGCCGAGTACTGGAACAGCCAGAAGGACATCCTGGAAGACAGG
CGGGCCGCGGTGGACACCTACTGCAGACACAACTACGGGGCTGTGGAGAG
CTTCACAGTGCAGCGGCGAG
>DRB1_13_59
CACGTTTCTTGGAGTACTCTACGTCTGAGTGTCATTTCTTCAATGGGACG
GAGCGGGTGCGGTTCCAGGACAGATACTTCCATAACCAGGAGGAGAACGT
GCGCTTCGACAGCGACGTGGGGGAGTTCCGGGCGGTGACGGAGCTGGGGC
GGCCTGATGCCGAGTACTGGAACAGCCAGAAGGACATCCTGGAAGACGAG
CGGGCCGCGGTGGACACCTACTGCAGACACAACTACGGGGTTGTGGAGAG
CTTCACAGTGCAGCGGCGAG
>DRB1_13_60
CACGTTTCTTGGAGTACTCTACGTCTGAGTGTCATTTCTTCAATGGGACG
GAGCGGGTGCGGTTCCTGGACAGATACTTCTATAACCAGGAGGAGTCCGT
GCGCTTCGACAGCGACGTGGGGGAGTACCGGGCGGTGACGGAGCTGGGGC
GGCCTGACGCTGAGTACTGGAACAGCCAGAAGGACCTCCTGGAAGACAGG
CGCGCCGCGGTGGACACCTACTGCAGACACAACTACGGGGTTGGTGAGAG
CTTCACAGTGCAGCGGCGAG
>DRB1_13_61
CACGTTTCTTGGAGTACTCTACGTCTGAGTGTCATTTCTTCAATGGGACG
GAGCGGGTGCGGTTCCTGGACAGATACTTCCATAACCAGGAGGAGAACGT
GCGCTTCGACAGCGACGTGGGGGAGTTCCGGGCGGTGACGGAGCTGGGGC
GGCCTGATGCCGAGTACTGGAACAGCCAGAAGGACATCCTGGAAGACGAG
CGGGCCGCGGTGGACAATTACTGCAGACACAACTACGGGGTTGTGGAGAG
CTTCACAGTGCAGCGGCGAG
>DRB1_13_62
CACGTTTCTTGGAGTACTCTACGTCTGAGTGTCATTTCTTCAATGGGACG
GAGCGGGTGCGGTTCCTGGACAGATACTTCTATAACCAAGAGGAGGACTT
GCGCTTCGACAGCGACGTGGGGGAGTTCCGGGCGGTGACGGAGCTGGGGC
GGCCTGATGCCGAGTACTGGAACAGCCAGAAGGACTTCCTGGAAGACAGG
CGGGCCGCGGTGGACACCTACTGCAGACACAACTACGGGGTTGGTGAGAG
CTTCACAGTGCAGCGGCGAG
>DRB1_13_63
CACGTTTCTTGGAGTACTCTACGTCTGAGTGTCATTTCTTCAATGGGACG
GAGCGGGTGCGGTTCCTGGACAGATACTTCCATAACCAGGAGGAGAACGT
GCGCTTCGACAGCGACGTGGGGGAGTTCCGGGCGGTGACGGAGCTGGGGC
GGCCTGATGCCGAGTACTGGAACAGCCAGAAGGACTTCCTGGAAGACGAG
CGGGCCGCGGTGGACACCTACTGCAGACACAACTACGGGGTTGGTGAGAG
CTTCACAGTGCAGCGGCGAG
>DRB1_13_64
CACGTTTCTTGGAGTACTCTACGTCTGAGTGTCATTTCTTCAATGGGACG
GAGCGGGTGCGGTTCCTGGACAGATACTTCCATAACCAGGAGGAGTTCCT
GCGCTTCGACAGCGACGTGGGGGAGTTCCGGGCGGTGACGGAGCTGGGGC
GGCCTGATGCCGAGTACTGGAACAGCCAGAAGGACATCCTGGAAGACGAG
CGGGCCGCGGTGGACACCTACTGCAGACACAACTACGGGGTTGTGGAGAG
CTTCACAGTGCAGCGGCGAG
>DRB1_13_65
CACGTTTCTTGGAGTACTCTACGTCTGAGTGTCATTTCTTCAATGGGACG
GAGCGGGTGCGGTTCCTGGACAGATACTTCCATAACCAGGAGGAGAACGT
GCGCTTCGACAGCGACGTGGGGGAGTACCGGGCGGTGACGGAGCTGGGGC
GGCCTAGCGCCGAGTACTGGAACAGCCAGAAGGACATCCTGGAAGACGAG
CGGGCCGCGGTGGACACCTACTGCAGACACAACTACGGGGTTGGTGAGAG
CTTCACAGTGCAGCGGCGAG
>DRB1_13_66_01
CACGTTTCTTGGAGTACTCTACGTCTGAGTGTCATTTCTTCAATGGGACG
GAGCGGGTGCGGTTCCTGGACAGATACTTCTATAACCAAGAGGAGTACGT
GCGCTTCGACAGCGACGTGGGGGAGTTCCGGGCGGTGACGGAGCTGGGGC
GGCCTAGCGCCGAGTACTGGAACAGCCAGAAGGACATCCTGGAAGACAAG
CGGGCCGCGGTGGACACCTACTGCAGACACAACTACGGGGTTGGTGAGAG
CTTCACAGTGCAGCGGCGAG
>DRB1_13_66_02
CACGTTTCTTGGAGTACTCTACGTCTGAGTGTCATTTCTTCAATGGGACG
GAGCGGGTGCGGTTCCTGGACAGATACTTCTATAACCAAGAGGAGTACGT
GCGCTTCGACAGCGACGTGGGGGAGTTCCGGGCGGTGACGGAGCTGGGGC
GGCCTAGCGCCGAGTACTGGAACAGCCAGAAGGACATCCTGGAAGACAAG
CGGGCCGCGGTGGACACCTACTGCAGACACAACTACGGGGTTGGTGAGAG
CTTCACGGTGCAGCGGCGAG
>DRB1_13_67
CACGTTTCTTGGAGCTGCTTAAGTCTGAGTGTCATTTCTTCAATGGGACG
GAGCGGGTGCGGTTCCTGGACAGATACTTCCATAACCAGGAGGAGAACGT
GCGCTTCGACAGCGACGTGGGGGAGTTCCGGGCGGTGACGGAGCTGGGGC
GGCCTGATGCCGAGTACTGGAACAGCCAGAAGGACATCCTGGAAGACGAG
CGGGCCGCGGTGGACACCTACTGCAGACACAACTACGGGGTTGGTGAGAG
CTTCACAGTGCAGCGGCGAG
>DRB1_13_68
CACGTTTCTTGGAGTACTCTACGTCTGAGTGTCATTTCTTCAATGGGACG
GAGCGGGTGCGGTTCCTGGACAGATACTTCCATAACCAGGAGGAGGACGT
GCGCTTCGACAGCGACGTGGGGGAGTTCCGGGCGGTGACGGAGCTGGGGC
GGCCTGATGCCGAGTACTGGAACAGCCAGAAGGACATCCTGGAAGACGAG
CGGGCCGCGGTGGACACCTACTGCAGACACAACTACGGGGTTGTGGAGAG
CTTCACAGTGCAGCGGCGAG
>DRB1_13_69
CACGTTTCTTGGAGTACTCTACGTCTGAGTGTCATTTCTTCAATGGGACG
GAGCGGGTGCGGTTCCTGGACAGATACTTCTATAACCAGGAGGAGAACGT
GCGCTTCGACAGCGACGTGGGGGAGTTCCGGGCGGTGACGGAGCTGGGGC
GGCCTGATGCCGAGTACTGGAACAGCCAGAAGGACATCCTGGAAGACGAG
CGGGCCGCGGTGGACACCTACTGCAGACACAACTACGGGGTTGTGGAGAG
CTTCACAGTGCAGCGGCGAG
>DRB1_13_70
CACGTTTCTTGGAGTACTCTACGTCTGAGTGTCATTTCTTCAATGGGACG
GAGCGGGTGCGGTTCCTGGACAGATACTTCTATAACCAAGAGGAGTACGT
GCGCTTCGACAGCGACGTGGGGGAGTACCGGGCGGTGACGGAGCTGGGGC
GGCCTGATGCCGAGTACTGGAACAGCCAGAAGGACATCCTGGAAGACGAG
CGGGCCGCGGTGGACACCTACTGCAGACACAACTACGGGGTTGTGGAGAG
CTTCACAGTGCAGCGGCGAG
>DRB1_13_71
CACGTTTCTTGGAGTACTCTACGTCTGAGTGTCATTTCTTCAATGGGACG
GAGCGGGTGCGGTACCTGGACAGATACTTCCATAACCAGGAGGAGAACGT
GCGCTTCGACAGCGACGTGGGGGAGTTCCGGGCGGTGACGGAGCTGGGGC
GGCCTGATGCCGAGTACTGGAACAGCCAGAAGGACCTCCTGGAAGACGAG
CGGGCCGCGGTGGACACCTACTGCAGACACAACTACGGGGTTGTGGAGAG
CTTCACAGTGCAGCGGCGAG
>DRB1_13_72
CACGTTTCTTGGAGTACTCTACGTCTGAGTGTCAATTCTTCAATGGGACG
GAGCGGGTGCGGTTCCTGGACAGATACTTCCATAACCAGGAGGAGTTCGT
GCGCTTCGACAGCGACGTGGGGGAGTACCGGGCGGTGACGGAGCTGGGGC
GGCCTGATGCTGAGTACTGGAACAGCCAGAAGGACATCCTGGAAGACGAG
CGGGCCGCGGTGGACACCTACTGCAGACACAACTACGGGGTTGTGGAGAG
CTTCACAGTGCAGCGGCGAG
>DRB1_13_73
CACGTTTCTTGGAGTACTCTACGTCTGAGTGTCATTTCTTCAATGGGACG
GAGCGGGTGCTGTTCCTGGACAGATACTTCCATAACCAGGAGGAGAACGT
GCGCTTCGACAGCGACGTGGGGGAGTTCCGGGCGGTGACGGAGCTGGGGC
GGCCTGATGCCGAGTACTGGAACAGCCAGAAGGACATCCTGGAAGACGAG
CGGGCCGCGGTGGACACCTACTGCAGACACAACTACGGGGTTGGTGAGAG
CTTCACAGTGCAGCGGCGAG
>DRB1_13_74
CACGTTTCTTGGAGTACTCTACGTCTGAGTGTCATTTCTTCAATGGGACG
GAGCGGGTGCGGTTCCTGGACAGATACTTCCATAACCAGGAGGAGAACGT
GCGCTTCGACAGCGACGTGGGGGAGTTCCGGGCGGTGACGGAGCTGGGGC
GGCCTGATGCCGAGTACTGGAACAGCCAGAAGGACATCCGGGAAGACGAG
CGGGCCGCGGTGGACACCTACTGCAGACACAACTACGGGGTTGGTGAGAG
CTTCACAGTGCAGCGGCGAG
>DRB1_13_75
CACGTTTCTTGGAGTACTCTACGTCTGAGTGTCATTTCTTCAATGGGACG
GAGCGGGTGCGGTTCCTGGACAGATACTTCTATAACCAAGAGGAGTACGT
GCGCTTCGACAGCGACGTGGGGGAGTTCCGGGCGGTGACGGAGCTGGGGC
GGCCTAGCGCCGAGTACTGGAACAGCCAGAAGGACTTCCTGGAAGACGAG
CGGGCCGCGGTGGACACCTACTGCAGACACAACTACGGGGTTGTGGAGAG
CTTCACAGTGCAGCGGCGAG
>DRB1_13_76
CACGTTTCTTGGAGTACTCTACGTCTGAGTGTCATTTCTTCAATGGGACG
GAGCGGGTGCGGTTCCTGGACAGATACTTCCATAACCAGGAGGAGTTCGT
GCGCTTCGACAGCGACGTGGGGGAGTACCGGGCGGTGACGGAGCTGGGGC
GGCCTGATGCCGAGTACTGGAACAGCCAGAAGGACATCCTGGAAGACGAG
CGGGCCGAGGTGGACACCTATTGCAGACACAACTACGGGGTTGTGGAGAG
CTTCACAGTGCAGCGGCGAG
>DRB1_13_77
CACGTTTCTTGGAGTACTCTACGTCTGAGTGTCATTTCTTCAATGGGACG
GAGCGGGTGCGGTTCCTGGACAGATACTTCCATAACCAGGAGGAGAACGT
GCGCTTCGACAGCGACGTGGGGGAGTTCCGGGCGGTGACGGAGCTGGGGC
GGCCTGTCGCCGAGTCCTGGAACAGCCAGAAGGACATCCTGGAAGACAGG
CGCGCCGCGGTGGACACCTACTGCAGACACAACTACGGGGTTGTGGAGAG
CTTCACAGTGCAGCGGCGAG
>DRB1_13_78
CACGTTTCTTGGAGTACTCTACGTCTGAGTGTCATTTCTTCAATGGGACG
GAGCGGGTGCGGTTCCTGGACAGATACTTCCATAACCAGGAGGAGAACGT
GCGCTTCGACAGCGACGTGGGGGAGTTCCGGGCGGTGACGGAGCTGGGGC
GGCCTGATGCCGAGTCCTGGAACAGCCAGAAGGACCTCCTGGAAGACGAG
CGGGCCGCGGTGGACACCTACTGCAGACACAACTACGGGGTTGTGGAGAG
CTTCACAGTGCAGCGGCGAG
>DRB1_13_79
CACGTTTCTTGGAGTACTCTACGTCTGAGTGTCATTTCTTCAATGGGACG
GAGCGGGTGCGGTTCCTGGACAGATACTTCCATAACCAGGAGGAGAACGT
GCGCTTCGACAGCGACGTGGGGGAGTTCCGGGCGGTGACGGAGCTGGGGC
GGCCTGATGCCGAGTCCTGGAACAGCCAGAAGGACATCCTGGAAGACGAG
CGGGCCGCGGTGGACACCTACTGCAGACACAACTACGGGGTTGTGGAGAG
CTTCACAGTGCAGCGGCGAG
>DRB1_13_80
CACGTTTCTTGGAGTACTCTACGTCTGAGTGTCATTTCTTCAATGGGACG
GAGCGGGTGCGGTTCCTGGACAGATACTTCCATAACCAGGAGGAGAACGT
GCGCTTCGACAGCGACGTGGGGGAGTTCTGGGCGGTGACGGAGCTGGGGC
GGCCTGATGCCGAGTACTGGAACAGCCAGAAGGACATCCTGGAAGACGAG
CGGGCCGCGGTGGACACCTACTGCAGACACAACTACGGGGTTGTGGAGAG
CTTCACAGTGCAGCGGCGAG
>DRB1_13_81
CACGTTTCTTGGAGTACTCTACGTCTGAGTGTCATTTCTTCAATGGGACG
GAGCGGGTGCGGTTCCTGGACAGATACTTCTATAACCAAGAGGAGTACGT
GCGCTTCGACAGCGACGTGGGGGAGTACCGGGCGGTGACGGAGCTGGGGC
GGCCTAGCGCCGAGTACTGGAACAGCCAGAAGGACATCCTGGAAGACAAG
CGGGCCGCGGTGGACACCTACTGCAGACACAACTACGGGGCTGTGGAGAG
CTTCACAGTGCAGCGGCGAG
>DRB1_13_82
CACGTTTCTTGGAGTACTCTACGTCTGAGTGTCATTTCTTCAATGGGACG
GAGCGGGTGCGGTTCCTGGACAGATACTTCTATAACCAAGAGGAGTACGT
GCGCTTCGACAGCGACGTGGGGGAGTTCCGGGCGGTGACGGAGCTGGGGC
GGCCTGATGCCGAGTACTGGAACAGCCAGAAGGACATCCTGGAAGACAGG
CGGGCCGCGGTGGACACCTACTGCAGACACAACTACGGGGTTGGTGAGAG
CTTCACAGTGCAGCGGCGAG
>DRB1_13_83
CACGTTTCTTGGAGTACTCTACGTCTGAGTGTCATTTCTTCAATGGGACG
GAGCGGGTGCGGTTCCTGGACAGATACTTCCATAACCAGGAGGAGTTCGT
GCGCTTCGACAGCGACGTGGGGGAGTTCCGGGCGGTGACGGAGCTGGGGC
GGCCTGATGCCGAGTACTGGAACAGCCAGAAGGACATCCTGGAAGACGAG
CGGGCCGCGGTGGACACCTACTGCAGACACAACTACGGGGTTGTGGAGAG
CTTCACAGTGCAGCGGCGAG
>DRB1_13_84
CACGTTTCTTGGAGTACTCTACGTCTGAGTGTCATTTCTTCAATGGGACG
GAGCGGGTGCGGTTCCTGGACAGATACTTCCATAACCAGGAGGAGTCCGT
GCGCTTCGACAGCGACGTGGGGGAGTACCGGGCGGTGACGGAGCTGGGGC
GGCCTGATGCCGAGTACTGGAACAGCCAGAAGGACATCCTGGAAGACGAG
CGGGCCGCGGTGGACACCTACTGCAGACACAACTACGGGGTTGTGGAGAG
CTTCACAGTGCAGCGGCGAG
>DRB1_13_85
CACGTTTCTTGGAGTACTCTACGTCTGAGTGTCATTTCTTCAATGGGACG
GAGCGGGTGCGGTTCCTGGAGAGATACTTCCATAACCAGGAGGAGAACGT
GCGCTTCGACAGCGACGTGGGGGAGTACCGGGCGGTGACGGAGCTGGGGC
GGCCTGATGCCGAGTACTGGAACAGCCAGAAGGACATCCTGGAAGACAAG
CGGGCCGCGGTGGACACCTACTGCAGACACAACTACGGGGTTGGTGAGAG
CTTCACAGTGCAGCGGCGAG
>DRB1_13_86
CACGTTTCTTGGAGTACTCTACGTCTGAGTGTCATTTCTTCAATGGGACG
GAGCGGGTGCGGTTCCTGGAGAGATACTTCTATAACCAAGAGGAGTACGT
GCGCTTCGACAGCGACGTGGGGGAGTTCCGGGCGGTGACGGAGCTGGGGC
GGCCTGATGCCGAGTACTGGAACAGCCAGAAGGACCTCCTGGAGCAGAGG
CGGGCCGCGGTGGACACCTACTGCAGACACAACTACGGGGTTGGTGAGAG
CTTCACAGTGCAGCGGCGAG
>DRB1_13_87
CACGTTTCTTGGAGTACTCTACGTCTGAGTGTCATTTCTTCAATGGGACG
GAGCGGGTGCGGTTCCTGGACAGATACTTCCATAACCAGGAGGAGATCGT
GCGCTTCGACAGCGACGTGGGGGAGTTCCGGGCGGTGACGGAGCTGGGGC
GGCCTGATGCCGAGTACTGGAACAGCCAGAAGGACATCCTGGAAGACGAG
CGGGCCGCGGTGGACACCTACTGCAGACACAACTACGGGGTTGTGGAGAG
CTTCACAGTGCAGCGGCGAGTCCATCCTAAGGTGACTGTGTATCCTTCAA
AGACCCAGCCCCTGCAGCACCACAACCTCCTGGTCTGTTCTGTGAGTGGT
TTCTATCCAGGCAGCATTGAAGTCAGGTGGTTCCGGAATGGCCAGGAAGA
GAAGACTGGGGTGGTGTCCACAGGCCTGATCCACAATGGAGACTGGACCT
TCCAGACCCTGGTGATGCTGGAAACAGTTCCTCGGAGTGGAGAGGTTTAC
ACCTGCCAAGTGGAGCACCCAAGCGTGACAAGCCCTCTCACAGTGGAATG
GA
>DRB1_13_88
CACGTTTCTTGGAGTACTCTACGTCTGAGTGTCATTTCTTCAATGGGACG
GAGCGGGTGCGGTTCCTGGACAGATACTTCTATAACCAAGAGGAGTACGT
GCGCTTCGACAGCGACGTGGGGGAGTACCGGGCGGTGACGGAGCTGGGGC
GGCCTAGCGCCGAGTACTGGAACAGCCAGAAGGACCTCCTGGAAGACAAG
CGGGCCGCGGTGGACACCTACTGCAGACACAACTACGGGGTTGGTGAGAG
CTTCACGGTGCAGCGGCGAG
>DRB1_13_89
CACGTTTCTTGGAGTACTCTACGTCTGAGTGTCATTTCTTCAATGGGACG
GAGCGGGTGCGGTTCCTGGACAGATACTTCTATAACCAAGAGGAGTACGT
GCGCTTCGACAGCGACGTGGGGGAGTACCGGGCGGTGACGGAGCTGGGGC
GGCCTAGCGCCGAGTACTGGAACAGCCAGAAGGACATCCTGGAAGACAAG
CGGGCCGCGGTGGACACCTACTGCAGACACAACTACGGGGTTGTGGAGAG
CTTCACGGTGCAGCGGCGAG
>DRB1_13_90
CACGTTTCTTGGAGTACTCTACGTCTGAGTGTCATTTCTTCAATGGGACG
GAGCGGGTGCGGTTCCTGGACAGATACTTCTATAACCAAGAGGAGTACGT
GCGCTTCGACAGCGACGTGGGGGAGTACCGGGCGGTGACGGAGCTGGGGC
GGCTTAGCGCCGAGTACTGGAACAGCCAGAAGGACATCCTGGAAGACAAG
CGGGCCGCGGTGGACACCTACTGCAGACACAACTACGGGGTTGGTGAGAG
CTTCACGGTGCAGCGGCGAG
>DRB1_13_91
CACGTTTCTTGGAGTACTCTACGTCTGAGTGTCATTTCTTCAATGGGACG
GAGCGGGTGCGGTTCCTGGACAGATACTTCCATAACCAGGAGGAGAACGT
GTGCTTCGACAGCGACGTGGGGGAGTTCCGGGCGGTGACGGAGCTGGGGC
GGCCTGATGCCGAGTACTGGAACAGCCAGAAGGACATCCTGGAAGACGAG
CGGGCCGCGGTGGACACCTACTGCAGACACAACTACGGGGTTGTGGAGAG
CTTCACAGTGCAGCGGCGAG
>DRB1_13_92
CACGTTTCTTGGAGTACTCTACGTCTGAGTGTCATTTCTTCAATGGGACG
GAGCGGGTGCAGTTCCTGGACAGATACTTCCATAACCAGGAGGAGAACGT
GCGCTTCGACAGCGACGTGGGGGAGTTCCGGGCGGTGACGGAGCTGGGGC
GGCCTGATGCCGAGTACTGGAACAGCCAGAAGGACATCCTGGAAGACGAG
CGGGCCGCGGTGGACACCTACTGCAGACACAACTACGGGGTTGTGGAGAG
CTTCACAGTGCAGCGGCGAG
>DRB1_13_93
CACGTTTCTTGGAGTACTCTACGTCTGAGTGTCATTTCTTCAATGGGACG
GAGCGGGTGCGGTTCCTGGACAGATACTTCCATAACCAGGAGGAGAACGT
GCGCTTCGACAGCGACGTGGGGGAGTTCCGGGCGGTGACGGAGCTGGGGC
GGCCTAGCGCCGAGTACTGGAACAGCCAGAAGGACATCCTGGAAGACGAG
CGGGCCGCGGTGGACACCTACTGCAGACACAACTACGGGGTTGTGGAGAG
CTTCACAGTGCAGCGGCGAG
>DRB1_13_94
CACGTTTCTTGGAGTACTCTACGTCTGAGTGTCATTTCTTCAATGGGACG
GAGCGGGTGCGGTTCCTGGACAGATACTTCTATAACCAAGAGGAGTACGT
GCGCTTCGACAGCGACGTGGGGGAGTACCGGGCGGTGACGGAGCTGGGGC
GGCCTAGCGCCGAGTACTGGAACAGCCAGAAGGACATCCTGGAAGACAAG
CGGGCCGCGGTGGACAACTACTGCAGACACAACTACGGGGTTGTGGAGAG
CTTCACAGTGCAGCGGCGAG
>DRB1_13_95
CACGTTTCTTGGAGTACTCTACGTCTGAGTGTCATTTCTTCAATGGGACG
GAGCGGGTGCGGTTCCTGGACAGATACTTCTATAACCAAGAGGAGTACGT
GCGCTTCGACAGCTACGTGGGGGAGTACCGGGCGGTGACGGAGCTGGGGC
GGCCTAGCGCCGAGTACTGGAACAGCCAGAAGGACATCCTGGAAGACAAG
CGGGCCGCGGTGGACACCTACTGCAGACACAACTACGGGGTTGGTGAGAG
CTTCACGGTGCAGCGGCGAG
>DRB1_13_96
CACGTTTCTTGGAGTACTCTACGTCTGAGTGTCATTTCTTCAATGGGACG
GAGCGGGTGCGGTTCCTGGACAGATACTTCCATAACCAGGAGGAGAACGT
GCGCTTCGACAGCGACGTGGGGGAGTTCCGGGCGGTGACGGAGCTGGGGC
GGCCTGATGCCGAGTACTGGAACAGCCAGAAGGACATCCTGGAAGACGAG
CGGGCCGCGGTGGACAACTACTGCAGACACAACTACGGGGTTGGTGAGAG
CTTCACAGTGCAGCGGCGAG
>DRB1_13_97
CACGTTTCTTGGAGTACTCTACGTCTGAGTGTCATTTCTTCAATGGGACG
GAGCGGGTGCGGTTCCTGGACAGATACTTCCATAACCAGGAGGAGTACGT
GCGCTTCGACAGCGACGTGGGGGAGTTCCGGGCGGTGACGGAGCTGGGGC
GGCCTGATGCCGAGTACTGGAACAGCCAGAAGGACATCCTGGAAGACGAG
CGGGCCGCGGTGGACACCTACTGCAGACACAACTACGGGGTTGGTGAGAG
CTTCACAGTGCAGCGGCGAG
>DRB1_13_98
CACGTTTCTTGGAGTACTCTACGTCTGAGTGTCATTTCTTCAATGGGACG
GAGCGGGTGCGGTTCCTGGACAGATACTTCCATAACCAGGAGGAGAACGT
GCGCTTCGACAGCGACGTGGGGGAGTTCCGGGCGGTGACGGAGCTGGGGC
GGCCTGATGCCGAGTACTGGAACAGCCAGAAGGACATCCTGGAAGACGAG
CGGGCCGCGGTGGACACCTACTGCAGACACAACTACGGGGTTATGGAGAG
CTTCACAGTGCAGCGGCGAG
>DRB1_13_99
CACGTTTCTTGGAGTACTCTACGTCTGAGTGTCATTTCTTCAATGGGACG
GAGCGGGTGCGGTTCCTGGACAGATACTTCCATAACCAGGAGGAGAACGT
GCGCTTCGACAGCGACGTGGGGGAGTTCCGGGCGGTGAAGGAGCTGGGGC
GGCCTGATGCCGAGTACTGGAACAGCCAGAAGGACATCCTGGAAGACGAG
CGGGCCGCGGTGGACACCTACTGCAGACACAACTACGGGGTTGGTGAGAG
CTTCACAGTGCAGCGGCGAG
>DRB1_14_01_01
ATGGTGTGTCTGAGGCTCCCTGGAGGCTCCTGCATGGCAGTTCTGACAGT
GACACTGATGGTGCTGAGCTCCCCACTGGCTTTGGCTGGGGACACCAGAC
CACGTTTCTTGGAGTACTCTACGTCTGAGTGTCATTTCTTCAATGGGACG
GAGCGGGTGCGGTTCCTGGACAGATACTTCCATAACCAGGAGGAGTTCGT
GCGCTTCGACAGCGACGTGGGGGAGTACCGGGCGGTGACGGAGCTGGGGC
GGCCTGCTGCGGAGCACTGGAACAGCCAGAAGGACCTCCTGGAGCGGAGG
CGGGCCGAGGTGGACACCTATTGCAGACACAACTACGGGGTTGTGGAGAG
CTTCACAGTGCAGCGGCGAGTCCATCCTAAGGTGACTGTGTATCCTTCAA
AGACCCAGCCCCTGCAGCACTACAACCTGCTGGTCTGTTCTGTGAGTGGT
TTCTATCCAGGCAGCATTGAAGTCAGGTGGTTCCGGAATGGCCAGGAAGA
GAAGACTGGGGTGGTGTCCACAGGCCTGATCCACAATGGAGACTGGACCT
TCCAGACCCTGGTGATGCTGGAAACAGTTCCTCGGAGTGGAGAGGTTTAC
ACCTGCCAAGTGGAGCACCCAAGCGTGACAAGCCCTCTCACAGTGGAATG
GAGAGCACGGTCTGAATCTGCACAGAGCAAGATGCTGAGTGGAGTCGGGG
GCTTTGTGCTGGGCCTGCTCTTCCTTGGGGCCGGGCTGTTCATCTACTTC
AGGAATCAGAAAGGACACTCTGGACTTCAGCCAAGAGGATTCCTGAGCTG
A
>DRB1_14_01_02
CACGTTTCTTGGAGTACTCTACGTCTGAGTGTCATTTCTTCAATGGGACG
GAGCGGGTGCGGTTCCTGGACAGATACTTCCATAACCAGGAGGAGTTCGT
GCGCTTCGACAGCGACGTGGGGGAGTACCGGGCGGTGACGGAGCTGGGGC
GGCCTGCTGCGGAGCACTGGAACAGCCAGAAGGACCTCCTGGAGCGGAGG
CGGGCCGAGGTGGACACCTACTGCAGACACAACTACGGGGTTGTGGAGAG
CTTCACAGTGCAGCGGCGAG
>DRB1_14_01_03
CACGTTTCTTGGAGTACTCTACGTCTGAGTGTCATTTCTTCAATGGGACG
GAGCGGGTGCGGTTCCTGGACAGATACTTCCATAACCAGGAAGAGTTCGT
GCGCTTCGACAGCGACGTGGGGGAGTACCGGGCGGTGACGGAGCTGGGGC
GGCCTGCTGCGGAGCACTGGAACAGCCAGAAGGACCTCCTGGAGCGGAGG
CGGGCCGAGGTGGACACCTATTGCAGACACAACTACGGGGTTGTGGAGAG
CTTCACAGTGCAGCGGCGAG
>DRB1_14_02
ATGGTGTGTCTGAGGCTCCCTGGAGGCTCCTGCATGGCAGTTCTGACAGT
GACACTGATGGTGCTGAGCTCCCCACTGGCTTTGGCTGGGGACACCAGAC
CACGTTTCTTGGAGTACTCTACGTCTGAGTGTCATTTCTTCAATGGGACG
GAGCGGGTGCGGTTCCTGGAGAGATACTTCCATAACCAGGAGGAGAACGT
GCGCTTCGACAGCGACGTGGGGGAGTACCGGGCGGTGACGGAGCTGGGGC
GGCCTGATGCCGAGTACTGGAACAGCCAGAAGGACCTCCTGGAGCAGAGG
CGGGCCGCGGTGGACACCTACTGCAGACACAACTACGGGGTTGGTGAGAG
CTTCACAGTGCAGCGGCGAGTCCATCCTAAGGTGACTGTGTATCCTTCAA
AGACCCAGCCCCTGCAGCACCACAACCTCCTGGTCTGTTCTGTGAGTGGT
TTCTATCCAGGCAGCATTGAAGTCAGGTGGTTCCGGAATGGCCAGGAAGA
GAAGACTGGGGTGGTGTCCACAGGCCTGATCCACAATGGAGACTGGACCT
TCCAGACCCTGGTGATGCTGGAAACAGTTCCTCGGAGTGGAGAGGTTTAC
ACCTGCCAAGTGGAGCACCCAAGCGTGACAAGCCCTCTCACAGTGGAATG
GAGAGCACGGTCTGAATCTGCACAGAGCAAGATGCTGAGTGGAGTCGGGG
GCTTTGTGCTGGGCCTGCTCTTCCTTGGGGCCGGGCTGTTCATCTACTTC
AGGAATCAGAAAGGACACTCTGGACTTCAGCCAAGAGGATTCC
>DRB1_14_03_01
ATGGTGTGTCTGAGGCTCCCTGGAGGCTCCTGCATGGCAGTTCTGACAGT
GACACTGATGGTGCTGAGCTCCCCACTGGCTTTGGCTGGGGACACCAGAC
CACGTTTCTTGGAGTACTCTACGTCTGAGTGTCATTTCTTCAATGGGACG
GAGCGGGTGCGGTTCCTGGAGAGATACTTCCATAACCAGGAGGAGAACGT
GCGCTTCGACAGCGACGTGGGGGAGTACCGGGCGGTGACGGAGCTGGGGC
GGCCTGATGCCGAGTACTGGAACAGCCAGAAGGACCTCCTGGAAGACAGG
CGGGCCCTGGTGGACACCTACTGCAGACACAACTACGGGGTTGGTGAGAG
CTTCACAGTGCAGCGGCGAGTCCATCCTAAGGTGACTGTGTATCCTTCAA
AGACCCAGCCCCTGCAGCACCACAACCTCCTGGTCTGTTCTGTGAGTGGT
TTCTATCCAGGCAGCATTGAAGTCAGGTGGTTCCGGAATGGCCAGGAAGA
GAAGACTGGGGTGGTGTCCACAGGCCTGATCCACAATGGAGACTGGACCT
TCCAGACCCTGGTGATGCTGGAAACAGTTCCTCGGAGTGGAGAGGTTTAC
ACCTGCCAAGTGGAGCACCCAAGCGTGACAAGCCCTCTCACAGTGGAATG
GAGAGCACGGTCTGAATCTGCACAGAGCAAGATGCTGAGTGGAGTCGGGG
GCTTTGTGCTGGGCCTGCTCTTCCTTGGGGCCGGGCTGTTCATCTACTTC
AGGAATCAGAAAGGACACTCTGGACTTCAGCCAAGAGGATTCC
>DRB1_14_03_02
CACGTTTCTTGGAGTACTCTACGTCTGAGTGTCATTTCTTCAATGGGACG
GAGCGGGTGCGGTTCCTGGAGAGATACTTCCATAACCAGGAGGAGAACGT
GCGCTTCGACAGCGACGTGGGGGAGTATCGGGCGGTGACGGAGCTGGGGC
GGCCTGATGCCGAGTACTGGAACAGCCAGAAGGACCTCCTGGAAGACAGG
CGGGCCCTGGTGGACACCTACTGCAGACACAACTACGGGGTTGGTGAGAG
CTTCACAGTGCAGCGGCGAG
>DRB1_14_04
ATGGTGTGTCTGAGGCTCCCTGGAGGCTCCTGCATGGCAGTTCTGACAGT
GACACTGATGGTGCTGAGCTCCCCACTGGCTTTGGCTGGGGACACCAGAC
CACGTTTCTTGGAGTACTCTACGGGTGAGTGTTATTTCTTCAATGGGACG
GAGCGGGTGCGGTTCCTGGACAGATACTTCCATAACCAGGAGGAGTTCGT
GCGCTTCGACAGCGACGTGGGGGAGTACCGGGCGGTGACGGAGCTGGGGC
GGCCTGCTGCGGAGCACTGGAACAGCCAGAAGGACCTCCTGGAGCGGAGG
CGGGCCGAGGTGGACACCTATTGCAGACACAACTACGGGGTTGTGGAGAG
CTTCACAGTGCAGCGGCGAGTCCATCCTAAGGTGACTGTGTATCCTTCAA
AGACCCAGCCCCTGCAGCACCACAACCTGCTGGTCTGTTCTGTGAGTGGT
TTCTATCCAGGCAGCATTGAAGTCAGGTGGTTCCGGAATGGCCAGGAAGA
GAAGACTGGGGTGGTGTCCACAGGCCTGATCCACAATGGAGACTGGACCT
TCCAGACCCTGGTGATGCTGGAAACAGTTCCTCGGAGTGGAGAGGTTTAC
ACCTGCCAAGTGGAGCACCCAAGCGTGACAAGCCCTCTCACAGTGGAATG
GAGAGCACGGTCTGAATCTGCACAGAGCAAGATGCTGAGTGGAGTCGGGG
GCTTTGTGCTGGGCCTGCTCTTCCTTGGGGCCGGGCTGTTCATCTACTTC
AGGAATCAGAAAGGACACTCTGGACTTCAGCCAAGAGGATTCCTGAGCTG
A
>DRB1_14_05_01
ATGGTGTGTCTGAGGCTCCCTGGAGGCTCCTGCATGGCAGTTCTGACAGT
GACACTGATGGTGCTGAGCTCCCCACTGGCTTTGGCTGGGGACACCAGAC
CACGTTTCTTGGAGTACTCTACGTCTGAGTGTCAATTCTTCAATGGGACG
GAGCGGGTGCGGTTCCTGGACAGATACTTCCATAACCAGGAGGAGTTCGT
GCGCTTCGACAGCGACGTGGGGGAGTACCGGGCGGTGACGGAGCTGGGGC
GGCCTGATGCTGAGTACTGGAACAGCCAGAAGGACCTCCTGGAGCGGAGG
CGGGCCGAGGTGGACACCTATTGCAGACACAACTACGGGGTTGTGGAGAG
CTTCACAGTGCAGCGGCGAGTCCATCCTAAGGTGACTGTGTATCCTTCAA
AGACCCAGCCCCTGCAGCACCACAACCTGCTGGTCTGTTCTGTGAGTGGT
TTCTATCCAGGCAGCATTGAAGTCAGGTGGTTCCGGAATGGCCAGGAAGA
GAAGACTGGGGTGGTGTCCACAGGCCTGATCCACAATGGAGACTGGACCT
TCCAGACCCTGGTGATGCTGGAAACAGTTCCTCGGAGTGGAGAGGTTTAC
ACCTGCCAAGTGGAGCACCCAAGCGTGACAAGCCCTCTCACAGTGGAATG
GAGAGCACGGTCTGAATCTGCACAGAGCAAGATGCTGAGTGGAGTCGGGG
GCTTTGTGCTGGGCCTGCTCTTCCTTGGGGCCGGGCTGTTCATCTACTTC
AGGAATCAGAAAGGACACTCTGGACTTCAGCCAAGAGGATTCCTGAGCTG
A
>DRB1_14_05_02
CACGTTTCTTGGAGTACTCTACGTCTGAGTGTCAATTCTTCAATGGGACG
GAGCGGGTGCGGTTCCTGGACAGATACTTCCATAACCAGGAGGAGTTCGT
GCGCTTCGACAGCGACGTGGGGGAGTACCGGGCGGTGACGGAGCTGGGGC
GGCCTGATGCCGAGTACTGGAACAGCCAGAAGGACCTCCTGGAGCGGAGG
CGGGCCGAGGTGGACACCTATTGCAGACACAACTACGGGGTTGTGGAGAG
CTTCACAGTGCAGCGGCGAG
>DRB1_14_05_03
CACGTTTCTTGGAGTACTCTACGTCTGAGTGTCAATTCTTCAATGGGACG
GAGCGGGTGCGGTTCCTGGACAGATACTTCCATAACCAGGAGGAGTTCGT
GCGCTTCGACAGCGACGTGGGGGAGTACCGGGCGGTGACGGAGCTGGGGC
GGCCTGATGCTGAGTACTGGAACAGCCAGAAGGACCTCCTGGAGCGGAGG
CGGGCCGAGGTGGACACCTACTGCAGACACAACTACGGGGTTGTGGAGAG
CTTCACAGTGCAGCGGCGAG
>DRB1_14_06_01
CACGTTTCTTGGAGTACTCTACGTCTGAGTGTCATTTCTTCAATGGGACG
GAGCGGGTGCGGTTCCTGGAGAGATACTTCCATAACCAGGAGGAGAACGT
GCGCTTCGACAGCGACGTGGGGGAGTACCGGGCGGTGACGGAGCTGGGGC
GGCCTGATGCCGAGTACTGGAACAGCCAGAAGGACCTCCTGGAGCAGAGG
CGGGCCGCGGTGGACACCTACTGCAGACACAACTACGGGGTTGTGGAGAG
CTTCACAGTGCAGCGGCGAGTCCATCCTAAGGTGACTGTGTATCCTTCAA
AGACCCAGCCCCTGCAGCACCACAACCTCCTGGTCTGTTCTGTGAGTGGT
TTCTATCCAGGCAGCATTGAAGTCAGGTGGTTCCGGAATGGCCAGGAAGA
GAAGACTGGGGTGGTGTCCACAGGCCTGATCCACAATGGAGACTGGACCT
TCCAGACCCTGGTGATGCTGGAAACAGTTCCTCGGAGTGGAGAGGTTTAC
ACCTGCCAAGTGGAGCACCCAAGCGTGACAAGCCCTCTCACAGTGGAAT
>DRB1_14_06_02
CACGTTTCTTGGAGTACTCTACGTCTGAGTGTCATTTCTTCAATGGGACG
GAGCGGGTGCGGTTCCTGGAGAGATACTTCCATAACCAGGAGGAGAACGT
GCGCTTCGACAGCGACGTGGGGGAGTACCGGGCGGTGACGGAGCTGGGGC
GGCCTGATGCCGAGTACTGGAACAGCCAGAAGGACCTCCTGGAGCAGAGG
CGGGCCGCGGTGGACACCTACTGCAGACACAACTACGGGGTTGTGGAGAG
CTTCACGGTGCAGCGGCGAG
>DRB1_14_07_01
ATGGTGTGTCTGAGGCTCCCTGGAGGCTCCTGCATGGCAGTTCTGACAGT
GACACTGATGGTGCTGAGCTCCCCACTGGCTTTGGCTGGGGACACCAGAC
CACGTTTCTTGGAGTACTCTACGTCTGAGTGTCATTTCTTCAATGGGACG
GAGCGGGTGCGGTTCCTGGACAGATACTTCCATAACCAGGAGGAGTTCGT
GCGCTTCGACAGCGACGTGGGGGAGTACCGGGCGGTGACGGAGCTGGGGC
GGCCTGCTGCGGAGCACTGGAACAGCCAGAAGGACCTCCTGGAGCGGAGG
CGGGCCGAGGTGGACACCTATTGCAGACACAACTACGGGGTTGGTGAGAG
CTTCACAGTGCAGCGGCGAGTCCATCCTAAGGTGACTGTGTATCCTTCAA
AGACCCAGCCCCTGCAGCACCACAACCTGCTGGTCTGTTCTGTGAGTGGT
TTCTATCCAGGCAGCATTGAAGTCAGGTGGTTCCGGAATGGCCAGGAAGA
GAAGACTGGGGTGGTGTCCACAGGCCTGATCCACAATGGAGACTGGACCT
TCCAGACCCTGGTGATGCTGGAAACAGTTCCTCGGAGTGGAGAGGTTTAC
ACCTGCCAAGTGGAGCACCCAAGCGTGACAAGCCCTCTCACAGTGGAATG
GAGAGCACGGTCTGAATCTGCACAGAGCAAGATGCTGAGTGGAGTCGGGG
GCTTTGTGCTGGGCCTGCTCTTCCTTGGGGCCGGGCTGTTCATCTACTTC
AGGAATCAGAAAGGACACTCTGGACTTCAGCCAAGAGGATTCCTGAGCTG
A
>DRB1_14_07_02
CACGTTTCTTGGAGTACTCTACGTCTGAGTGTCATTTCTTCAATGGGACG
GAGCGGGTGCGGTTCCTGGACAGATACTTCCATAACCAGGAGGAGTTCGT
GCGCTTCGACAGCGACGTGGGGGAGTACCGGGCGGTGACGGAGCTGGGGC
GGCCTGCTGCGGAGCACTGGAACAGCCAGAAGGACCTCCTGGAGCGGAGG
CGGGCCGAGGTGGACACCTATTGCAGACACAACTACGGGGTTGGTGAGAG
CTTCACGGTGCAGCGGCGAG
>DRB1_14_08
CACGTTTCTTGGAGTACTCTACGTCTGAGTGTCATTTCTTCAATGGGACG
GAGCGGGTGCGGTTCCTGGACAGATACTTCCATAACCAGGAGGAGTTCGT
GCGCTTCGACAGCGACGTGGGGGAGTACCGGGCGGTGACGGAGCTGGGGC
GGCCTGATGCGGAGCACTGGAACAGCCAGAAGGACCTCCTGGAGCGGAGG
CGGGCCGAGGTGGACACCTATTGCAGACACAACTACGGGGTTGTGGAGAG
CTTCACAGTGCAGCGGCGA
>DRB1_14_09
TTTCTTGGAGTACTCTACGTCTGAGTGTCATTTCTTCAATGGGACGGAGC
GGGTGCGGTTCCTGGACAGATACTTCCATAACCAGGAGGAGAACGTGCGC
TTCGACAGCGACGTGGGGGAGTACCGGGCGGTGACGGAGCTGGGGCGGCC
TGATGCCGAGTACTGGAACAGCCAGAAGGACCTCCTGGAGCAGAGGCGGG
CCGCGGTGGACACCTACTGCAGACACAACTACGGGGTTGGTGAGAGCTTC
ACAGTGCAGCGGCGAG
>DRB1_14_10
CACGTTTCTTGGAGCAGGTTAAACATGAGTGTCATTTCTTCAATGGGACG
GAGCGGGTGCGGTTCCTGGACAGATACTTCCATAACCAGGAGGAGTTCGT
GCGCTTCGACAGCGACGTGGGGGAGTACCGGGCGGTGACGGAGCTGGGGC
GGCCTGCTGCGGAGCACTGGAACAGCCAGAAGGACCTCCTGGAGCGGAGG
CGGGCCGAGGTGGACACCTATTGCAGACACAACTACGGGGTTGTGGAGAG
CTTCACAGTGCAGCGGCGAGTCCATCCTAAGGTGACTGTGTATCCTTCAA
AGACCCAGCCCCTGCAGCACCACAACCTGCTGGTCTGTTCTGTGAGTGGT
TTCTATCCAGGCAGCATTGAAGTCAGGTGGTTCCGGAATGGCCAGGAAGA
GAAGACTGGGGTGGTGTCCACAGGCCTGATCCACAATGGAGACTGGACCT
TCCAGACCCTGGTGATGCTGGAAACAGTTCCTCGGAGTGGAGAGGTTTAC
ACCTGCCAAGTGGAGCACCCAAGCGTGACAAGCCCTCTCACAGTGGAAT
>DRB1_14_100
CACGTTTCTTGGAGTACTCTACGTCTGAGTGTCAATTCTTCAATGGGACG
GAGCGGGTGCGGTTCCTGGACAGATACTTCCATAACCAGGAGGAGTTCGT
GCGCTTCGACAGCGACGTGGGGGAGTACCGGGCGGTGACGGAGCTGGGGC
GGCCTGATGCTGAGTACTGGAACAGCCAGAAGGACCTCCTGGAGCGGAGG
CGGGCCGCGGTGGACACCTATTGCAGACACAACTACGGGGTTGTGGAGAG
CTTCACAGTGCAGCGGCGAG
>DRB1_14_101
CACGTTTCTTGGAGTACTCTACGTCTGAGTGTCATTTCTTCAATGGGACG
GAGCGGGTGCGGTTCCTGGACAGATACTTCCATAACCAGGAGGAGTTCGT
GCGCTTCGACAGCGACGTGGGGGAGTACCGGGCGGTGACGGAGCTGGGGC
GGCCTGCTGCGGAGTACTGGAACAGCCAGAAGGACCTCCTGGAGCGGAGG
CGGGCCGAGGTGGACACCTATTGCAGACACAACTACGGGGTTGTGGAGAG
CTTCACAGTGCAGCGGCGAG
>DRB1_14_102
CACGTTTCTTGGAGTACTCTACGTCTGAGTGTCATTTCTTCAATGGGACG
GAGCGGGTGCGGTTCCTGGAGAGATACTTCTATAACCAAGAGGAGTACGT
GCGCTTCGACAGCGACGTGGGGGAGTACCGGGCGGTGACGGAGCTGGGGC
GGCCTGATGCCGAGTACTGGAACAGCCAGAAGGACCTCCTGGAAGACAGG
CGGGCCCTGGTGGACACCTACTGCAGACACAACTACGGGGTTGGTGAGAG
CTTCACAGTGCAGCGGCGAG
>DRB1_14_103
CACGTTTCTTGGAGTACTCTACGTCTGAGTGTCAATTCTTCAATGGGACG
GAGCGGGTGCGGTTCCTGGACAGATACTTCCATAACCAGGAGGAGTTCGT
GCGCTTCGACAGCGACGTGGGGGAGTACCGGGCGGTGACGGAGCTGGGGC
GGCCTGATGCTGAGTACTGGAACAGCCAGAAGGACCTCCTGGAGCGGAGG
CGGGCCGAGGTGGACACCTACTGCAGATACAACTACGGGGTTGTGGAGAG
CTTCACAGTGCAGCGGCGAG
>DRB1_14_104
CACGTTTCTTGGAGTACTCTACGTCTGAGTGTCATTTCTTCAATGGGACG
GAGCGGGTGCGGTTCCTGGACAGATACTTCCATAACCAGGAGGAGTTCGT
GCGCTTCGACAGCGACGTGGGGGAGTACCGGGCGGTGACGGAGCTGGGGC
GGCCTGCTGCGGAGCACTGGAACAGCCAGAAGGACCTCCTGGAGCGGAGG
CGGGGCCGGGTGGACACCTATTGCAGACACAACTACGGGGTTGTGGAGAG
CTTCACAGTGCAGCGGCGAG
>DRB1_14_105
CACGTTTCTTGGAGTACTCTACGTCTGAGTGTCATTTCTTCAATGGGACG
GAGCGGGTGCGGTTCCTGGACAGATACTTCCATAACCAGGAGGAGTTCGT
GCGCTTCGACAGCGACGTGGGGGAGTACCGGGCGGTGACGGAGCTGGGGC
GGCCTGCTGCGGAGCACTGGAACAGCCAGAAGGACTTCCTGGAAGACAGG
CGGGCCGCGGTGGACACCTATTGCAGACACAACTACGGGGTTGTGGAGAG
CTTCACAGTGCAGCGGCGAG
>DRB1_14_106
CACGTTTCTTGGAGTACTCTACGTCTGAGTGTCATTTCTTCAATGGGACG
GAGCGGGTGCGGTTCCTGGAGAGATACTTCCATAACCAGGAGGAGAACGT
GCGCTTCGACAGCGACGTGGGGGAGTACCGGGCGGTGACGGAGCTGGGGC
GGCCTGATGCCGAGTACTGGAACAGCCAGAAGGACCTCCTGGAGCAGAGG
CGGGCCGAGGTGGACACCTACTGCAGACACAACTACGGGGTTGTGGAGAG
CTTCACAGTGCAGCGGCGAG
>DRB1_14_107
CACGTTTCTTGGAGTACTCTACGGGTGAGTGTTATTTCTTCAATGGGACG
GAGCGGGTGCGGTTCCTGGACAGATACTTCCATAACCAGGAGGAGTTCGT
GCGCTTCGACAGCGACGTGGGGGAGTACCGGGCGGTGACGGAGCTGGGGC
GGCCTGCTGCGGAGCACTGGAACAGCCAGAAGGACCTCCTGGAGCAGAAG
CGGGGCCGGGTGGACACCTATTGCAGACACAACTACGGGGTTGTGGAGAG
CTTCACAGTGCAGCGGCGAG
>DRB1_14_108
CACGTTTCTTGGAGTACTCTACGTCTGAGTGTCATTTCTTCAATGGGACG
GAGCGGGTGCGGTTCCTGGAGAGATACTTCCATAACCAGGAGGAGAACGT
GCGCTTCGACAGCGACGTGGGGGAGTACCGGGCGGTGACGGAGCTGGGGC
GGCCTGATGCCGAGTACTGGAACAGCCAGAAGGACTTCCTGGAGCAGAGG
CGGGCCGCGGTGGACACCTACTGCAGACACAACTACGGGGTTGTGGAGAG
CTTCACAGTGCAGCGGCGAG
>DRB1_14_109
CACGTTTCTTGGAGTACTCTACGTCTGAGTGTCATTTCTTCAATGGGACG
GAGCGGGTGCGGTTCCTGGAGAGATACTTCCATAACCAGGAGGAGAACGT
GCGCTTCGACAGCGACGTGGGGGAGTACCGGGCGGTGACGGAGCTGGGGC
GGCCTGATGCCGAGTCCTGGAACAGCCAGAAGGACCTCCTGGAGCAGAAG
CGGGCCGCGGTGGACACCTACTGCAGACACAACTACGGGGTTGGTGAGAG
CTTCACAGTGCAGCGGCGAG
>DRB1_14_11
ATGGTGTGTCTGAGGCTCCCTGGAGGCTCCTGCATGGCAGTTCTGACAGT
GACACTGATGGTGCTGAGCTCCCCACTGGCTTTGGCTGGGGACACCAGAC
CACGTTTCTTGGAGTACTCTACGGGTGAGTGTTATTTCTTCAATGGGACG
GAGCGGGTGCGGTTCCTGGACAGATACTTCCATAACCAGGAGGAGTTCGT
GCGCTTCGACAGCGACGTGGGGGAGTACCGGGCGGTGACGGAGCTGGGGC
GGCCTGATGAGGAGTACTGGAACAGCCAGAAGGACCTCCTGGAGCGGAGG
CGGGCCGAGGTGGACACCTATTGCAGACACAACTACGGGGTTGTGGAGAG
CTTCACAGTGCAGCGGCGAGTCCATCCTAAGGTGACTGTGTATCCTTCAA
AGACCCAGCCCCTGCAGCACCACAACCTGCTGGTCTGTTCTGTGAGTGGT
TTCTATCCAGGCAGCATTGAAGTCAGGTGGTTCCGGAATGGCCAGGAAGA
GAAGACTGGGGTGGTGTCCACAGGCCTGATCCACAATGGAGACTGGACCT
TCCAGACCCTGGTGATGCTGGAAACAGTTCCTCGGAGTGGAGAGGTTTAC
ACCTGCCAAGTGGAGCACCCAAGCGTGACAAGCCCTCTCACAGTGGAATG
GAGAGCACGGTCTGAATCTGCACAGAGCAAGATGCTGAGTGGAGTCGGGG
GCTTTGTGCTGGGCCTGCTCTTCCTTGGGGCCGGGCTGTTCATCTACTTC
AGGAATCAGAAAGGACACTCTGGACTTCAGCCAAGAGGATTCCTGAGCTG
A
>DRB1_14_12_01
CACGTTTCTTGGAGTACTCTACGTCTGAGTGTCATTTCTTCAATGGGACG
GAGCGGGTGCGGTTCCTGGAGAGATACTTCCATAACCAGGAGGAGAACGT
GCGCTTCGACAGCGACGTGGGGGAGTACCGGGCGGTGACGGAGCTGGGGC
GGCCTGATGCCGAGTACTGGAACAGCCAGAAGGACCTCCTGGAAGACAGG
CGGGCCCTGGTGGACACCTACTGCAGACACAACTACGGGGTTGTGGAGAG
CTTCACAGTGCAGCGGCGAG
>DRB1_14_12_02
CACGTTTCTTGGAGTACTCTACGTCTGAGTGTCATTTCTTCAATGGGACG
GAGCGGGTGCGGTTCCTGGAGAGATACTTCCATAACCAGGAGGAGAACGT
GCGCTTCGACAGCGACGTGGGGGAGTACCGGGCGGTGACGGAGCTGGGGC
GGCCTGATGCCGAGTACTGGAACAGCCAGAAGGACCTCCTGGAAGACAGG
CGGGCCCTGGTGGACACCTACTGCAGACACAACTACGGGGTTGTGGAGAG
CTTCACAGTGCAGAGGCGAG
>DRB1_14_13
CACGTTTCTTGGAGTACTCTACGTCTGAGTGTCATTTCTTCAATGGGACG
GAGCGGGTGCGGTTCCTGGAGAGATACTTCCATAACCAGGAGGAGAACGT
GCGCTTCGACAGCGACGTGGGGGAGTACCGGGCGGTGACGGAGCTGGGGC
GGCCTAGCGCCGAGTACTGGAACAGCCAGAAGGACCTCCTGGAGCAGAGG
CGGGCCGCGGTGGACACCTACTGCAGACACAACTACGGGGTTGGTGAGAG
CTTCACAGTGCAGCGGCGAGTCCATCCTAAGGTGACTGTGTATCCTTCAA
AGACCCAGCCCCTGCAGCACCACAACCTCCTGGTCTGTTCTGTGAGTGGT
TTCTATCCAGGCAGCATTGAAGTCAGGTGGTTCCGGAATGGCCAGGAAGA
GAAGACTGGGGTGGTGTCCACAGGCCTGATCCACAATGGAGACTGGACCT
TCCAGACCCTGGTGATGCTGGAAACAGTTCCTCGGAGTGGAGAGGTTTAC
ACCTGCCAAGTGGAGCACCCAAGCGTGACAAGCCCTCTCACAGTGGAAT
>DRB1_14_14
CACGTTTCTTGGAGTACTCTACGTCTGAGTGTCATTTCTTCAATGGGACG
GAGCGGGTGCGGTTCCTGGACAGATACTTCCATAACCAGGAGGAGTTCGT
GCGCTTCGACAGCGACGTGGGGGAGTACCGGGCGGTGACGGAGCTGGGGC
GGCCTGATGCCGAGTACTGGAACAGCCAGAAGGACCTCCTGGAGCGGAGG
CGGGCCGAGGTGGACACCTATTGCAGACACAACTACGGGGTTGGTGAGAG
CTTCACAGTGCAGCGGCGAGTCCATCCTAAGGTGACTGTGTATCCTTCAA
AGACCCAGCCCCTGCAGCACCACAACCTGCTGGTCTGTTCTGTGAGTGGT
TTCTATCCAGGCAGCATTGAAGTCAGGTGGTTCCGGAATGGCCAGGAAGA
GAAGACTGGGGTGGTGTCCACAGGCCTGATCCACAATGGAGACTGGACCT
TCCAGACCCTGGTGATGCTGGAAACAGTTCCTCGGAGTGGAGAGGTTTAC
ACCTGCCAAGTGGAGCACCCAAGCGTGACAAGCCCTCTCACAGTGGAAT
>DRB1_14_15
CACGTTTCTTGGAGTACTCTACGGGTGAGTGTTATTTCTTCAATGGGACG
GAGCGGGTGCGGTTCCTGGACAGATACTTCCATAACCAGGAGGAGTTCGT
GCGCTTCGACAGCGACGTGGGGGAGTACCGGGCGGTGACGGAGCTGGGGC
GGCCTGATGCCGAGTACTGGAACAGCCAGAAGGACTTCCTGGAAGACAGG
CGGGCCCTGGTGGACACCTACTGCAGACACAACTACGGGGTTGTGGAGAG
CTTCACAGTGCAGCGGCGAG
>DRB1_14_16
CACGTTTCTTGGAGTACTCTACGTCTGAGTGTCATTTCTTCAATGGGACG
GAGCGGGTGCGGTTCCTGGACAGATACTTCCATAACCAGGAGGAGTTCGT
GCGCTTCGACAGCGACGTGGGGGAGTACCGGGCGGTGACGGAGCTGGGGC
GGCCTGCTGCGGAGCACTGGAACAGCCAGAAGGACATCCTGGAAGACGAG
CGGGCCGCGGTGGACACCTACTGCAGACACAACTACGGGGTTGTGGAGAG
CTTCACAGTGCAGCGGCGAG
>DRB1_14_17
CACGTTTCTTGGAGTACTCTACGTCTGAGTGTCATTTCTTCAATGGGACG
GAGCGGGTGCGGTTCCTGGACAGATACTTCCATAACCAGGAGGAGAACGT
GCGCTTCGACAGCGACGTGGGGGAGTTCCGGGCGGTGACGGAGCTGGGGC
GGCCTGATGCCGAGTACTGGAACAGCCAGAAGGACCTCCTGGAGCAGAGG
CGGGCCGCGGTGGACACCTACTGCAGACACAACTACGGGGTTGTGGAGAG
CTTCACAGTGCAGCGGCGAG
>DRB1_14_18
CACGTTTCTTGGAGTACTCTACGTCTGAGTGTCATTTCTTCAATGGGACG
GAGCGGGTGCGGTTCCTGGAGAGATACTTCCATAACCAGGAGGAGAACGT
GCGCTTCGACAGCGACGTGGGGGAGTACCGGGCGGTGACGGAGCTGGGGC
GGCCTGATGCTGAGTACTGGAACAGCCAGAAGGACCTCCTGGAGCGGAGG
CGGGCCGAGGTGGACACCTATTGCAGACACAACTACGGGGTTGTGGAGAG
CTTCACAGTGCAGCGGCGAG
>DRB1_14_19
GGGGACACCAGACCACGTTTCTTGGAGTACTCTACGTCTGAGTGTCATTT
CTTCAATGGGACGGAGCGGGTGCGGTTCCTGGAGAGATACTTCCATAACC
AGGAGGAGAACGTGCGCTTCGACAGCGACGTGGGGGAGTACCGGGCGGTG
ACGGAGCTGGGGCGGCCTGATGCCGAGTACTGGAACAGCCAGAAGGACCT
CCTGGAGCAGAAGCGGGCCGCGGTGGACACCTACTGCAGACACAACTACG
GGGTTGGTGAGAGCTTCACA
>DRB1_14_20
CACGTTTCTTGGAGTACTCTACGTCTGAGTGTCATTTCTTCAATGGGACG
GAGCGGGTGCGGTTCCTGGAGAGATACTTCCATAACCAGGAGGAGTTCGT
GCGCTTCGACAGCGACGTGGGGGAGTACCGGGCGGTGACGGAGCTGGGGC
GGCCTGATGCCGAGTACTGGAACAGCCAGAAGGACCTCCTGGAGCAGAGG
CGGGCCGCGGTGGACACCTACTGCAGACACAACTACGGGGTTGTGGAGAG
CTTCACAGTGCAGCGGCGAG
>DRB1_14_21
CACGTTTCTTGGAGTACTCTACGTCTGAGTGTCATTTCTTCAATGGGACG
GAGCGGGTGCGGTTCCTGGACAGATACTTCCATAACCAGGAGGAGAACGT
GCGCTTCGACAGCGACGTGGGGGAGTTCCGGGCGGTGACGGAGCTGGGGC
GGCCTGATGCCGAGTACTGGAACAGCCAGAAGGACCTCCTGGAGCAGAAG
CGGGCCGCGGTGGACACCTACTGCAGACACAACTACGGGGTTGTGGAGAG
CTTCACAGTGCAGCGGCGAGTCCATCCTAAGGTGACTGTGTATCCTTCAA
AGACCCAGCCCCTGCAGCACCACAACCTCCTGGTCTGTTCTGTGAGTGGT
TTCTATCCAGGCAGCATTGAAGTCAGGTGGTTCCGGAATGGCCAGGAAGA
GAAGACTGGGGTGGTGTCCACAGGCCTGATCCACAATGGAGACTGGACCT
TCCAGACCCTGGTGATGCTGGAAACAGTTCCTCGGAGTGGAGAGGTTTAC
ACCTGCCAAGTGGAGCACCCAAGCGTGACAAGCCCTCTCACAGTGGAAT
>DRB1_14_22
CACGTTTCTTGGAGTACTCTACGTCTGAGTGTCATTTCTTCAATGGGACG
GAGCGGGTGCGGTTCCTGGACAGATACTTCCATAACCAGGAGGAGTTCGT
GCGCTTCGACAGCGACGTGGGGGAGTACCGGGCGGTGACGGAGCTGGGGC
GGCCTGCTGCGGAGCACTGGAACAGCCAGAAGGACTTCCTGGAAGACAGG
CGGGCCGCGGTGGACACCTACTGCAGACACAACTACGGGGTTGGTGAGAG
CTTCACAGTGCAGCGGCGAG
>DRB1_14_23_01
CACGTTTCTTGGAGTACTCTACGTCTGAGTGTCATTTCTTCAATGGGACG
GAGCGGGTGCGGTTCCTGGACAGATACTTCCATAACCAGGAGGAGTTCGT
GCGCTTCGACAGCGACGTGGGGGAGTACCGGGCGGTGACGGAGCTGGGGC
GGCCTGATGCCGAGTACTGGAACAGCCAGAAGGACCTCCTGGAGCGGAGG
CGGGCCGAGGTGGACACCTATTGCAGACACAACTACGGGGTTGTGGAGAG
CTTCACAGTGCAGCGGCGAG
>DRB1_14_23_02
CACGTTTCTTGGAGTACTCTACGTCTGAGTGTCATTTCTTCAATGGGACG
GAGCGGGTGCGGTTCCTGGACAGATACTTCCATAACCAGGAGGAGTTCGT
GCGCTTCGACAGCGACGTGGGGGAGTACCGGGCGGTGACGGAGCTGGGGC
GGCCTGATGCGGAGTACTGGAACAGCCAGAAGGACCTCCTGGAGCGGAGG
CGGGCCGAGGTGGACACCTATTGCAGACACAACTACGGGGTTGTGGAGAG
CTTCACAGTGCAGCGGCGAG
>DRB1_14_23_03
CACGTTTCTTGGAGTACTCTACGTCTGAGTGTCATTTCTTCAATGGGACG
GAGCGGGTGCGGTTCCTGGACAGATACTTCCATAACCAGGAGGAGTTCGT
GCGCTTCGACAGCGACGTGGGGGAGTACCGGGCGGTGACGGAGCTGGGGC
GGCCTGATGCTGAGTACTGGAACAGCCAGAAGGACCTCCTGGAGCGGAGG
CGGGCCGAGGTGGACACCTATTGCAGACACAACTACGGGGTTGTGGAGAG
CTTCACAGTGCAGCGGCGAG
>DRB1_14_24
CACGTTTCTTGGAGTACTCTACGTCTGAGTGTCATTTCTTCAATGGGACG
GAGCGGGTGCGGTTCCTGGAGAGATACTTCCATAACCAGGAGGAGAACGT
GCGCTTCGACAGCGACGTGGGGGAGTACCGGGCGGTGACGGAGCTGGGGC
GGCCTGATGCCGAGTACTGGAACAGCCAGAAGGACATCCTGGAGCAGGCG
CGGGCCGCGGTGGACACCTACTGCAGACACAACTACGGGGTTGGTGAGAG
CTTCACAGTGCAGCGGCGAGTCCATCCTAAGGTGACTGTGTAT
>DRB1_14_25
GGGGACACCCGACCACGTTTCTTGGAGTACTCTACGTCTGAGTGTCATTT
CTTCAATGGGACGGAGCGGGTGCGGTTCCTGGACAGATACTTCTATAACC
AAGAGGAGTACGTGCGCTTCGACAGCGACGTGGGGGAGTACCGGGCGGTG
ACGGAGCTGGGGCGGCCTGCTGCGGAGCACTGGAACAGCCAGAAGGACTT
CCTGGAAGACAGGCGGGCCGCGGTGGACACCTACTGCAGACACAACTACG
GGGTTGGTGAGAGCTTCACAGTGCAGCGGCGAG
>DRB1_14_26
CACGTTTCTTGGAGTACTCTACGTCTGAGTGTCATTTCTTCAATGGGACG
GAGCGGGTGCAGTTCCTGGACAGATACTTCCATAACCAGGAGGAGTTCGT
GCGCTTCGACAGCGACGTGGGGGAGTACCGGGCGGTGACGGAGCTGGGGC
GGCCTGCTGCGGAGCACTGGAACAGCCAGAAGGACCTCCTGGAGCGGAGG
CGGGCCGAGGTGGACACCTATTGCAGACACAACTACGGGGTTGTGGAGAG
CTTCACAGTGCAGCGGCGAG
>DRB1_14_27
CACGTTTCTTGGAGTACTCTACGTCTGAGTGTCATTTCTTCAATGGGACG
GAGCGGGTGCGGTTCCTGGAGAGATACTTCCATAACCAGGAGGAGAACGT
GCGCTTCGACAGCGACGTGGGGGAGTACCGGGCGGTGACGGAGCTGGGGC
GGCCTGATGCCGAGTACTGGAACAGCCAGAAGGACTTCCTGGAAGACAGG
CGGGCCCTGGTGGACACCTACTGCAGACACAACTACGGGGTTGGTGAGAG
CTTCACAGTGCAGCGGCGAG
>DRB1_14_28
CACGTTTCTTGGAGTACTCTACGGGTGAGTGTTATTTCTTCAATGGGACG
GAGCGGGTGCGGTTCCTGGACAGATACTTCCATAACCAGGAGGAGTTCGT
GCGCTTCGACAGCGACGTGGGGGAGTACCGGGCGGTGACGGAGCTGGGGC
GGCCTGCTGCGGAGCACTGGAACAGCCAGAAGGACCTCCTGGAGCGGAGG
CGGGCCGAGGTGGACACCTATTGCAGACACAACTACGGGGCTGTGGAGAG
CTTCACA
>DRB1_14_29
CACGTTTCTTGGAGTACTCTACGTCTGAGTGTCATTTCTTCAATGGGACG
GAGCGGGTGCGGTTCCTGGAGAGATACTTCCATAACCAGGAGGAGAACGT
GCGCTTCGACAGCGACGTGGGGGAGTACCGGGCGGTGACGGAGCTGGGGC
GGCCTGATGCCGAGTACTGGAACAGCCAGAAGGACCTCCTGGAGCAGAGG
CGGGCCGCGGTGGACACCTACTGCAGACACAACTACGGGGCTGTGGAGAG
CTTCACAGTGCAGCGGCGAG
>DRB1_14_30
CACGTTTCTTGGAGTACTCTACGTCTGAGTGTCATTTCTTCAATGGGACG
GAGCGGGTGCGGTTCCTGGACAGATACTTCCATAACCAGGAGGAGAACGT
GCGCTTCGACAGCGACGTGGGGGAGTTCCGGGCGGTGACGGAGCTGGGGC
GGCCTGATGCCGAGTACTGGAACAGCCAGAAGGACCTCCTGGAGCAGAGG
CGGGCCGCGGTGGACACCTACTGCAGACACAACTACGGGGTTGGTGAGAG
CTTCACAGTGCAGCGGCGAG
>DRB1_14_31
TTTCTTGGAGTACTCTACGGGTGAGTGTTATTTCTTCAATGGGACGGAGC
GGGTGCGGTTCCTGGACAGATACTTCCATAACCAGGAGGAGTTCGTGCGC
TTCGACAGCGACGTGGGGGAGTACCGGGCGGTGACGGAGCTGGGGCGGCC
TGCTGCGGAGCACTGGAACAGCCAGAAGGACCTCCTGGAGCGGAGGCGGG
CCGCGGTGGACACCTATTGCAGACACAACTACGGGGTTGTGGAGAGCTTC
ACA
>DRB1_14_32_01
CACGTTTCTTGGAGTACTCTACGTCTGAGTGTCATTTCTTCAATGGGACG
GAGCGGGTGCGGTTCCTGGACAGATACTTCCATAACCAGGAGGAGTTCGT
GCGCTTCGACAGCGACGTGGGGGAGTACCGGGCGGTGACGGAGCTGGGGC
GGCCTGCTGCGGAGCACTGGAACAGCCAGAAGGACCTCCTGGAGCGGAGG
CGGGCCGCGGTGGACACCTACTGCAGACACAACTACGGGGTTGTGGAGAG
CTTCACAGTGCAGCGGCGAG
>DRB1_14_32_02
CACGTTTCTTGGAGTACTCTACGTCTGAGTGTCATTTCTTCAATGGGACG
GAGCGGGTGCGGTTCCTGGACAGATACTTCCATAACCAGGAGGAGTTCGT
GCGCTTCGACAGCGACGTGGGGGAGTACCGGGCGGTGACGGAGCTGGGGC
GGCCTGCTGCGGAGCACTGGAACAGCCAGAAGGACCTCCTGGAGCGGAGG
CGGGCCGCGGTGGACACCTATTGCAGACACAACTACGGGGTTGTGGAGAG
CTTCACAGTGCAGCGGCGAG
>DRB1_14_33
CACGTTTCTTGGAGTACTCTACGTCTGAGTGTCATTTCTTCAATGGGACG
GAGCGGGTGCGGTTCCTGGACAGATACTTCCATAACCAGGAGGAGAACGT
GCGCTTCGACAGCGACGTGGGGGAGTTCCGGGCGGTGACGGAGCTGGGGC
GGCCTGATGCCGAGTACTGGAACAGCCAGAAGGACCTCCTGGAGCAGAGG
CGGGCCGAGGTGGACACCTACTGCAGACACAACTACGGGGTTGTGGAGAG
CTTCACAGTGCAGCGGCGAG
>DRB1_14_34
CACGTTTCTTGGAGTACTCTACGTCTGAGTGTCATTTCTTCAATGGGACG
GAGCGGGTGCGGTTCCTGGACAGATACTTCCATAACCAGGAGGAGTTCGT
GCGCTTCGACAGCGACGTGGGGGAGTACCGGGCGGTGACGGAGCTGGGGC
GGCCTGATGCGGAGCACTGGAACAGCCAGAAGGACCTCCTGGAGCGGAGG
CGGGCCGCGGTGGACACCTATTGCAGACACAACTACGGGGTTGTGGAGAG
CTTCACAGTGCAGCGGCGAG
>DRB1_14_35
CACGTTTCTTGGAGTACTCTACGTCTGAGTGTCATTTCTTCAATGGGACG
GAGCGGGTGCGGTTCCTGGACAGATACTTCCATAACCAGGAGGAGTTCGT
GCGCTTCGACAGCGACGTGGGGGAGTTCCGGGCGGTGACGGAGCTGGGGC
GGCCTGCTGCGGAGCACTGGAACAGCCAGAAGGACCTCCTGGAGCGGAGG
CGGGCCGAGGTGGACACCTATTGCAGACACAACTACGGGGTTGTGGAGAG
CTTCACAGTGCAGCGG
>DRB1_14_36
CACGTTTCTTGGAGTACTCTACGTCTGAGTGTCATTTCTTCAATGGGACG
GAGCGGGTGCGGTTCCTGGACAGATACTTCCATAACCAGGAGGAGTTCGT
GCGCTTCGACAGCGACGTGCGGGAGTACCGGGCGGTGACGGAGCTGGGGC
GGCCTGATGCCGAGTACTGGAACAGCCAGAAGGACCTCCTGGAGCGGAGG
CGGGCCGAGGTGGACACCTATTGCAGACACAACTACGGGGTTGGTGAGAG
CTTCACAGTGCAGCGGCGAG
>DRB1_14_37
CACGTTTCTTGGAGTACTCTACGTCTGAGTGTCAATTCTTCAATGGGACG
GAGCGGGTGCGGTTCCTGGACAGATACTTCCATAACCAGGAGGAGTTCGT
GCGCTTCGACAGCGACGTGGGGGAGTACCGGGCGGTGACGGAGCTGGGGC
GGCCTGATGCTGAGTACTGGAACAGCCAGAAGGACATCCTGGAGCAGGCG
CGGGCCGCGGTGGACACCTACTGCAGACACAACTACGGGGTTGTGGAGAG
CTTCACAGTGCAGCGGCGAG
>DRB1_14_38
CACGTTTCTTGGAGTACTCTACGTCTGAGTGTCATTTCTTCAATGGGACG
GAGCGGGTGCGGTTCCTGGACAGATACTTCCATAACCAGGAGGAGTTCGT
GCGCTTCGACAGCGACGTGGGGGAGTACCGGGCGGTGACGGAGCTGGGGC
GGCCTGCTGCGGAGCACTGGAACAGCCAGAAGGACCTCCTGGAGCGGAGG
CGGGCCGAGGTGGACAATTACTGCAGACACAACTACGGGGTTGTGGAGAG
CTTCACAGTGCAGCGGCGAG
>DRB1_14_39
CACGTTTCTTGGAGTACCCTACGTCTGAGTGTCATTTCTTCAATGGGACG
GAGCGGGTGCGGTTCCTGGACAGATACTTCCATAACCAGGAGGAGTTCGT
GCGCTTCGACAGCGACGTGGGGGAGTACCGGGCGGTGACGGAGCTGGGGC
GGCCTGCTGCGGAGCACTGGAACAGCCAGAAGGACCTCCTGGAGCGGAGG
CGGGCCGAGGTGGACACCTATTGCAGACACAACTACGGGGTTGTGGAGAG
CTTCACAGTGCAGCGGCGAG
>DRB1_14_40
CACGTTTCTTGGAGTACTCTACGTCTGAGTGTCATTTCTTCAATGGGACG
GAGCGGGTGCGGTTCCTGGAGAGATACTTCCATAACCAGGAGGAGTTCGT
GCGCTTCGACAGCGACGTGGGGGAGTACCGGGCGGTGACGGAGCTGGGGC
GGCCTGATGCCGAGTACTGGAACAGCCAGAAGGACCTCCTGGAAGACAGG
CGGGCCCTGGTGGACACCTACTGCAGACACAACTACGGGGTTGGTGAGAG
CTTCACAGTGCAGCGGCGAG
>DRB1_14_41
CACGTTTCTTGGAGTACTCTACGTCTGAGTGTCATTTCTTCAATGGGACG
GAGCGGGTGCGGTTCCTGGAGAGATACTTCCATAACCAGGAGGAGTTCCT
GCGCTTCGACAGCGACGTGGGGGAGTACCGGGCGGTGACGGAGCTGGGGC
GGCCTGATGCCGAGTACTGGAACAGCCAGAAGGACCTCCTGGAGCAGAGG
CGGGCCGCGGTGGACACCTACTGCAGACACAACTACGGGGTTGGTGAGAG
CTTCACAGTGCAGCGGCGA
>DRB1_14_42
CACGTTTCTTGGAGTACTCTACGTCTGAGTGTCATTTCTTCAATGGGACG
GAGCGGGTGCGGTTCCTGGACAGATACTTCTATAACCAAGAGGAGTACGT
GCGCTTCGACAGCGACGTGGGGGAGTTCCGGGCGGTGACGGAGCTGGGGC
GGCCTGATGCCGAGTACTGGAACAGCCAGAAGGACCTCCTGGAGCGGAGG
CGGGCCGAGGTGGACACCTATTGCAGACACAACTACGGGGTTGGTGAGAG
CTTCACAGTGCAGCGGCGAG
>DRB1_14_43
CACGTTTCTTGGAGTACTCTACGTCTGAGTGTCAATTCTTCAATGGGACG
GAGCGGGTGCGGTTCCTGGACAGATACTTCCATAACCAGGAGGAGTTCGT
GCGCTTCGACAGCGACGTGGGGGAGTACCGGGCGGTGACGGAGCTGGGGC
GGCCTGATGCTGAGTACTGGAACAGCCAGAAGGACCTCCTGGAGCGGAGG
CGGGCCGAGGTGGACGCCTATTGCAGACACAACTACGGGGTTGTGGAGAG
CTTCACAGTGCAGCGGCGAG
>DRB1_14_44_01
CACGTTTCTTGGAGTACTCTACGTCTGAGTGTCAATTCTTCAATGGGACG
GAGCGGGTGCGGTTCCTGGACAGATACTTCCATAACCAGGAGGAGTTCGT
GCGCTTCGACAGCGACGTGGGGGAGTACCGGGCGGTGACGGAGCTGGGGC
GGCCTGATGCTGAGTACTGGAACAGCCAGAAGGACCTCCTGGAGCGGAGG
CGGGCCGAGGTGGACACCTATTGCAGACACAACTACGGGGTTGGTGAGAG
CTTCACAGTGCAGCGGCGAG
>DRB1_14_44_02
CACGTTTCTTGGAGTACTCTACGTCTGAGTGTCAATTCTTCAATGGGACG
GAGCGGGTGCGGTTCCTGGACAGATACTTCCATAACCAGGAGGAGTTCGT
GCGCTTCGACAGCGACGTGGGGGAGTACCGGGCGGTGACGGAGCTGGGGC
GGCCTGATGCTGAGTACTGGAACAGCCAGAAGGACCTCCTGGAGCGGAGG
CGGGCCGAGGTGGACACCTACTGCAGACACAACTACGGGGTTGGTGAGAG
CTTCACAGTGCAGCGGCGAG
>DRB1_14_45
CACGTTTCTTGGAGTACTCTACGTCTGAGTGTCAATTCTTCAATGGGACG
GAGCGGGTGCGGTTCCTGGACAGATACTTCCATAACCAGGAGGAGTTCGT
GCGCTTCGACAGCGACGTGGGGGAGTACCGGGCGGTGACGGAGCTGGGGC
GGCCTGATGCTGAGTACTGGAACAGCCAGAAGGACATCCTGGAGCGGAGG
CGGGCCGAGGTGGACACCTATTGCAGACACAACTACGGGGTTGTGGAGAG
CTTCACAGTGCAGCGGCGAG
>DRB1_14_46
ATGGTGTGTCTGAGGCTCCCTGGAGGCTCCTGCATGGCAGTTCTGACAGT
GACACTGATGGTGCTGAGCTCCCCACTGGCTTTGGCTGGGGACACCAGAC
CACGTTTCTTGGAGCTGCGTAAGTCTGAGTGTCATTTCTTCAATGGGACG
GAGCGGGTGCGGTTCCTGGAGAGATACTTCCATAACCAGGAGGAGAACGT
GCGCTTCGACAGCGACGTGGGGGAGTACCGGGCGGTGACGGAGCTGGGGC
GGCCTGATGCCGAGTACTGGAACAGCCAGAAGGACCTCCTGGAGCAGAGG
CGGGCCGCGGTGGACACCTACTGCAGACACAACTACGGGGTTGGTGAGAG
CTTCACAGTGCAGCGGCGAGTCCATCCTAAGGTGACTGTGTATCCTTCAA
AGACCCAGCCCCTGCAGCACCACAACCTCCTGGTCTGTTCTGTGAGTGGT
TTCTATCCAGGCAGCATTGAAGTCAGGTGGTTCCGGAATGGCCAGGAAGA
GAAGACTGGGGTGGTGTCCACAGGCCTGATCCACAATGGAGACTGGACCT
TCCAGACCCTGGTGATGCTGGAAACAGTTCCTCGGAGTGGAGAGGTTTAC
ACCTGCCAAGTGGAGCACCCAAGCGTGACAAGCCCTCTCACAGTGGAATG
GAGAGCACGGTCTGAATCTGCACAGAGCAAGATGCTGAGTGGAGTCGGGG
GCTTTGTGCTGGGCCTGCTCTTCCTTGGGGCCGGGCTGTTCATCTACTTC
AGGAATCAGAAAGGACACTCTGGACTTCAGCCAAGAGGATTCCTGAGCTG
A
>DRB1_14_47
CACGTTTCTTGGAGTACTCTACGTCTGAGTGTCATTTCTTCAATGGGACG
GAGCGGGTGCGGTTCCTGGAGAGATACTTCCATAACCAGGAGGAGAACGT
GCGCTTCGACAGCGACGTGGGGGAGTACCGGGCGGTGACGGAGCTGGGGC
GGCCTGATGCCGAGTACTGGAACAGCCAGAAGGACCTCCTGGAGCAGAGG
CGGGCCGCGGTGGACAATTACTGCAGACACAACTACGGGGTTGGTGAGAG
CTTCACAGTGCAGCGGCGAG
>DRB1_14_48
CACGTTTCTTGGAGTACTCTACGTCTGAGTGTCATTTCTTCAATGGGACG
GAGCGGGTGCGGTTCCTGGAGAGATACTTCCATAACCAGGAGGAGAACGT
GCGCTTCGACAGCGACGTGGGGGAGTACCGGGCGGTGACGGAGCTGGGGC
GGCCTGTCGCCGAGTCCTGGAACAGCCAGAAGGACCTCCTGGAGCAGAGG
CGGGCCGCGGTGGACACCTACTGCAGACACAACTACGGGGTTGGTGAGAG
CTTCACAGTGCAGCGGCGAG
>DRB1_14_49
CACGTTTCTTGGAGTACTCTACGTCTGAGTGTCATTTCTTCAATGGGACG
GAGCGGGTGCGGTTCCTGGAGAGATACTTCCATAACCAGGAGGAGTTCGT
GCGCTTCGACAGCGACGTGGGGGAGTACCGGGCGGTGACGGAGCTGGGGC
GGCCTGCTGCGGAGCACTGGAACAGCCAGAAGGACCTCCTGGAGCAGAGG
CGGGCCGCGGTGGACACCTACTGCAGACACAACTACGGGGTTGGTGAGAG
CTTCACAGTGCAGCGGCGAG
>DRB1_14_50
CACGTTTCTTGGAGTACTCTACGGGTGAGTGTTATTTCTTCAATGGGACG
GAGCGGGTGCGGTTCCTGGACAGATACTTCCATAACCAGGAGGAGTTCGT
GCGCTTCGACAGCGACGTGGGGGAGTACCGGGCGGTGACGGAGCTGGGGC
GGCCTGCTGCGGAGCACTGGAACAGCCAGAAGGACCTCCTGGAGCGGAGG
CGGGCCGAGGTGGACAATTACTGCAGACACAACTACGGGGTTGTGGAGAG
CTTCACAGTGCAGCGGCGAG
>DRB1_14_51
CACGTTTCTTGGAGTACTCTACGTCTGAGTGTCATTTCTTCAATGGGACG
GAGCGGGTGCGGTTCCTGGAGAGATACTTCCATAACCAGGAGGAGAACGT
GCGCTTCGACAGCGACGTGGGGGAGTACCGGGCGGTGACGGAGCTGGGGC
GGCCTGATGCCGAGTACTGGAACAGCCAGAAGGACCTCCTGGAGCAGAGG
CGGGCCGAGGTGGACACCTACTGCAGACACAACTACGGGGTTGGTGAGAG
CTTCACAGTGCAGCGGCGAG
>DRB1_14_52
CACGTTTCTTGGAGTACTCTACGGGTGAGTGTTATTTCTTCAATGGGACG
GAGCGGGTGCGGTTCCTGGAGAGATACTTCCATAACCAGGAGGAGAACGT
GCGCTTCGACAGCGACGTGGGGGAGTACCGGGCGGTGACGGAGCTGGGGC
GGCCTGATGCCGAGTACTGGAACAGCCAGAAGGACCTCCTGGAGCAGAGG
CGGGCCGCGGTGGACACCTACTGCAGACACAACTACGGGGTTGTGGAGAG
CTTCACAGTGCAGCGGCGAG
>DRB1_14_53
CACGTTTCTTGGAGTACTCTACGTCTGAGTGTCATTTCTTCAATGGGACG
GAGCGGGTGCGGTTCCTGGACAGATACTTCTATAACCAAGAGGAGTACGT
GCGCTTCGACAGCGACGTGGGGGAGTTCCGGGCGGTGACGGAGCTGGGGC
GGCCTGCTGCGGAGCACTGGAACAGCCAGAAGGACTTCCTGGAAGACAGG
CGGGCCGCGGTGGACACCTACTGCAGACACAACTACGGGGTTGGTGAGAG
CTTCACAGTGCAGCGGCGAG
>DRB1_14_54
ATGGTGTGTCTGAGGCTCCCTGGAGGCTCCTGCATGGCAGTTCTGACAGT
GACACTGATGGTGCTGAGCTCCCCACTGGCTTTGGCTGGGGACACCAGAC
CACGTTTCTTGGAGTACTCTACGTCTGAGTGTCATTTCTTCAATGGGACG
GAGCGGGTGCGGTTCCTGGACAGATACTTCCATAACCAGGAGGAGTTCGT
GCGCTTCGACAGCGACGTGGGGGAGTACCGGGCGGTGACGGAGCTGGGGC
GGCCTGCTGCGGAGCACTGGAACAGCCAGAAGGACCTCCTGGAGCGGAGG
CGGGCCGAGGTGGACACCTATTGCAGACACAACTACGGGGTTGTGGAGAG
CTTCACAGTGCAGCGGCGAGTCCATCCTAAGGTGACTGTGTATCCTTCAA
AGACCCAGCCCCTGCAGCACCACAACCTGCTGGTCTGTTCTGTGAGTGGT
TTCTATCCAGGCAGCATTGAAGTCAGGTGGTTCCGGAATGGCCAGGAAGA
GAAGACTGGGGTGGTGTCCACAGGCCTGATCCACAATGGAGACTGGACCT
TCCAGACCCTGGTGATGCTGGAAACAGTTCCTCGGAGTGGAGAGGTTTAC
ACCTGCCAAGTGGAGCACCCAAGCGTGACAAGCCCTCTCACAGTGGAATG
GAGAGCACGGTCTGAATCTGCACAGAGCAAGATGCTGAGTGGAGTCGGGG
GCTTTGTGCTGGGCCTGCTCTTCCTTGGGGCCGGGCTGTTCATCTACTTC
AGGAATCAGAAAGGACACTCTGGACTTCAGCCAAGAGGATTCCTGAGCTG
A
>DRB1_14_55
CACGTTTCTTGGAGTACTCTACGTCTGAGTGTCATTTCTTCAATGGGACG
GAGCGGGTGCGGTTCCTGGACAGATACTTCCATAACCAGGAGGAGTTCGT
GCGCTTCGACAGCGACGTGGGGGAGTACCGGGCGGTGACGGAGCTGGGGC
GGCCTGCTGCGGAGCACTGGAACAGCCAGAAGGACCTCCTGGAGCGGAGG
CGGGCCCTGGTGGACACCTATTGCAGACACAACTACGGGGTTGTGGAGAG
CTTCACAGTGCAGCGGCGAG
>DRB1_14_56
CACGTTTCTTGGAGTACTCTACGTCTGAGTGTCAATTCTTCAATGGGACG
GAGCGGGTGCGGTTCCTGGACAGATACTTCCATAACCAGGAGGAGTTCGT
GCGCTTCGACAGCGACGTGGGGGAGTACCGGGCGGTGACGGAGCTGGGGC
GGCCTGATGCTGAGTACTGGAACAGCCAGAAGGACCTCCTGGAGCGGAGG
CGGTCCGAGGTGGACACCTATTGCAGACACAACTACGGGGTTGTGGAGAG
CTTCACAGTGCAGCGGCGAG
>DRB1_14_57
ATGGTGTGTCTGAGGCTCCCTGGAGGCTCCTGCATGGCAGTTCTGACAGT
GACACTGATGGTGCTGAGCTCCCCACTGGCTTTGGCTGGGGACACCAGAC
CACGTTTCTTGGAGCAGGTTAAACATGAGTGTCATTTCTTCAATGGGACG
GAGCGGGTGCGGTTCCTGGACAGATACTTCCATAACCAGGAGGAGTTCGT
GCGCTTCGACAGCGACGTGGGGGAGTACCGGGCGGTGACGGAGCTGGGGC
GGCCTGCTGCGGAGTACTGGAACAGCCAGAAGGACATCCTGGAAGACGAG
CGGGCCGCGGTGGACACCTACTGCAGACACAACTACGGGGTTGTGGAGAG
CTTCACAGTGCAGCGGCGAGTCCATCCTAAGGTGACTGTGTATCCTTCAA
AGACCCAGCCCCTGCAGCACCACAACCTGCTGGTCTGTTCTGTGAGTGGT
TTCTATCCAGGCAGCATTGAAGTCAGGTGGTTCCGGAATGGCCAGGAAGA
GAAGACTGGGGTGGTGTCCACAGGCCTGATCCACAATGGAGACTGGACCT
TCCAGACCCTGGTGATGCTGGAAACAGTTCCTCGGAGTGGAGAGGTTTAC
ACCTGCCAAGTGGAGCACCCAAGCGTGACAAGCCCTCTCACAGTGGAATG
GA
>DRB1_14_58
CACGTTTCTTGGAGTACTCTACGTCTGAGTGTCATTTCTTCAATGGGACG
GAGCGGGTGCGGTTCCTGGACAGATACTTCTATAACCAAGAGGAGTACGT
GCGCTTCGACAGCGACGTGGGGGAGTACCGGGCGGTGACGGAGCTGGGGC
GGCCTGCTGCGGAGCACTGGAACAGCCAGAAGGACCTCCTGGAGCGGAGG
CGGGCCGAGGTGGACACCTATTGCAGACACAACTACGGGGTTGTGGAGAG
CTTCACAGTGCAGCGGCGAG
>DRB1_14_59
CACGTTTCTTGGAGTACTCTACGTCTGAGTGTCATTTCTTCAATGGGACG
GAGCGGGTGCGGTTCCTGGACAGATACTTCCATAACCAGGAGGAGAACGT
GCGCTTCGACAGCGACGTGGGGGAGTACCGGGCGGTGAGGGAGCTGGGGC
GGCCTGATGCCGAGTACTGGAACAGCCAGAAGGACCTCCTGGAGCGGAGG
CGGGCCGAGGTGGACACCTATTGCAGACACAACTACGGGGTTGTGGAGAG
CTTCACAGTGCAGCGGCGAG
>DRB1_14_60
CACGTTTCTTGGAGTACTCTACGTCTGAGTGTCATTTCTTCAATGGGACG
GAGCGGGTGCGGTTCCTGGACAGATACTTCCATAACCAGGAGGAGTTCGT
GCGCTTCGACAGCGACGTGAGGGAGTACCGGGCGGTGACGGAGCTGGGGC
GGCCTGCTGCGGAGCACTGGAACAGCCAGAAGGACCTCCTGGAGCGGAGG
CGGGCCGAGGTGGACACCTATTGCAGACACAACTACGGGGTTGTGGAGAG
CTTCACAGTGCAGCGGCGAG
>DRB1_14_61
CACGTTTCTTGGAGTACTCTACGGGTGAGTGTCATTTCTTCAATGGGACG
GAGCGGGTGCGGTTCCTGGACAGATACTTCCATAACCAGGAGGAGTTCGT
GCGCTTCGACAGCGACGTGGGGGAGTACCGGGCGGTGACGGAGCTGGGGC
GGCCTGCTGCGGAGCACTGGAACAGCCAGAAGGACCTCCTGGAGCGGAGG
CGGGCCGAGGTGGACACCTATTGCAGACACAACTACGGGGTTGTGGAGAG
CTTCACAGTGCAGCGGCGAG
>DRB1_14_62
CACGTTTCTTGGAGTACTCTACGTCTGAGTGTCATTTCTTCAATGGGACG
GAGCGGGTGCGGTTCCTGGACAGATACTTCCATAACCAGGAGGAGTTCGT
GCGCTTCGACAGCGACGTGGGGGAGTACCGGGCGGTGACGGAGCTGGGGC
GGCCTACTGCGGAGCACTGGAACAGCCAGAAGGACCTCCTGGAGCGGAGG
CGGGCCGAGGTGGACACCTATTGCAGACACAACTACGGGGTTGTGGAGAG
CTTCACAGTGCAGCGGCGAG
>DRB1_14_63
CACGTTTCTTGGAGTACTCTACGTCTGAGTGTCATTTCTTCAATGGGACG
GAGCGGGTGCGGTTCCTGGAGAGATACTTCCATAACCAGGAGGAGAACGT
GCGCTTCGACAGCGACGTGGGGGAGTACCGGGCGGTGACGGAGCTGGGGC
GGCCTAGCGCCGAGTACTGGAACAGCCAGAAGGACATCCTGGAAGACAGG
CGGGCCCTGGTGGACACCTACTGCAGACACAACTACGGGGTTGGTGAGAG
CTTCACAGTGCAGCGGCGAG
>DRB1_14_64
CACGTTTCTTGGAGTACTCTACGTCTGAGTGTCATTTCTTCAATGGGACG
GAGCGGGTGCGGTTCCTGGACAGATACTTCCATAACCAGGAGGAGAACGT
GCGCTTCGACAGCGACGTGGGGGAGTTCCGGGCGGTGACGGAGCTGGGGC
GGCCTGATGCCGAGTCCTGGAACAGCCAGAAGGACCTCCTGGAGCGGAGG
CGGGCCGAGGTGGACACCTATTGCAGACACAACTACGGGGTTGTGGAGAG
CTTCACAGTGCAGCGGCGAG
>DRB1_14_65
CACGTTTCTTGGAGTACTCTACGTCTGAGTGTCATTTCTTCAATGGGACG
GAGCGGGTGCGGTTCCTGGACAGATACTTCCATAACCAGGAGGAGTTCGT
GCGCTTCGACAGCGACGTGGGGGAGTTCCGGGCGGTGACGGAGCTGGGGC
GGCCTAGCGCCGAGTACTGGAACAGCCAGAAGGACCTCCTGGAGCGGAGG
CGGGCCGCGGTGGACACCTATTGCAGACACAACTACGGGGTTGTGGAGAG
CTTCACAGTGCAGCGGCGAG
>DRB1_14_67
CACGTTTCTTGGAGTACTCTACGTCTGAGTGTCATTTCTTCAATGGGACG
GAGCGGGTGCGGTTCCTGGAGAGATACTTCCATAACCAGGAGGAGAACGT
GCGCTTCGACAGCGACGTGGGGGAGTACCGGGCGGTGACGGAGCTGGGGC
GGCCTGATGCCGAGTACTGGAACAGCCAGAAGGACATCCTGGAAGACAGG
CGGGCCCTGGTGGACACCTACTGCAGACACAACTACGGGGTTGGTGAGAG
CTTCACAGTGCAGCGGCGAG
>DRB1_14_68
CACGTTTCTTGGAGTACTCTACGGGTGAGTGTTATTTCTTCAATGGGACG
GAGCGGGTGCGGTTCCTGGACAGATACTTCCATAACCAGGAGGAGTTCGT
GCGCTTCGACAGCGACGTGGGGGAGTACCGGGCGGTGACGGAGCTGGGGC
GGCCTGCTGCGGAGCACTGGAACAGCCAGAAGGACCTCCTGGAGCGGAGG
CGGGCCGAGGTGGACACCTATTGCAGACACAACTACGGGGTTGGTGAGAG
CTTCACAGTGCAGCGGCGAG
>DRB1_14_69
CACGTTTCTTGGAGTACTCTACGTCTGAGTGTCATTTCTTCAATGGGACG
GAGCGGGTGCGGTTCCTGGACAGATACTTCTATAACCAAGAGGAGTACGT
GCGCTTCGACAGCGACGTGGGGGAGTACCGGGCGGTGACGGAGCTGGGGC
GGCCTGCTGCGGAGCACTGGAACAGCCAGAAGGACCTCCTGGAAGACAGG
CGGGCCGCGGTGGACACCTACTGCAGACACAACTACGGGGTTGGTGAGAG
CTTCACAGTGCAGCGGCGAG
>DRB1_14_70
CACGTTTCTTGGAGTACTCTACGTCTGAGTGTCATTTCTTCAATGGGACG
GAGCGGGTGCGGTTCCTGGACAGACACTTCCATAACCAGGAGGAGTTCGT
GCGCTTCGACAGCGACGTGGGGGAGTACCGGGCGGTGACGGAGCTGGGGC
GGCCTGCTGCGGAGCACTGGAACAGCCAGAAGGACCTCCTGGAGCGGAGG
CGGGCCGAGGTGGACACCTATTGCAGACACAACTACGGGGTTGTGGAGAG
CTTCACAGTGCAGCGGCGAG
>DRB1_14_71
CACGTTTCTTGGAGTACTCTACGGGTGAGTGTTATTTCTTCAATGGGACG
GAGCGGGTGCGGTTCCTGGACAGATACTTCCATAACCAGGAGGAGTTCGT
GCGCTTCGACAGCGACGTGGGGGAGTACCGGGCGGTGACGGAGCTGGGGC
GGCCTGCTGCGGAGCACTGGAACAGCCAGAAGGACCTCCTGGAGCGGAGG
CGGGCCGAGGTGGACACCTATTGCAGACACAACTACGGGGTTATGGAGAG
CTTCACAGTGCAGCGGCGAG
>DRB1_14_72
CACGTTTCTTGGAGTACTCTACGTCTGAGTGTCATTTCTTCAATGGGACG
GAGCGGGTGCGGTTCCTGGACAGATACTTCCATAACCAGGAGGAGTTCGT
GCGCTTCGACAGCGACGTGGGGGAGTTCCGGGCGGTGACGGAGCTGGGGC
GGCCTGATGCCGAGCACTGGAACAGCCAGAAGGACCTCCTGGAGCGGAGG
CGGGCCGAGGTGGACACCTATTGCAGACACAACTACGGGGTTGTGGAGAG
CTTCACAGTGCAGCGGCGAG
>DRB1_14_73
CACGTTTCTTGGAGTACTCTACGGGTGAGTGTTATTTCTTCAATGGGACG
GAGCGGGTGCGGTTCCTGGACAGATACTTCCATAACCAGGAGGAGTTCGT
GCGCTTCGACAGCGACGTGGGGGAGTACCGGGCGGTGACGGAGCTGGGGC
GGCCTGCTGCGGAGCACTGGAACAGCCAGAAGGACTTCCTGGAAGACAGG
CGGGCCGAGGTGGACACCTATTGCAGACACAACTACGGGGTTGTGGAGAG
CTTCACAGTGCAGCGGCGAG
>DRB1_14_74
CACGTTTCTTGGAGTACTCTACGTCTGAGTGTCATTTCTTCAATGGGACG
GAGCGGGTGCGGTTCCTGGACAGATACTTCCATAACCAGGAGGAGTTCGT
GCGCTTCGACAGCGACGTGGGGGAGTACCGGGCGGTGACGGAGCTGGGGC
GGCCTGCTGCGGAGCACTGGAACAGCCAGAAGGACCTCCTGGAAGACAGG
CGGGCCGCGGTGGACACCTACTGCAGACACAACTACGGGGTTGTGGAGAG
CTTCACAGTGCAGCGGCGAG
>DRB1_14_75
CACGTTTCTTGGAGTACTCTACGTCTGAGTGTCATTTCTTCAATGGGACG
GAGCGGGTGCGGTTCCTGGACAGATACTTCCATAACCAGGAGGAGTTCGT
GCGCTTCGACAGCGACGTGGGGGAGTACCGGGCGGTGACGGAGCTGGGGC
GGCCTGCTGCGGAGCACTGGAACAGCCAGAAGGACCTCCTGGAGCGGAGG
CGGGCCGAGGTGGACACCTACTGCAGATACAACTACGGGGTTGTGGAGAG
CTTCACAGTGCAGCGGCGAG
>DRB1_14_76
CACGTTTCTTGGAGTACTCTACGGGTGAGTGTTATTTCTTCAATGGGACG
GAGCGGGTGCGGTTCCTGGACAGATACTTCCATAACCAGGAGGAGTTCGT
GCGCTTCGACAGCGACGTGGGGGAGTACCGGGCGGTGACGGAGCTGGGGC
GGCCTGCTGCGGAGTACTGGAACAGCCAGAAGGACCTCCTGGAGCAGAAG
CGGGGCCGGGTGGACAACTACTGCAGACACAACTACGGGGTTGTGGAGAG
CTTCACAGTGCAGCGGCGAG
>DRB1_14_77
CACGTTTCTTGGAGTACTCTACGTCTGAGTGTCATTTCTTCAATGGGACG
GAGCGGGTGCGGTTCCTGGAGAGATACTTCCATAACCAGGAGGAGTTCCT
GCGCTTCGACAGCGACGTGGGGGAGTACCGGGCGGTGACGGAGCTGGGGC
GGCCTGATGCCGAGTACTGGAACAGCCAGAAGGACCTCCTGGAAGACAGG
CGGGCCCTGGTGGACACCTACTGCAGACACAACTACGGGGTTGGTGAGAG
CTTCACAGTGCAGCGGCGAG
>DRB1_14_78
CACGTTTCTTGGAGTACTCTACGTCTGAGTGTCATTTCTTCAATGGGACG
GAGCGGGTGCGGTTCCTGGAGAGATACTTCCATAACCAGGAGGAGAACGT
GCGCTTCGACAGCGACGTGGGGGAGTACCGGGCGGTGACGGAGCTGGGGC
GGCCTAGCGCCGAGTACTGGAACAGCCAGAAGGACATCCTGGAAGACAGG
CGGGCCCTGGTGGACACCTACTGCAGACACAACTACGGGGTTGTGGAGAG
CTTCACAGTGCAGCGGCGAG
>DRB1_14_79
CACGTTTCTTGGAGTACTCTACGGGTGAGTGTTATTTCTTCAATGGGACG
GAGCGGGTGCGGTTCCTGGACAGATACTTCCATAACCAGGAGGAGTTCGT
GCGCTTCGACAGCGACGTGGGGGAGTACCGGGCGGTGACGGAGCTGGGGC
GGCCTGCTGCGGAGCACTGGAACAGCCAGAAGGACCTCCTGGAGCAGAAG
CGGGGCCGGGTGGACAACTACTGCAGACACAACTACGGGGTTGTGGAGAG
CTTCACAGTGCAGCGGCGAG
>DRB1_14_80
CACGTTTCTTGGAGTACTCTACGTCTGAGTGTCATTTCTTCAATGGGACG
GAGCGGGTGCGGTTCCTGGACAGATACTTCCATAACCAGGAGGAGAACGT
GCGCTTCGACAGCGACGTGGGGGAGTACCGGGCGGTGACGGAGCTGGGGC
GGCCTGATGCCGAGTACTGGAACAGCCAGAAGGACCTCCTGGAGCAGAGG
CGGGCCGCGGTGGACACCTACTGCAGACACAACTACGGGGTTGTGGAGAG
CTTCACAGTGCAGCGGCGAG
>DRB1_14_81
CACGTTTCTTGGAGTACTCTACGTCTGAGTGTCATTTCTTCAATGGGACG
GAGCGGGTGCGGTTCCTGGAGAGATACTTCCATAACCAGGAGGAGAACGT
GCGCTTCGACAGCGACGTGGGGGAGTACCGGGCGGTGACGGAGCTGGGGC
GGCCTGATGCCGAGTACTGGAACAGCCAGAAGGACCTCCTGGAGCGGAGG
CGGGCCGCGGTGGACACCTACTGCAGACACAACTACGGGGTTGTGGAGAG
CTTCACAGTGCAGCGGCGAG
>DRB1_14_82
CACGTTTCTTGGAGTACTCTACGTCTGAGTGTCATTTCTTCAATGGGACG
GAGCGGGTGCGGTACCTGGACAGATACTTCCATAACCAGGAGGAGTTCGT
GCGCTTCGACAGCGACGTGGGGGAGTACCGGGCGGTGACGGAGCTGGGGC
GGCCTGCTGCGGAGCACTGGAACAGCCAGAAGGACCTCCTGGAGCGGAGG
CGGGCCGAGGTGGACACCTATTGCAGACACAACTACGGGGTTGTGGAGAG
CTTCACAGTGCAGCGGCGAGTCCATCCTAAGGTGACTGTGTATCCTTCAA
AGACCCAGCCCCTGCAGCACCACAACCTGCTGGTCTGTTCTGTGAGTGGT
TTCTATCCAGGCAGCATTGAAGTCAGGTGGTTCCGGAATGGCCAGGAAGA
GAAGACTGGGGTGGTGTCCACAGGCCTGATCCACAATGGAGACTGGACCT
TCCAGACCCTGGTGATGCTGGAAACAGTTCCTCGGAGTGGAGAGGTTTAC
ACCTGCCAAGTGGAGCACCCAAGCGTGACAAGCCCTCTCACAGTGGAATG
GA
>DRB1_14_83
CACGTTTCTTGGAGTACTCTACGTCTGAGTGTCATTTCTTCAATGGGACG
GAGCGGGTGCGGTTCATGGAGAGATACTTCCATAACCAGGAGGAGAACGT
GCGCTTCGACAGCGACGTGGGGGAGTACCGGGCGGTGACGGAGCTGGGGC
GGCCTGATGCCGAGTACTGGAACAGCCAGAAGGACCTCCTGGAGCAGAGG
CGGGCCGCGGTGGACACCTACTGCAGACACAACTACGGGGTTGTGGAGAG
CTTCACAGTGCAGCGGCGAG
>DRB1_14_84
CACGTTTCTTGGAGTACTCTACGTCTGAGTGTCAATTCTTCAATGGGACG
GAGCGGGTGCGGTTCCTGGACAGATACTTCCATAACCAGGAGGAGTTCGT
GCGCTTCGACAGCGACGTGGGGGAGTACCGGGCGGTGACGGAGCTGGGGC
GGCCTGATGCCGAGTACTGGAACAGCCAGAAGGACCTCCTGGAAGACAGG
CGGGCCCTGGTGGACACCTACTGCAGACACAACTACGGGGTTGTGGAGAG
CTTCACAGTGCAGCGGCGAG
>DRB1_14_85
CACGTTTCTTGGAGTACTCTACGTCTGAGTGTCATTTCTTCAATGGGACG
GAGCGGGTGCGGTTCCTGGAGAGATACTTCCATAACCAGGAGGAGAACGT
GCGCTTCGACAGCGACGTGGGGGAGTACCGGGCGGTGACGGAGCTGGGGC
GGCCTAGCGCCGAGTACTGGAACAGCCAGAAGGACCTCCTGGAAGACAGG
CGGGCCCTGGTGGACACCTACTGCAGACACAACTACGGGGTTGGTGAGAG
CTTCACAGTGCAGCGGCGAG
>DRB1_14_86
CACGTTTCTTGGAGTACTCTACGTCTGAGTGTCATTTCTTCAATGGGACG
GAGCGGGTGCGGTTCCTGGACAGATACTTCCATAACCAGGAGGAGTTCGT
GCGCTTCGACAGCGACGTGGGGGAGTACCGGGCGGTGAGGGAGCTGGGGC
GGCCTGCTGCGGAGCACTGGAACAGCCAGAAGGACCTCCTGGAGCGGAGG
CGGGCCGAGGTGGACACCTATTGCAGACACAACTACGGGGTTGTGGAGAG
CTTCACAGTGCAGCGGCGAG
>DRB1_14_87
CACGTTTCTTGGAGTACTCTACGTCTGAGTGTCATTTCTTCAATGGGACG
GAGCGGGTGCGGTTCCTGGACAGATACTTCCATAACCAGGAGGAGTTCGT
GCGCTTCGACAGCGACGTGGGGGAGTACCGGGCGGTGACGGAGCTGGGGC
GGCCTGCTGCGGAGCACTGGAACAGCCAGAAGGACCTCCTGGAGCGGAGG
CGGGCCGAGATGGACACCTATTGCAGACACAACTACGGGGTTGTGGAGAG
CTTCACAGTGCAGCGGCGAG
>DRB1_14_88
CACGTTTCTTGGAGTACTCTACGTCTGAGTGTCATTTCTTCAATGGGACG
GAGCGGGTGCGGTTCCTGGACAGATACTTCCATAACCAGGAGGAGTTCGT
GCGCTTCGACAGCGACGTGGGGGAGTACCGGGCGGTGACGGAGCTGGGGC
AGCCTGCTGCGGAGCACTGGAACAGCCAGAAGGACCTCCTGGAGCGGAGG
CGGGCCGAGGTGGACACCTATTGCAGACACAACTACGGGGTTGTGGAGAG
CTTCACAGTGCAGCGGCGAG
>DRB1_14_89
CACGTTTCTTGGAGTACTCTACGTCTGAGTGTCATTTCTTCAATGGGACG
GAGCGGGTGCGGTTCCTGGAGAGATACTTCCATAACCAGGAGGAGAACGT
GCGCTTCGACAGCGACGTGGGGGAGTACCGGGCGGTGACGGAGCTGGGGC
GGCCTGATGCCGAGTACTGGAACAGCCAGAAGGACCTCCTGGAGCAGAGG
CGGGCCCTGGTGGACACCTACTGCAGACACAACTACGGGGTTGGTGAGAG
CTTCACAGTGCAGCGGCGAG
>DRB1_14_90
CACGTTTCTTGGAGTACTCTACGTCTGAGTGTCATTTCTTCAATGGGACG
GAGCGGGTGCGGTTCCTGGACAGATACTTCCATAACCAGGAGGAGTTCGT
GCGCTTCGACAGCGACGTGGGGGAGTACCGGGCGGTGACGGAGCTGGGGG
GGCCTGCTGCGGAGCACTGGAACAGCCAGAAGGACCTCCTGGAGCGGAGG
CGGGCCGAGGTGGACACCTATTGCAGACACAACTACGGGGTTGTGGAGAG
CTTCACAGTGCAGCGGCGAG
>DRB1_14_91
CACGTTTCTTGGAGTACTCTACGTCTGAGTGTCAATTCTTCAATGGGACG
GAGCGGGTGCGGTTCCTGGACAGATACTTCCATAACCAGGAGGAGTCCGT
GCGCTTCGACAGCGACGTGGGGGAGTACCGGGCGGTGACGGAGCTGGGGC
GGCCTGATGCTGAGTACTGGAACAGCCAGAAGGACCTCCTGGAGCGGAGG
CGGGCCGAGGTGGACACCTATTGCAGACACAACTACGGGGTTGTGGAGAG
CTTCACAGTGCAGCGGCGAG
>DRB1_14_92N
CACGTTTCTTGGAGTACTCTACGTCTGAGTGTCATTTCTTCAATGGGACG
GAGCGGGTGCGGTTCCTGGACAGATACTTCCATAACCAGTAGGAGTTCGT
GCGCTTCGACAGCGACGTGGGGGAGTACCGGGCGGTGACGGAGCTGGGGC
GGCCTGCTGCGGAGCACTGGAACAGCCAGAAGGACCTCCTGGAGCGGAGG
CGGGCCGAGGTGGACACCTATTGCAGACACAACTACGGGGTTGTGGAGAG
CTTCACAGTGCAGCGGCGAG
>DRB1_14_93
CACGTTTCTTGGAGTACTCTACGGGTGAGTGTTATTTCTTCAATGGGACG
GAGCGGGTGCGGTTCCTGGACAGATACTTCCATAACCAGGAGGAGTTCGT
GCGCTTCGACAGCGACGTGGGGGAGTACCGGGCGGTGACGGAGCTGGGGC
GGCCTGCTGCGGAGCACTGGAACAGCCAGAAGGACCTCCTGGAGCGGAGG
CGGGCCGAGGTGGACAACTACTGCAGACACAACTACGGGGTTGGTGAGAG
CTTCACAGTGCAGCGGCGAG
>DRB1_14_94
CACGTTTCTTGGAGTACTCTACGTCTGAGTGTCATTTCTTCAATGGGACG
GAGCGGGTGCGGTTCCTGGAGAGATACTTCCATAACCAGGAGGAGTCCGT
GCGCTTCGACAGCGACGTGGGGGAGTACCGGGCGGTGACGGAGCTGGGGC
GGCCTGATGCCGAGTACTGGAACAGCCAGAAGGACCTCCTGGAGCAGAGG
CGGGCCGCGGTGGACACCTACTGCAGACACAACTACGGGGTTGGTGAGAG
CTTCACAGTGCAGCGGCGAG
>DRB1_14_95
CACGTTTCTTGGAGTACTCTACGTCTGAGTGTCATTTCTTCAATGGGACG
GAGCGGGTGCGGTACCTGGACAGATACTTCCATAACCAGGAGGAGAACGT
GCGCTTCGACAGCGACGTGGGGGAGTTCCGGGCGGTGACGGAGCTGGGGC
GGCCTGATGCCGAGTACTGGAACAGCCAGAAGGACCTCCTGGAGCGGAGG
CGGGCCGAGGTGGACACCTATTGCAGACACAACTACGGGGTTGTGGAGAG
CTTCACAGTGCAGCGGCGAG
>DRB1_14_96
CACGTTTCTTGGAGTACTCTACGTCTGAGTGTCAATTCTTCAATGGGACG
GAGCGGGTGCGGTTCCTGGACAGATACTTCCATAACCAGGAGGAGTTCGT
GCGCTTCGACAGCGACGTGGGGGAGTACCGGGCGGTGAGGGAGCTGGGGC
GGCCTGATGCTGAGTACTGGAACAGCCAGAAGGACCTCCTGGAGCGGAGG
CGGGCCGAGGTGGACACCTATTGCAGACACAACTACGGGGTTGTGGAGAG
CTTCACAGTGCAGCGGCGAG
>DRB1_14_97
CACGTTTCTTGGAGTACTCTACGTCTGAGTGTCATTTCTTCAATGGGACG
GAGCGGGTGCGGTTCCTGGACAGATACTTCCATAACCAGGAGGAGTACGC
GCGCTTCGACAGCGACGTGGGGGAGTACCGGGCGGTGACGGAGCTGGGGC
GGCCTGCTGCGGAGCACTGGAACAGCCAGAAGGACCTCCTGGAGCGGAGG
CGGGCCGAGGTGGACACCTATTGCAGACACAACTACGGGGTTGTGGAGAG
CTTCACAGTGCAGCGGCGAG
>DRB1_14_98
CACGTTTCTTGGAGTACTCTACGTCTGAGTGTCATTTCTTCAATGGGACG
GAGCGGGTGCGGTTCCTGGAGAGATACTTCCATAACCAGGAGGAGAACGT
GCGCTTCGACAGCGACGTGGGGGAGTACCGGGCGGTGACGGAGCTGGGGC
GGCCTGATGCCGAGTACTGGAACAGCCAGAAGGACCTCCTGGAAGACAGG
CGGGCCCTGGTGGACAATTACTGCAGACACAACTACGGGGTTGGTGAGAG
CTTCACAGTGCAGCGGCGAG
>DRB1_14_99
CACGTTTCTTGGAGTACTCTACGTCTGAGTGTCATTTCTTCAATGGGACG
GAGCGGGTGCGGTTCCTGGACAGATACTTCCATAACCAGGAGGAGTTCGT
GCGCTTCGACAGCGACGTGGGGGAGTACCGGGCGGTGACGGAGCTGGGGC
GGCCTGCTGCGGAGCACTGGAACAGCCAGAAGGACCTCCTGGAGCGGAGG
CGGGCCGAGGTGGACACCTATTGCAGACACAACTACGGGGCTGTGGAGAG
CTTCACAGTGCAGCGGCGAG
>DRB1_15_01_01_01
ATGGTGTGTCTGAAGCTCCCTGGAGGCTCCTGCATGACAGCGCTGACAGT
GACACTGATGGTGCTGAGCTCCCCACTGGCTTTGTCTGGGGACACCCGAC
CACGTTTCCTGTGGCAGCCTAAGAGGGAGTGTCATTTCTTCAATGGGACG
GAGCGGGTGCGGTTCCTGGACAGATACTTCTATAACCAGGAGGAGTCCGT
GCGCTTCGACAGCGACGTGGGGGAGTTCCGGGCGGTGACGGAGCTGGGGC
GGCCTGACGCTGAGTACTGGAACAGCCAGAAGGACATCCTGGAGCAGGCG
CGGGCCGCGGTGGACACCTACTGCAGACACAACTACGGGGTTGTGGAGAG
CTTCACAGTGCAGCGGCGAGTCCAACCTAAGGTGACTGTATATCCTTCAA
AGACCCAGCCCCTGCAGCACCACAACCTCCTGGTCTGCTCTGTGAGTGGT
TTCTATCCAGGCAGCATTGAAGTCAGGTGGTTCCTGAACGGCCAGGAAGA
GAAGGCTGGGATGGTGTCCACAGGCCTGATCCAGAATGGAGACTGGACCT
TCCAGACCCTGGTGATGCTGGAAACAGTTCCTCGAAGTGGAGAGGTTTAC
ACCTGCCAAGTGGAGCACCCAAGCGTGACAAGCCCTCTCACAGTGGAATG
GAGAGCACGGTCTGAATCTGCACAGAGCAAGATGCTGAGTGGAGTCGGGG
GCTTTGTGCTGGGCCTGCTCTTCCTTGGGGCCGGGCTGTTCATCTACTTC
AGGAATCAGAAAGGACACTCTGGACTTCAGCCAACAGGATTCCTGAGCTG
A
>DRB1_15_01_01_02
ATGGTGTGTCTGAAGCTCCCTGGAGGCTCCTGCATGACAGCGCTGACAGT
GACACTGATGGTGCTGAGCTCCCCACTGGCTTTGTCTGGGGACACCCGAC
CACGTTTCCTGTGGCAGCCTAAGAGGGAGTGTCATTTCTTCAATGGGACG
GAGCGGGTGCGGTTCCTGGACAGATACTTCTATAACCAGGAGGAGTCCGT
GCGCTTCGACAGCGACGTGGGGGAGTTCCGGGCGGTGACGGAGCTGGGGC
GGCCTGACGCTGAGTACTGGAACAGCCAGAAGGACATCCTGGAGCAGGCG
CGGGCCGCGGTGGACACCTACTGCAGACACAACTACGGGGTTGTGGAGAG
CTTCACAGTGCAGCGGCGAGTCCAACCTAAGGTGACTGTATATCCTTCAA
AGACCCAGCCCCTGCAGCACCACAACCTCCTGGTCTGCTCTGTGAGTGGT
TTCTATCCAGGCAGCATTGAAGTCAGGTGGTTCCTGAACGGCCAGGAAGA
GAAGGCTGGGATGGTGTCCACAGGCCTGATCCAGAATGGAGACTGGACCT
TCCAGACCCTGGTGATGCTGGAAACAGTTCCTCGAAGTGGAGAGGTTTAC
ACCTGCCAAGTGGAGCACCCAAGCGTGACAAGCCCTCTCACAGTGGAATG
GAGAGCACGGTCTGAATCTGCACAGAGCAAGATGCTGAGTGGAGTCGGGG
GCTTTGTGCTGGGCCTGCTCTTCCTTGGGGCCGGGCTGTTCATCTACTTC
AGGAATCAGAAAGGACACTCTGGACTTCAGCCAACAGGATTCCTGAGCTG
A
>DRB1_15_01_02
CACGTTTCCTGTGGCAGCCTAAGAGGGAGTGTCATTTCTTCAATGGGACG
GAGCGGGTGCGGTTCCTGGACAGATACTTCTATAACCAGGAGGAGTCCGT
GCGCTTCGACAGCGACGTGGGGGAGTTCCGGGCGGTGACGGAGCTGGGGC
GGCCTGACGCTGAGTACTGGAACAGCCAGAAGGACATCCTGGAGCAGGCG
CGGGCCGCGGTGGACACCTACTGCAGACACAACTACGGAGTTGTGGAGAG
CTTCACAGTGCAGCGGCGAG
>DRB1_15_01_03
CACGTTTCCTGTGGCAGCCTAAGAGGGAGTGTCATTTCTTCAATGGGACG
GAGCGGGTGCGGTTCCTGGACAGATACTTCTATAACCAGGAGGAGTCCGT
GCGCTTCGACAGCGACGTGGGGGAGTTCCGGGCGGTGACGGAGCTGGGGC
GGCCTGACGCTGAGTACTGGAACAGCCAGAAGGACATCCTGGAGCAGGCG
CGGGCCGCGGTGGACACCTATTGCAGACACAACTACGGGGTTGTGGAGAG
CTTCACAGTGCAGCGG
>DRB1_15_01_04
CACGTTTCCTGTGGCAGCCTAAGAGGGAGTGTCATTTCTTCAATGGGACG
GAGCGGGTGCGGTTCCTGGACAGATACTTCTATAACCAGGAGGAGTCCGT
GCGCTTCGACAGCGACGTGGGGGAGTTCCGGGCGGTGACGGAGCTGGGGC
GGCCTGATGCCGAGTACTGGAACAGCCAGAAGGACATCCTGGAGCAGGCG
CGGGCCGCGGTGGACACCTACTGCAGACACAACTACGGGGTTGTGGAGAG
CTTCACAGTGCAGCGGCGAG
>DRB1_15_01_05
CACGTTTCCTGTGGCAGCCTAAGAGGGAGTGTCATTTCTTCAATGGGACC
GAGCGGGTGCGGTTCCTGGACAGATACTTCTATAACCAGGAGGAGTCCGT
GCGCTTCGACAGCGACGTGGGGGAGTTCCGGGCGGTGACGGAGCTGGGGC
GGCCTGACGCTGAGTACTGGAACAGCCAGAAGGACATCCTGGAGCAGGCG
CGGGCCGCGGTGGACACCTACTGCAGACACAACTACGGGGTTGTGGAGAG
CTTCACAGTGCAGCGGCGAG
>DRB1_15_01_06
CACGTTTCCTGTGGCAGCCTAAGAGGGAGTGTCATTTCTTCAATGGGACG
GAGCGGGTGCGGTTCCTGGACAGATACTTCTATAACCAGGAGGAGTCCGT
GCGCTTCGACAGCGACGTGGGGGAGTTCCGGGCGGTGACGGAGCTGGGGC
GGCCTGACGCTGAATACTGGAACAGCCAGAAGGACATCCTGGAGCAGGCG
CGGGCCGCGGTGGACACCTACTGCAGACACAACTACGGGGTTGTGGAGAG
CTTCACAGTGCAGCGGCGAG
>DRB1_15_01_07
CACGTTTCCTGTGGCAGCCTAAGAGGGAGTGTCATTTCTTCAATGGGACG
GAGCGGGTGCGGTTCCTGGACAGATACTTCTATAACCAGGAGGAGTCCGT
GCGCTTCGACAGCGACGTGGGGGAGTTCCGGGCGGTGACGGAGCTGGGGC
GGCCTGACGCTGAGTACTGGAACAGCCAGAAGGACATCCTGGAGCAGGCG
CGGGCTGCGGTGGACACCTACTGCAGACACAACTACGGGGTTGTGGAGAG
CTTCACAGTGCAGCGGCGAG
>DRB1_15_01_08
CACGTTTCCTGTGGCAGCCTAAGAGGGAGTGTCATTTCTTCAATGGGACG
GAGCGGGTGCGGTTCCTGGACAGATACTTCTATAACCAGGAGGAGTCCGT
GCGCTTCGACAGCGACGTCGGGGAGTTCCGGGCGGTGACGGAGCTGGGGC
GGCCTGACGCTGAGTACTGGAACAGCCAGAAGGACATCCTGGAGCAGGCG
CGGGCCGCGGTGGACACCTACTGCAGACACAACTACGGGGTTGTGGAGAG
CTTCACAGTGCAGCGGCGAG
>DRB1_15_01_09
CACGTTTCCTGTGGCAGCCTAAGAGGGAGTGTCATTTCTTCAATGGGACG
GAGCGGGTGCGGTTCCTGGACAGATACTTCTATAACCAGGAGGAGTCCGT
GCGCTTCGACAGCGACGTGGGGGAGTTCCGGGCGGTGACGGAGCTGGGGC
GGCCTGACGCTGAGTACTGGAACAGCCAGAAGGACATCCTGGAGCAGGCG
CGGGCCGCGGTGGACACCTACTGCAGACACAACTATGGGGTTGTGGAGAG
CTTCACAGTGCAGCGGCGAG
>DRB1_15_01_10
CACGTTTCCTGTGGCAGCCTAAGAGGGAGTGTCATTTCTTCAATGGGACG
GAGCGGGTGCGGTTCCTGGACAGATACTTCTATAACCAGGAGGAGTCCGT
GCGCTTCGACAGCGATGTGGGGGAGTTCCGGGCGGTGACGGAGCTGGGGC
GGCCTGACGCTGAGTACTGGAACAGCCAGAAGGACATCCTGGAGCAGGCG
CGGGCCGCGGTGGACACCTACTGCAGACACAACTACGGGGTTGTGGAGAG
CTTCACAGTGCAGCGGCGAG
>DRB1_15_01_11
CACGTTTCCTGTGGCAGCCTAAGAGGGAGTGTCATTTCTTCAATGGGACG
GAGCGGGTGCGGTTCCTGGACAGATACTTCTACAACCAGGAGGAGTCCGT
GCGCTTCGACAGCGACGTGGGGGAGTTCCGGGCGGTGACGGAGCTGGGGC
GGCCTGACGCTGAGTACTGGAACAGCCAGAAGGACATCCTGGAGCAGGCG
CGGGCCGCGGTGGACACCTACTGCAGACACAACTACGGGGTTGTGGAGAG
CTTCACAGTGCAGCGGCGAG
>DRB1_15_01_12
CACGTTTCCTGTGGCAGCCTAAGAGGGAGTGTCATTTCTTCAATGGGACG
GAGCGGGTGCGGTTCCTGGACAGATACTTCTATAACCAGGAGGAGTCCGT
GCGCTTCGACAGCGACGTGGGGGAGTTCCGGGCGGTGACGGAGCTGGGGC
GGCCTGACGCTGAGTACTGGAACAGCCAGAAGGACATCCTGGAGCAGGCG
CGGGCCGCGGTGGACACCTACTGCAGACATAACTACGGGGTTGTGGAGAG
CTTCACAGTGCAGCGGCGAG
>DRB1_15_02_01
ATGGTGTGTCTGAAGCTCCCTGGAGGCTCCTGCATGACAGCGCTGACAGT
GACACTGATGGTGCTGAGCTCCCCACTGGCTTTGTCTGGGGACACCCGAC
CACGTTTCCTGTGGCAGCCTAAGAGGGAGTGTCATTTCTTCAATGGGACG
GAGCGGGTGCGGTTCCTGGACAGATACTTCTATAACCAGGAGGAGTCCGT
GCGCTTCGACAGCGACGTGGGGGAGTTCCGGGCGGTGACGGAGCTGGGGC
GGCCTGACGCTGAGTACTGGAACAGCCAGAAGGACATCCTGGAGCAGGCG
CGGGCCGCGGTGGACACCTACTGCAGACACAACTACGGGGTTGGTGAGAG
CTTCACAGTGCAGCGGCGAGTCCAACCTAAGGTGACTGTATATCCTTCAA
AGACCCAGCCCCTGCAGCACCACAACCTCCTGGTCTGCTCTGTGAGTGGT
TTCTATCCAGGCAGCATTGAAGTCAGGTGGTTCCTGAACGGCCAGGAAGA
GAAGGCTGGGATGGTGTCCACAGGCCTGATCCAGAATGGAGACTGGACCT
TCCAGACCCTGGTGATGCTGGAAACAGTTCCTCGAAGTGGAGAGGTTTAC
ACCTGCCAAGTGGAGCACCCAAGCGTGACAAGCCCTCTCACAGTGGAATG
GAGAGCACGGTCTGAATCTGCACAGAGCAAGATGCTGAGTGGAGTCGGGG
GCTTTGTGCTGGGCCTGCTCTTCCTTGGGGCCGGGCTGTTCATCTACTTC
AGGAATCAGAAAGGACACTCTGGACTTCAGCCAACAGGATTCCTGAGCTG
A
>DRB1_15_02_02
CACGTTTCCTGTGGCAGCCTAAGAGGGAGTGTCATTTCTTCAATGGGACG
GAGCGGGTGCGGTTCCTGGACAGATACTTCTATAACCAGGAGGAGTCCGT
GCGCTTCGACAGCGACGTGGGGGAGTTCCGGGCGGTGACGGAGCTGGGGC
GGCCTGATGCCGAGTACTGGAACAGCCAGAAGGACATCCTGGAGCAGGCG
CGGGCCGCGGTGGACACCTACTGCAGACACAACTACGGGGTTGGTGAGAG
CTTCACAGTGCAGCGGCGAGTCCAACCTAAGGTGACTGTATATCCTTCAA
AGACCCAGCCCCTGCAGCACCACAACCTCCTGGTCTGCTCTGTGAGTGGT
TTCTATCCAGGCAGCATTGAAGTCAGGTGGTTCCTGAACGGCCAGGAAGA
GAAGGCTGGGATGGTGTCCACAGGCCTGATCCAGAATGGAGACTGGACCT
TCCAGACCCTGGTGATGCTGGAAACAGTTCCTCGAAGTGGAGAGGTTTAC
ACCTGCCAAGTGGAGCACCCAAGCGTGACAAGCCCTCTCACAGTGGAAT
>DRB1_15_02_03
CACGTTTCCTGTGGCAGCCTAAGAGGGAGTGTCATTTCTTCAATGGGACG
GAGCGGGTGCGGTTCCTGGACAGATACTTCTATAATCAGGAGGAGTCCGT
GCGCTTCGACAGCGACGTGGGGGAGTTCCGGGCGGTGACGGAGCTGGGGC
GGCCTGACGCTGAGTACTGGAACAGCCAGAAGGACATCCTGGAGCAGGCG
CGGGCCGCGGTGGACACCTACTGCAGACACAACTACGGGGTTGGTG
>DRB1_15_02_04
CACGTTTCCTGTGGCAGCCTAAGAGGGAGTGTCATTTCTTCAATGGGACG
GAGCGGGTGCGGTTCCTGGACAGATACTTCTATAACCAGGAGGAGTCCGT
GCGCTTCGACAGCGACGTGGGGGAGTTCCGGGCGGTGACGGAGCTGGGGC
GGCCTGACGCTGAGTACTGGAACAGCCAGAAGGACATCCTGGAGCAGGCG
CGGGCCGCGGTGGACACCTACTGCAGACACAACTATGGGGTTGGTGAGAG
CTTCACAGTGCAGCGGCGAG
>DRB1_15_02_05
CACGTTTCCTGTGGCAGCCTAAGAGGGAGTGTCATTTCTTCAATGGGACG
GAGCGGGTGCGGTTCCTGGACAGATACTTCTATAACCAGGAGGAGTCCGT
GCGCTTCGACAGCGACGTGGGGGAGTTCCGGGCGGTGACGGAGCTGGGGC
GGCCTGATGCCGAGTACTGGAACAGCCAGAAGGACATCCTGGAGCAGGCG
CGGGCCGCGGTGGACACCTACTGCAGACACAACTACGGGGTTGGTGAGAG
CTTCACGGTGCAGCGGCGAG
>DRB1_15_02_06
CACGTTTCCTGTGGCAGCCTAAGAGGGAGTGTCATTTCTTCAATGGGACG
GAGCGGGTGCGGTTCCTGGACAGATACTTCTATAACCAGGAGGAGTCCGT
GCGCTTCGACAGCGACGTGGGGGAGTTCCGGGCGGTGACGGAGCTGGGGC
GGCCTGACGCTGAGTACTGGAACAGCCAGAAGGACATCCTGGAGCAGGCG
CGGGCCGCGGTGGACACCTATTGCAGACACAACTACGGGGTTGGTGAGAG
CTTCACAGTGCAGCGGCGAG
>DRB1_15_02_07
CACGTTTCCTGTGGCAGCCTAAGAGGGAGTGTCATTTCTTCAATGGGACG
GAGCGGGTGCGGTTCCTGGACAGATACTTCTATAACCAGGAGGAGTCCGT
GCGCTTCGACAGCGACGTGGGGGAGTTCCGGGCGGTGACGGAGCTGGGGC
GGCCTGACGCTGAGTACTGGAACAGCCAGAAGGACATTCTGGAGCAGGCG
CGGGCCGCGGTGGACACCTACTGCAGACACAACTACGGGGTTGGTGAGAG
CTTCACAGTGCAGCGGCGAG
>DRB1_15_02_08
CACGTTTCCTGTGGCAGCCTAAGAGGGAGTGTCATTTCTTCAATGGGACG
GAGCGGGTGCGGTTCCTGGACAGATACTTCTATAACCAGGAGGAGTCCGT
GCGCTTCGACAGCGATGTGGGGGAGTTCCGGGCGGTGACGGAGCTGGGGC
GGCCTGACGCTGAGTACTGGAACAGCCAGAAGGACATCCTGGAGCAGGCG
CGGGCCGCGGTGGACACCTACTGCAGACACAACTACGGGGTTGGTGAGAG
CTTCACAGTGCAGCGGCGAG
>DRB1_15_03_01_01
ATGGTGTGTCTGAAGCTCCCTGGAGGCTCCTGCATGACAGCGCTGACAGT
GACACTGATGGTGCTGAGCTCCCCACTGGCTTTGTCTGGGGACACCCGAC
CACGTTTCCTGTGGCAGCCTAAGAGGGAGTGTCATTTCTTCAATGGGACG
GAGCGGGTGCGGTTCCTGGACAGACACTTCTATAACCAGGAGGAGTCCGT
GCGCTTCGACAGCGACGTGGGGGAGTTCCGGGCGGTGACGGAGCTGGGGC
GGCCTGACGCTGAGTACTGGAACAGCCAGAAGGACATCCTGGAGCAGGCG
CGGGCCGCGGTGGACACCTACTGCAGACACAACTACGGGGTTGTGGAGAG
CTTCACAGTGCAGCGGCGAGTCCAACCTAAGGTGACTGTATATCCTTCAA
AGACCCAGCCCCTGCAGCACCACAACCTCCTGGTCTGCTCTGTGAGTGGT
TTCTATCCAGGCAGCATTGAAGTCAGGTGGTTCCTGAACGGCCAGGAAGA
GAAGGCTGGGATGGTGTCCACAGGCCTGATCCAGAATGGAGACTGGACCT
TCCAGACCCTGGTGATGCTGGAAACAGTTCCTCGAAGTGGAGAGGTTTAC
ACCTGCCAAGTGGAGCACCCAAGCGTGACAAGCCCTCTCACAGTGGAATG
GAGAGCACGGTCTGAATCTGCACAGAGCAAGATGCTGAGTGGAGTCGGGG
GCTTTGTGCTGGGCCTGCTCTTCCTTGGGGCCGGGCTGTTCATCTACTTC
AGGAATCAGAAAGGACACTCTGGACTTCAGCCAACAGGATTCCTGAGCTG
A
>DRB1_15_03_01_02
ATGGTGTGTCTGAAGCTCCCTGGAGGCTCCTGCATGACAGCGCTGACAGT
GACACTGATGGTGCTGAGCTCCCCACTGGCTTTGTCTGGGGACACCCGAC
CACGTTTCCTGTGGCAGCCTAAGAGGGAGTGTCATTTCTTCAATGGGACG
GAGCGGGTGCGGTTCCTGGACAGACACTTCTATAACCAGGAGGAGTCCGT
GCGCTTCGACAGCGACGTGGGGGAGTTCCGGGCGGTGACGGAGCTGGGGC
GGCCTGACGCTGAGTACTGGAACAGCCAGAAGGACATCCTGGAGCAGGCG
CGGGCCGCGGTGGACACCTACTGCAGACACAACTACGGGGTTGTGGAGAG
CTTCACAGTGCAGCGGCGAGTCCAACCTAAGGTGACTGTATATCCTTCAA
AGACCCAGCCCCTGCAGCACCACAACCTCCTGGTCTGCTCTGTGAGTGGT
TTCTATCCAGGCAGCATTGAAGTCAGGTGGTTCCTGAACGGCCAGGAAGA
GAAGGCTGGGATGGTGTCCACAGGCCTGATCCAGAATGGAGACTGGACCT
TCCAGACCCTGGTGATGCTGGAAACAGTTCCTCGAAGTGGAGAGGTTTAC
ACCTGCCAAGTGGAGCACCCAAGCGTGACAAGCCCTCTCACAGTGGAATG
GAGAGCACGGTCTGAATCTGCACAGAGCAAGATGCTGAGTGGAGTCGGGG
GCTTTGTGCTGGGCCTGCTCTTCCTTGGGGCCGGGCTGTTCATCTACTTC
AGGAATCAGAAAGGACACTCTGGACTTCAGCCAACAGGATTCCTGAGCTG
A
>DRB1_15_04
ATGGTGTGTCTGAAGCTCCCTGGAGGCTCCTGCATGACAGCGCTGACAGT
GACACTGATGGTGCTGAGCTCCCCACTGGCTTTGTCTGGGGACACCCGAC
CACGTTTCCTGTGGCAGCCTAAGAGGGAGTGTCATTTCTTCAATGGGACG
GAGCGGGTGCGGTTCCTGGACAGATACTTCTATAACCAGGAGGAGTCCGT
GCGCTTCGACAGCGACGTGGGGGAGTTCCGGGCGGTGACGGAGCTGGGGC
GGCCTGACGCTGAGTACTGGAACAGCCAGAAGGACTTCCTGGAGCAGGCG
CGGGCCGCGGTGGACACCTACTGCAGACACAACTACGGGGTTGTGGAGAG
CTTCACAGTGCAGCGGCGAGTCCAACCTAAGGTGACTGTATATCCTTCAA
AGACCCAGCCCCTGCAGCACCACAACCTCCTGGTCTGCTCTGTGAGTGGT
TTCTATCCAGGCAGCATTGAAGTCAGGTGGTTCCTGAACGGCCAGGAAGA
GAAGGCTGGGATGGTGTCCACAGGCCTGATCCAGAATGGAGACTGGACCT
TCCAGACCCTGGTGATGCTGGAAACAGTTCCTCGAAGTGGAGAGGTTTAC
ACCTGCCAAGTGGAGCACCCAAGCGTGACAAGCCCTCTCACAGTGGAATG
GAGAGCACGGTCTGAATCTGCACAGAGCAAGATGCTGAGTGGAGTCGGGG
GCTTTGTGCTGGGCCTGCTCTTCCTTGGGGCCGGGCTGTTCATCTACTTC
AGGAATCAGAAAGGACACTCTGGACTTCAGCCAACAGGATTCCTGAGCTG
A
>DRB1_15_05
TTCCTGTGGCAGCCTAAGAGGGAGTGTCATTTCTTCAATGGGACGGAGCG
GGTGCGGTTCCTGGACAGATACTTCTATAACCAGGAGGAGTCCGTGCGCT
TCGACAGCGACGTGGGGGAGTTCCGGGCGGTGACGGAGCTGGGGCGGCCT
GACGCTGAGTACTGGAACAGCCAGAAGGACCTCCTGGAGCAGGCGCGGGC
CGCGGTGGACACCTACTGCAGACACAACTACGGGGTTGTGGAGAGCTTCA
CAGTGCAGCGG
>DRB1_15_06
CACGTTTCCTGTGGCAGCCTAAGAGGGAGTGTCATTTCTTCAATGGGACG
GAGCGGGTGCGGTTCCTGGACAGATACTTCTATAACCAGGAGGAGTCCGT
GCGCTTCGACAGCGACGTGGGGGAGTTCCGGGCGGCGACGGAGCTGGGGC
GGCCTGACGCTGAGTACTGGAACAGCCAGAAGGACATCCTGGAGCAGGCG
CGGGCCGCGGTGGACACCTACTGCAGACACAACTACGGGGTTGTGGAGAG
CTTCACAGTGCAGCGGCGAG
>DRB1_15_07
CACGTTTCCTGTGGCAGCCTAAGAGGGAGTGTCATTTCTTCAATGGGACG
GAGCGGGTGCGGTTCCTGGACAGATACTTCTATAACCAGGAGGAGTCCGT
GCGCTTCGACAGCGACGTGGGGGAGTACCGGGCGGTGACGGAGCTGGGGC
GGCCTGACGCTGAGTACTGGAACAGCCAGAAGGACATCCTGGAGCAGGCG
CGGGCCGCGGTGGACACCTACTGCAGACACAACTACGGGGTTGTGGAGAG
CTTCACAGTGCAGCGGCGAGTCCAACCTAAGGTGACTGTATATCCTTCAA
AGACCCAGCCCCTGCAGCACCACAACCTCCTGGTCTGCTCTGTGAGTGGT
TTCTATCCAGGCAGCATTGAAGTCAGGTGGTTCCTGAACGGCCAGGAAGA
GAAGGCTGGGATGGTGTCCACAGGCCTGATCCAGAATGGAGACTGGACCT
TCCAGACCCTGGTGATGCTGGAAACAGTTCCTCGAAGTGGAGAGGTTTAC
ACCTGCCAAGTGGAGCACCCAAGCGTGACAAGCCCTCTCACAG
>DRB1_15_08
CACGTTTCCTGTGGCAGCCTAAGAGGGAGTGTCATTTCTTCAATGGGACG
GAGCGGGTGCGGTTCCTGGACAGATACTTCTATAACCAGGAGGAGTCCGT
GCGCTTCGACAGCGACGTGGGGGAGTTCCGGGCGGTGACGGAGCTGGGGC
GGCCTGACGCTGAGTACTGGAACAGCCAGAAGAACATCCTGGAGCAGGCG
CGGGCCGCGGTGGACACCTACTGCAGACACAACTACGGGGTTGGTGAGAG
CTTCACAGTGCAGCGGCGAG
>DRB1_15_09
CACGTTTCCTGTGGCAGCCTAAGAGGGAGTGTCATTTCTTCAATGGGACG
GAGCGGGTGCGGTTCCTGGACAGATACTTCTATAACCAGGAGGAGTCCGT
GCGCTTCGACAGCGACGTGGGGGAGTTCCAGGCGGTGACGGAGCTGGGGC
GGCCTGACGCTGAGTACTGGAACAGCCAGAAGGACATCCTGGAGCAGGCG
CGGGCCGCGGTGGACACCTACTGCAGACACAACTACGGGGTTGTGGAGAG
CTTCACAGTGCAGCGGCGAG
>DRB1_15_10
CACGTTTCCTGTGGCAGCCTAAGAGGGAGTGTCATTTCTTCAATGGGACG
GAGCGGGTGCGGTTCCTGGACAGATACTTCTATAACCAGGAGGAGTCCGT
GCGCTTCGACAGCGACGTGGGGGAGTTCCGGGCGGTGACGGAGCTGGGGC
GGCCTGACGCTGAGTACTGGAACAGCCAGAAGGACATCCTGGAAGACGAG
CGGGCCGCGGTGGACACCTACTGCAGACACAACTACGGGGTTGTGGAGAG
CTTCACAGTGCAGCGGCGAG
>DRB1_15_11
CACGTTTCCTGTGGCAGCCTAAGAGGGAGTGTCATTTCTTCAATGGGACG
GAGCGGGTGCGGTTCCTGGACAGATACTTCTATAACCAGGAGGAGTCCGT
GCGCTTCGACAGCGACGTGGGGGAGTACCGGGCGGTGACGGAGCTGGGGC
GGCCTGACGCTGAGTACTGGAACAGCCAGAAGGACATCCTGGAGCAGGCG
CGGGCCGCGGTGGACACCTACTGCAGACACAACTACGGGGTTGGTGAGAG
CTTCACAGTGCAGCGGCGAG
>DRB1_15_12
CACGTTTCCTGTGGCAGCCTAAGAGGGAGTGTCATTTCTTCAATGGGACG
GAGCGGGTGCGGTTCCTGGACAGATACTTCTATAACCAGGAGGAGTCCGT
GCGCTTCGACAGCGACGTGGGGGAGTTCCGGGCGGTGACGGAGCTGGGGC
GGCCTAGCGCCGAGTACTGGAACAGCCAGAAGGACATCCTGGAGCAGGCG
CGGGCCGCGGTGGACACCTACTGCAGACACAACTACGGGGTTGTGGAGAG
CTTCACAGTGCAGCGGCGAG
>DRB1_15_13
CACGTTTCCTGTGGCAGCCTAAGAGGGAGTGTCATTTCTTCAATGGGACG
GAGCGGGTGCGGTTCCTGGACAGATACTTCTATAACCAGGAGGAGTCCGT
GCGCTTCGACAGCGACGTGGGGGAGTTCCGGGCGGTGACGGAGCTGGGGC
GGCCTGACGCTGAGTACTGGAACAGCCAGGACATCCTGGAGCAGGCGCGG
GCCGCGGTGGACACCTACTGCAGACACAACTACGGGGTTGTGGAGAGCTT
CACAGTGCAGCGG
>DRB1_15_14
CACGTTTCCTGTGGCAGCCTAAGAGGGAGTGTCATTTCTTCAATGCGACG
GAGCGGGTGCGGTTCCTGGACAGATACTTCTATAACCAGGAGGAGTCCGT
GCGCTTCGACAGCGACGTGGGGGAGTTCCGGGCGGTGACGGAGCTGGGGC
GGCCTGACGCTGAGTACTGGAACAGCCAGAAGGACATCCTGGAGCAGGCG
CGGGCCGCGGTGGACACCTACTGCAGACACAACTACGGGGTTGGTGAGAG
CTTCACAGTGCAGCGGCGAG
>DRB1_15_15
CACGTTTCCTGTGGCAGCCTAAGAGGGAGTGTCATTTCTTCAATGGGACG
GAGCGGGTGCGGTTCCTGGACAGATACTTCTATAACCAGGAGGAGTCCGT
GCGCTTCGACAGCGACGTGGGGGAGTTCCGGGCGGTGACGGAGCTGGGGC
GGCCTGACGCTGAGTACTGGAACAGCCAGAAGGACTTCCTGGAGCAGGCG
CGGGCCGCGGTGGACACCTACTGCAGACACAACTACGGGGTTGGTGAGAG
CTTCACAGTGCAGCGGCGAG
>DRB1_15_16
CACGTTTCCTGTGGCAGCCTAAGAGGGAGTGTCATTTCTTCAATGGGACG
GAGCGGGTGCGGTTCCTGGACAGATACTTCTATAACCAGGAGGAGTCCGT
GCGCTTCGACAGCGACGTGAGGGAGTTCCGGGCGGTGACGGAGCTGGGGC
GGCCTGACGCTGAGTACTGGAACAGCCAGAAGGACATCCTGGAGCAGGCG
CGGGCCGCGGTGGACACCTACTGCAGACACAACTACGGGGTTGTGGAGAG
CTTCACAGTGCAGCGGCGAG
>DRB1_15_17N
CACGTTTCCTGTGGCAGCCTAAGAGGGAGTGTCATTTCTTCAATGGGACG
GAGCGGGTGCGGTTCCTGGACAGATACTTCTATAACCAGGAGGAGTCCGT
GCGCTTCGACAGCGACGTGGGGGAGTTCCGGGCGGTGACGGAGCTGGGGC
GGCCTGACGCTGAGTACTGGAACAGCCAGAAGGACATCCTGGAAGACAGG
CGCGGGCCGCGGTGGACACCTACTGCAGACACAACTACGGGGTTGTGGAG
AGCTTCACAGTGCAGCGGCGAGTCCAACCTAAGGTGACTGTATATCCTTC
AAAGACCCAGCCCCTGCAGCACCACAACCTCCTGGTCTGCTCTGTGAGTG
GTTTCTATCCAGGCAGCATTGAAGTCAGGTGGTTCCTGAACGGCCAGGAA
GAGAAGGCTGGGATGGTGTCCACAGGCCTGATCCAGAATGGAGACTGGAC
CTTCCAGACCCTGGTGATGCTGGAAACAGTTCCTCGAAGTGGAGAGGTTT
ACACCTGCCAAGTGGAGCACCCAAGCGTGACAA
>DRB1_15_18
CACGTTTCCTGTGGCAGCCTAAGAGGGAGTGTCATTTCTTCAATGGGACG
GAGCGGGTGCGGTTCCTGGACAGATACTTCTATAACCAGGAGGAGTCCGT
GCGCTTCGACAGCGACGTGGGGGAGTTCCGGGCGGTGACGGAGCTGGGGC
GGCCTGACGCTGAGTACTGGAACAGCCAGAAGGACATCCTGGAGGAGGCG
CGGGCCGCGGTGGACACCTACTGCAGACACAACTACGGGGTTGTGGAGAG
CTTCACAGTGCAGCGGCGAG
>DRB1_15_19
CAGGTTTCCTGTGGCAGCCTAAGAGGGAGTGTCATTTCTTCAATGGGACG
GAGCGGGTGCGGTTCCTGGACAGATACTTCTATAACCAGGAGGAGTCCGT
GCGCTTCGACAGCGACGTGGGGGAGTTCCGGGCGGTGACGGAGCTGGGGC
GGCCTGACGCTGAGTACTGGAACAGCCAGAAGGACATCCTGGAGCAGGCG
CGGGCCGCGGTGGACACCTACTGCAGACACAACTACGGGGTTGGTGAGAG
CTTCACAGTGCAGCGGCGAG
>DRB1_15_20
CACGTTTCCTGTGGCAGCCTAAGAGGGAGTGTCATTTCTTCAATGGGACG
GAGCGGGTGCGGTTCCTGGACAGATACTTCTATAACCAGGAGGAGTCCGT
GCGCTTCGACAGCGACGTGGGGGAGTTCCGGGCGGTGACGGAGCTGGGGC
GGCCTGACGCTGAGTACTGGAACAGCCAGAAGGACATCCTGGAGCAGGCG
CGGGCCGCGGTGGACACCTACTGCAGACACAACTACAGGGTTGTGGAGAG
CTTCACAGTGCAGCGGCGAG
>DRB1_15_21
CACGTTTCCTGTGGCAGCCTAAGAGGGAGTGTCATTTCTTCAATGGGACG
GAGCGGGTGCGGTTCCTGGACAGATACTTCTATAACCAGGAGGAGTCCGT
GCGCTTCGACAGCGACGTGGGGGAGTTCCGGGCGGTGACGGAGCTGGGGC
GGCCTGACGCTGAGTACTGGAACAGCCAGAAGGACATCCTGGAAGACAGG
CGGGCCCTGGTGGACACCTACTGCAGACACAACTACGGGGTTGTGGAGAG
CTTCACAGTGCAGCGGCGAG
>DRB1_15_22
CACGTTTCCTGTGGCAGCCTAAGAGGGAGTGTCATTTCTTCAATGGGACG
GAGCGGGTGCGGTTCCTGGACAGATACTTCTATAACCAGGAGGAGTCCGT
GCGCTTCGACAGCGACGTGGGGGAGTTCCGGGCGGTGACGGAGCTGGGGC
TGCCTGACGCTGAGTACTGGAACAGCCAGAAGGACATCCTGGAGCAGGCG
CGGGCCGCGGTGGACACCTACTGCAGACACAACTACGGGGTTGTGGAGAG
CTTCACAGTGCAGCGGCGAG
>DRB1_15_23
CACGTTTCCTGTGGCAGCCTAAGAGGGAGTGTCATTTCTTCAATGGGACG
GAGCGGGTGCGGTTCCTGGACAGACACTTCTATAACCAGGAGGAGTCCGT
GCGCTTCGACAGCGACGTGGGGGAGTTCCGGGCGGTGACGGAGCTGGGGC
GGCCTGACGCTGAGTACTGGAACAGCCAGAAGGACCTCCTGGAGCAGGCG
CGGGCCGCGGTGGACACCTACTGCAGACACAACTACGGGGTTGTGGAGAG
CTTCACAGTGCAGCGGCGAG
>DRB1_15_24
CACGTTTCCTGTGGCAGCCTAAGAGGGAGTGTCATTTCTTCAATGGGACG
GAGCGGGTGCAGTTCCTGGACAGATACTTCTATAACCAGGAGGAGTCCGT
GCGCTTCGACAGCGACGTGGGGGAGTTCCGGGCGGTGACGGAGCTGGGGC
GGCCTGACGCTGAGTACTGGAACAGCCAGAAGGACATCCTGGAGCAGGCG
CGGGCCGCGGTGGACACCTACTGCAGACACAACTACGGGGTTGTGGAGAG
CTTCACAGTGCAGCGGCGAG
>DRB1_15_25
CACGTTTCCTGTGGCAGCCTAAGAGGGAGTGTCATTTCTTCAATGGGACG
GAGCGGGTGCGGTTCCTGGACAGATACTTCTATAACCAGGAGGAGTCCGT
GCGCTTCGACAGCGACGTGGGGGAGTTCCGGGCGGTGACGGAGCTGGGGC
GGCCTGACGCTGAGTACTGGAACAGCCAGAAGGACCTCCTGGAGCAGAAG
CGGGGCCGGGTGGACAACTACTGCAGACACAACTACGGGGTTGTGGAGAG
CTTCACAGTGCAGCGGCGAG
>DRB1_15_26
CACGTTTCCTGTGGCAGCCTAAGAGGGAGTGTCATTTCTTCAATGGGTCG
GAGCGGGTGCGGTTCCTGGACAGATACTTCTATAACCAGGAGGAGTCCGT
GCGCTTCGACAGCGACGTGGGGGAGTTCCGGGCGGTGACGGAGCTGGGGC
GGCCTGACGCTGAGTACTGGAACAGCCAGAAGGACATCCTGGAGCAGGCG
CGGGCCGCGGTGGACACCTACTGCAGACACAACTACGGGGTTGGTGAGAG
CTTCACAGTGCAGCGGCGAG
>DRB1_15_27
CACGTTTCCTGTGGCAGCCTAAGAGGGAGTGTCATTTCTTCAATGGGACG
GAGCGGGTGCGGTTCCTGGACAGATACTTCTATAACCAGGAGGAGTCCGT
GCGCTTCGACAGCGACGTGGGGGAGTTCCGGGCGGTGACGGAGCTGGGGC
GGCCTGACGCTGAGTACTGGAACAGCCAGAAGGACCTCCTGGAGCAGAGG
CGGGCCGCGGTGGACACCTACTGCAGACACAACTACGGGGTTGGTGAGAG
CTTCACAGTGCAGCGGCGAG
>DRB1_15_28
CACGTTTCCTGTGGCAGCCTAAGAAGGAGTGTCATTTCTTCAATGGGACG
GAGCGGGTGCGGTTCCTGGACAGATACTTCTATAACCAGGAGGAGTCCGT
GCGCTTCGACAGCGACGTGGGGGAGTTCCGGGCGGTGACGGAGCTGGGGC
GGCCTGACGCTGAGTACTGGAACAGCCAGAAGGACATCCTGGAGCAGGCG
CGGGCCGCGGTGGACACCTACTGCAGACACAACTACGGGGTTGTGGAGAG
CTTCACAGTGCAGCGGCGAG
>DRB1_15_29
CACGTTTCCTGTGGCAGCCTAAGAGGGAGTGTCATTTCTTCAATGGGACG
GAGCGGGTGCGGTTCCTGGACAGATACTTCTATAACCAGGAGGAGTCCGT
GCGCTTCGACAGCGACGTGGGGGAGTTCCGGGCGGTGACGGAGCTGGGGC
GGCCTGTCGCTGAGTACTGGAACAGCCAGAAGGACATCCTGGAGCAGGCG
CGGGCCGCGGTGGACACCTACTGCAGACACAACTACGGGGTTGGTGAGAG
CTTCACAGTGCAGCGGCGAG
>DRB1_15_30
CACGTTTCCTGTGGCAGCCTAAGAGGGAGTGTCATTTCTTCAATGGGACG
GAGCGGGTGCGGTTCCTGGACAGATACTTCTATAACCAGGAGGAGTCCGT
GCGCTTCGACAGCGACGTGGGGGAGTTCCGGGCGGTGACGGAGCTGGGGC
GGCCTGAGGCTGAGTACTGGAACAGCCAGAAGGACATCCTGGAGCAGGCG
CGGGCCGCGGTGGACACCTACTGCAGACACAACTACGGGGTTGGTGAGAG
CTTCACAGTGCAGCGGCGAG
>DRB1_15_31
CACGTTTCCTGTGGCAGCCTAAGAGGGAGTGTCATTTCTTCAATGGGACG
GAGCGGGTGCGGTTCCTGGACAGATACTTCTATAACCAGGAGGAGTCCGT
GCGCTTCGACAGCGACGTGGGGGAGTTCCGGGCGGTGACGGAGCTGGGGC
GGCCTGACGCTGAGTACTGGAACAGCCAGAAGGACCTCCTGGAGCAGGCG
CGGGCCGCGGTGGACACCTACTGCAGACACAACTACGGGGTTGGTGAGAG
CTTCACAGTGCAGCGGCGAG
>DRB1_15_32
CACGTTTCCTGTGGCAGCCTAAGAGGGAGTGTCATTTCTTCAATGGGACG
GAGCGGGTGCGGTTCCTGGACAGATACTTCTATAACCAGGAGGAGACCGT
GCGCTTCGACAGCGACGTGGGGGAGTTCCGGGCGGTGACGGAGCTGGGGC
GGCCTGACGCTGAGTACTGGAACAGCCAGAAGGACATCCTGGAGCAGGCG
CGGGCCGCGGTGGACACCTACTGCAGACACAACTACGGGGTTGTGGAGAG
CTTCACAGTGCAGCGGCGAG
>DRB1_15_33
CACGTTTCCTGTGGCAGCCTAAGAGGGAGAGTCATTTCTTCAATGGGACG
GAGCGGGTGCGGTTCCTGGACAGATACTTCTATAACCAGGAGGAGTCCGT
GCGCTTCGACAGCGACGTGGGGGAGTTCCGGGCGGTGACGGAGCTGGGGC
GGCCTGACGCTGAGTACTGGAACAGCCAGAAGGACATCCTGGAGCAGGCG
CGGGCCGCGGTGGACACCTACTGCAGACACAACTACGGGGTTGTGGAGAG
CTTCACAGTGCAGCGGCGAG
>DRB1_15_34
CACGTTTCCTGTGGCAGCCTAAGAGGGAGTGTCATTTCTTCAATGGGACG
GAGCGGGTGCGGTTCCTGGACAGATACTTCTATAACCAGGAGGAGTCCGT
GCGCTTCGACAGCGACGTGGGGGAGTACCGGGCGGTGACGGAGCTGGGGC
GGCCTGACGCTGAGTACTGGAACAGCCAGAAGGACCTCCTGGAGCAGAGG
CGGGCCGCGGTGGACACCTACTGCAGACACAACTACGGGGTTGGTGAGAG
CTTCACAGTGCAGCGGCGAG
>DRB1_15_35
CACGTTTCCTGTGGCAGCCTAAGAGGGAGTGTCATTTCTTCAATGGGACG
GAGCGGGTGCGGTTCCTGGACAGATACTTCTATAACCAGGAGGAGTCCGT
GCGCTTCGACAGCGACGTGGGGGAGTTCCGGGCGGTGACGGAGCTGGGGC
GGCCTGACGCTGAGTACTGGAACAGCCAGAAGGACATCCTGGAGCAGGCG
CGGGCCGCGGTGGACACCTACTGCAGACACAACTACGGGGCTGTGGAGAG
CTTCACAGTGCAGCGGCGAG
>DRB1_15_36
CACGTTTCCTGTGGCAGCCTAAGAGGGAGTGTCATTTCTTCAATGGGACG
GAGCGGGTGCGGTTCCTGGACAGATACTTCTATAACCAGGAGGAGTCCGT
GCGCTTCGACAGCGACGTGGGGGAGTTCCGGGCGGTGACGGAGCTGGGGC
GGCCTGACGCTGAGTACTGGAACAGCCAGAAGGACATCCTGGAGCAGGCG
CGGGCCGCGGTGGACACCTACTGCAGACGCAACTACGGGGTTGTGGAGAG
CTTCACAGTGCAGCGGCGAG
>DRB1_15_37
CACGTTTCCTGTGGCAGCCTAAGAGGGAGTGTCATTTCTTCAATGGGACG
GAGCGGGTGCGGTTCCTGGACAGATACTTCTATAACCAGGAGGAGTCCGT
GCGCTTCGACAGCGACGTGGGGGAGTTCCGGGCGGTGACGGAGCTGGGGC
GGCCTGACGCTGAGTACTGGAACAGCCAGAAGGACATCCTGGAGCAGGCG
CGGGCCGCGGTGGACAACTACTGCAGACACAACTACGGGGTTGTGGAGAG
CTTCACAGTGCAGCGGCGAG
>DRB1_15_38
CACGTTTCCTGTGGCAGCCTAAGAGGGAGTGTCATTTCTTCAATGGGACG
GAGCGGGTGCGGTTCCTGGACAGATACTTCTATAACCAGGAGGAGTCCGT
GCGCTTCGACAGCGACGTGGGGGAGTTCCGGGCGGTGACGGAGCTGGGGC
GGCCTGATGCCGAGTCCTGGAACAGCCAGAAGGACATCCTGGAGCAGGCG
CGGGCCGCGGTGGACACCTACTGCAGACACAACTACGGGGTTGGTGAGAG
CTTCACAGTGCAGCGGCGAG
>DRB1_15_39
CACGTTTCCTGTGGCAGCCTAAGAGGGAGTGTCATTTCTTCAATGGGACG
GAGCGGGTGCGGTTCCTGGACAGATACTTCTATAACCAGGAGGAGTCCGT
GCGCTTCGACAGCGACGTGGGGGAGTTCCGGGCGGTGACGGAGCTGGGGC
GGCCTGACACTGAGTACTGGAACAGCCAGAAGGACATCCTGGAGCAGGCG
CGGGCCGCGGTGGACACCTACTGCAGACACAACTACGGGGTTGGTGAGAG
CTTCACAGTGCAGCGGCGAG
>DRB1_15_40
CACGTTTCCTGTGGCAGCCTAAGAGGGAGTATCATTTCTTCAATGGGACG
GAGCGGGTGCGGTTCCTGGACAGATACTTCTATAACCAGGAGGAGTCCGT
GCGCTTCGACAGCGACGTGGGGGAGTTCCGGGCGGTGACGGAGCTGGGGC
GGCCTGACGCTGAGTACTGGAACAGCCAGAAGGACATCCTGGAGCAGGCG
CGGGCCGCGGTGGACACCTACTGCAGACACAACTACGGGGTTGTGGAGAG
CTTCACAGTGCAGCGGCGAG
>DRB1_15_41
CACGTTTCCTGTGGCAGCCTAAGAGGGAGTGTCATTTCTTCAATGGGACG
GAGCGGGTGCGGTTCCTGGACAGATACTTCTATAACCAGGAGGAGTCCGT
GCGCTTCGACAGCGACGTGGGGGAGTTCCGGGCGGTGACGGAGCTGGGGC
GGCCTGACGCTGAGTACTGGAAGAGCCAGAAGGACATCCTGGAGCAGGCG
CGGGCCGCGGTGGACACCTACTGCAGACACAACTACGGGGTTGTGGAGAG
CTTCACAGTGCAGCGGCGAG
>DRB1_15_42
CACGTTTCCTGTGGCAGCCTAAGAGGGAGTGTCATTTCTTCAATGGGACG
GAGCAGGTGCGGTTCCTGGACAGATACTTCTATAACCAGGAGGAGTCCGT
GCGCTTCGACAGCGACGTGGGGGAGTTCCGGGCGGTGACGGAGCTGGGGC
GGCCTGACGCTGAGTACTGGAACAGCCAGAAGGACATCCTGGAGCAGGCG
CGGGCCGCGGTGGACACCTACTGCAGACACAACTACGGGGTTGTGGAGAG
CTTCACAGTGCAGCGGCGAG
>DRB1_15_43
CACGTTTCCTGTGGCAGCCTAAGAGGGAGTGTCATTTCTTCAGTGGGACG
GAGCGGGTGCGGTTCCTGGACAGATACTTCTATAACCAGGAGGAGTCCGT
GCGCTTCGACAGCGACGTGGGGGAGTTCCGGGCGGTGACGGAGCTGGGGC
GGCCTGACGCTGAGTACTGGAACAGCCAGAAGGACATCCTGGAGCAGGCG
CGGGCCGCGGTGGACACCTACTGCAGACACAACTACGGGGTTGTGGAGAG
CTTCACAGTGCAGCGGCGAG
>DRB1_15_44
CACGTTTCCTGTGGCAGCCTAAGAGGGAGTGTCATTTCTTCAATGGGACG
GAGCGGGTGCGGTTCCTGGACAGATACTTCTATAACCAGGAGGAGTCCGT
GCGCTTCGACAGCGACGTGGGGGAGTTCCGGGCGGTGACGGAGCTGGGGC
GGCCTGACGCTGAGTACTGGAACAGCCAGAAGGACATCCTGGAGCAGGCG
CGGGTCGCGGTGGACACCTACTGCAGACACAACTACGGGGTTGGTGAGAG
CTTCACAGTGCAGCGGCGAG
>DRB1_15_45
CACGTTTCCTGTGGCAGCCTAAGAGGGAGTGTCATTTCTTCAATGGGACG
GAGCGGGTGCGGTTCCTGGACAGATACTTCTATAACCAGGAGGAGTCCGT
GCGCTTCGACAGCGACGTGGGGGAGTTCCGGGCGGTGACGGAGCTGGGGT
GGCCTGACGCCGAGTACTGGAACAGCCAGAAGGACATCCTGGAGCAGGCG
CGGGCCGCGGTGGACACCTACTGCAGACACAACTACGGGGTTGTGGAGAG
CTTCACAGTGCAGCGGCGAG
>DRB1_15_46
CACGTTTCCTGTGGCAGCCTAAGAGGGAGTGTCATTTCTTCAATGGGACG
GAGCGGGTGCGGTTCCTGGACAGATACTTCTATAACCAGGAGGAGTCCGT
GCGCTTCGACAGCGACGTGGGGGAGTTCCGGGCGGTGACGGAGCTGGGGC
GGCCTGACGCTGAGTACTGGAACAGCCAGAAGGACATCCTGGAGCAGGCG
GGGGCCGCGGTGGACACCTACTGCAGACACAACTACGGGGTTGTGGAGAG
CTTCACAGTGCAGCGGCGAG
>DRB1_15_47
CACGTTTCCTGTGGCAGCCTAAGAGGGAGTGTCATTTCTTCAATGGGACG
GAGCGGGTGCGGTTCCTGGACAGATACTTCTATAACCAGGAGGAGTCCGT
GCGCTTCGACAGCGACGTGGGGGAGTTCCGGGCGGTGAGGGAGCTGGGGC
GGCCTGACGCTGAGTACTGGAACAGCCAGAAGGACATCCTGGAGCAGGCG
CGGGCCGCGGTGGACACCTACTGCAGACACAACTACGGGGTTGGTGAGAG
CTTCACAGTGCAGCGGCGAG
>DRB1_15_48
CACGTTTCCTGTGGCAGCCTAAGAGGGAGTGTCATTTCTTCAATGGGACG
GAGCGGGTGCGGTTCCTGGACAGATACTTCTATAACCAGGAGGAGTCCGT
GCGCTTCGACAGCGACGTGGGGGAGTACCAGGCGGTGACGGAGCTGGGGC
GGCCTGACGCTGAGTACTGGAACAGCCAGAAGGACATCCTGGAGCAGGCG
CGGGCCGCGGTGGACACCTACTGCAGACACAACTACGGGGTTGTGGAGAG
CTTCACAGTGCAGCGGCGAG
>DRB1_15_49
CACGTTTCCTGTGGCAGCCTAAGAGGGAGTGTCATTTCTTCAATGGGACG
GAGCGGGTGCGGTTCCTGGACAGATACTTCTATAACCAGGAGGAGTCCGT
GCGCTTCGACAGCGACGTGGGGGAGTTCCGGGCGGTGACGGAGCTGGGGC
GGCCTGACGCTGAGTACTGGAACAGCCAGAAGGACACCCTGGAGCAGGCG
CGGGCCGCGGTGGACACCTACTGCAGACACAACTACGGGGTTGTGGAGAG
CTTCACAGTGCAGCGGCGAG
>DRB1_15_50N
CACGTTTCCTGTGGCAGCCTAAGAGGGAGTGTCATTTCTTCAATGGGACG
GAGCGGGTGCGGTTCCTGGACAGATACTTCTATAACCAGGAGGAGTCCGT
GCGCTTCGACAGCGACGTGGGGGAGTTCCGGGCGGTGACGGAGCTGGGGC
GGCCTGACGCTGAGTACTGGAACAGCCAGAAGGACTTCCTGGAGCAGGCG
CGCCGCGGTGGACACCTACTGCAGACACAACTACGGGGTTGTGGAGAGCT
TCACAGTGCAGCGGCGAGTCCAACCTAAGGTGACTGTATATCCTTCAAAG
ACCCAGCCCCTGCAGCACCACAACCTCCTGGTCTGCTCTGTGAGTGGTTT
CTATCCAGGCAGCATTGAAGTCAGGTGGTTCCTGAACGGCCAGGAAGAGA
AGGCTGGGATGGTGTCCACAGGCCTGATCCAGAATGGAGACTGGACCTTC
CAGACCCTGGTGATGCTGGAAACAGTTCCTCGAAGTGGAGAGGTTTACAC
CTGCCAAGTGGAGCACCCAAGCGTGACAAGCCCTCTCACAGTGGAATGGA
>DRB1_15_51
CACGTTTCCTGTGGCAGCCTAAGAGGGAGTGTCATTTCTTCAATGGGACG
GAGCGGATGCGGTTCCTGGACAGATACTTCTATAACCAGGAGGAGTCCGT
GCGCTTCGACAGCGACGTGGGGGAGTTCCGGGCGGTGACGGAGCTGGGGC
GGCCTGACGCTGAGTACTGGAACAGCCAGAAGGACATCCTGGAGCAGGCG
CGGGCCGCGGTGGACACCTACTGCAGACACAACTACGGGGTTGTGGAGAG
CTTCACAGTGCAGCGGCGAG
>DRB1_15_52
CACGTTTCCTGTGGCAGCCTAAGAGGGAGTGTCATTTCTTCAATGGGACG
GAGCGGGTGCGGTTCCTGGACAGATACTTCTATAACCAGGAGGAGTCCGT
GCGCTTCGACAGCGACGTGGGGGAGTTCCGGGCGGTGACGGAGCTGGGGC
GGCCTGACGCTGAGTACTGGAACAGCCAGGAGGACATCCTGGAGCAGGCG
CGGGCCGCGGTGGACACCTACTGCAGACACAACTACGGGGTTGTGGAGAG
CTTCACAGTGCAGCGGCGAG
>DRB1_16_01_01
ATGGTGTGTCTGAAGCTCCCTGGAGGCTCCTGCATGACAGCGCTGACAGT
GACACTGATGGTGCTGAGCTCCCCACTGGCTTTGGCTGGGGACACCCGAC
CACGTTTCCTGTGGCAGCCTAAGAGGGAGTGTCATTTCTTCAATGGGACG
GAGCGGGTGCGGTTCCTGGACAGATACTTCTATAACCAGGAGGAGTCCGT
GCGCTTCGACAGCGACGTGGGGGAGTACCGGGCGGTGACGGAGCTGGGGC
GGCCTGACGCTGAGTACTGGAACAGCCAGAAGGACTTCCTGGAAGACAGG
CGCGCCGCGGTGGACACCTACTGCAGACACAACTACGGGGTTGGTGAGAG
CTTCACAGTGCAGCGGCGAGTCCAACCTAAGGTGACTGTATATCCTTCAA
AGACCCAGCCCCTGCAGCACCACAACCTCCTGGTCTGCTCTGTGAGTGGT
TTCTATCCAGGCAGCATTGAAGTCAGGTGGTTCCTGAACGGCCAGGAAGA
GAAGGCTGGGATGGTGTCCACAGGCCTGATCCAGAATGGAGACTGGACCT
TCCAGACCCTGGTGATGCTGGAAACAGTTCCTCGAAGTGGAGAGGTTTAC
ACCTGCCAAGTGGAGCACCCAAGCGTGACAAGCCCTCTCACAGTGGAATG
GAGAGCACGGTCTGAATCTGCACAGAGCAAGATGCTGAGTGGAGTCGGGG
GCTTTGTGCTGGGCCTGCTCTTCCTTGGGGCCGGGCTGTTCATCTACTTC
AGGAATCAGAAAGGACACTCTGGACTTCAGCCAACAGGATTCCTGAGCTG
A
>DRB1_16_01_02
CGTTTCCTGTGGCAGCCTAAGAGGGAGTGTCATTTCTTCAATGGGACGGA
GCGGGTGCGGTTCCTGGACAGATACTTCTATAACCAGGAGGAGTCCGTGC
GCTTCGACAGCGACGTGGGGGAGTACCGGGCGGTGACGGAGCTGGGGCGG
CCTGACGCTGAGTACTGGAACAGCCAGAAGGACTTCCTGGAAGACAGGCG
GGCCGCGGTGGACACCTACTGCAGACACAACTACGGGGTTGGTGAGAGCT
TCACA
>DRB1_16_02_01
ATGGTGTGTCTGAAGCTCCCTGGAGGCTCCTGCATGACAGCGCTGACAGT
GACACTGATGGTGCTGAGCTCCCCACTGGCTTTGGCTGGGGACACCCGAC
CACGTTTCCTGTGGCAGCCTAAGAGGGAGTGTCATTTCTTCAATGGGACG
GAGCGGGTGCGGTTCCTGGACAGATACTTCTATAACCAGGAGGAGTCCGT
GCGCTTCGACAGCGACGTGGGGGAGTACCGGGCGGTGACGGAGCTGGGGC
GGCCTGACGCTGAGTACTGGAACAGCCAGAAGGACCTCCTGGAAGACAGG
CGCGCCGCGGTGGACACCTACTGCAGACACAACTACGGGGTTGGTGAGAG
CTTCACAGTGCAGCGGCGAGTCCAACCTAAGGTGACTGTATATCCTTCAA
AGACCCAGCCCCTGCAGCACCACAACCTCCTGGTCTGCTCTGTGAGTGGT
TTCTATCCAGGCAGCATTGAAGTCAGGTGGTTCCTGAACGGCCAGGAAGA
GAAGGCTGGGATGGTGTCCACAGGCCTGATCCAGAATGGAGACTGGACCT
TCCAGACCCTGGTGATGCTGGAAACAGTTCCTCGAAGTGGAGAGGTTTAC
ACCTGCCAAGTGGAGCACCCAAGCGTGACAAGCCCTCTCACAGTGGAATG
GAGAGCACGGTCTGAATCTGCACAGAGCAAGATGCTGAGTGGAGTCGGGG
GCTTTGTGCTGGGCCTGCTCTTCCTTGGGGCCGGGCTGTTCATCTACTTC
AGGAATCAGAAAGGACACTCTGGACTTCAGCCAACAGGATTCCTGAGCTG
A
>DRB1_16_02_02
TTTCCTGTGGCAGCCTAAGAGGGAGTGTCATTTCTTCAATGGGACGGAGC
GGGTGCGGTTCCTGGACAGATACTTCTATAACCAGGAGGAGTCCGTGCGC
TTCGACAGCGACGTGGGGGAGTACCGGGCGGTGACGGAGCTGGGGCGGCC
TGACGCTGAGTACTGGAACAGCCAGAAGGACCTCCTGGAAGACAGGCGGG
CCGCGGTGGACACCTACTGCAGACACAACTACGGGGTTGGTG
>DRB1_16_03
ATGGTGTGTCTGAAGCTCCCTGGAGGCTCCTGCATGACAGCGCTGACAGT
GACACTGATGGTGCTGAGCTCCCCACTGGCTTTGGCTGGGGACACCCGAC
CACGTTTCCTGTGGCAGCCTAAGAGGGAGTGTCATTTCTTCAATGGGACG
GAGCGGGTGCGGTTCCTGGACAGATACTTCTATAACCAGGAGGAGTCCGT
GCGCTTCGACAGCGACGTGGGGGAGTACCGGGCGGTGACGGAGCTGGGGC
GGCCTGACGCTGAGTACTGGAACAGCCAGAAGGACTTCCTGGAAGACAGG
GCCGCCGCGGTGGACACCTACTGCAGACACAACTACGGGGTTGGTGAGAG
CTTCACAGTGCAGCGGCGAGTCCAACCTAAGGTGACTGTATATCCTTCAA
AGACCCAGCCCCTGCAGCACCACAACCTCCTGGTCTGCTCTGTGAGTGGT
TTCTATCCAGGCAGCATTGAAGTCAGGTGGTTCCTGAACGGCCAGGAAGA
GAAGGCTGGGATGGTGTCCACAGGCCTGATCCAGAATGGAGACTGGACCT
TCCAGACCCTGGTGATGCTGGAAACAGTTCCTCGAAGTGGAGAGGTTTAC
ACCTGCCAAGTGGAGCACCCAAGCGTGACAAGCCCTCTCACAGTGGAATG
GAGAGCACGGTCTGAATCTGCACAGAGCAAGATGCTGAGTGGAGTCGGGG
GCTTTGTGCTGGGCCTGCTCTTCCTTGGGGCCGGGCTGTTCATCTACTTC
AGGAATCAGAAAGGACACTCTGGACTTCAGCCAAC
>DRB1_16_04
CACGTTTCCTGTGGCAGCCTAAGAGGGAGTGTCATTTCTTCAATGGGACG
GAGCGGGTGCGGTTCCTGGACAGATACTTCTATAACCAGGAGGAGTCCGT
GCGCTTCGACAGCGACGTGGGGGAGTACCGGGCGGTGACGGAGCTGGGGC
GGCCTGACGCTGAGTACTGGAACAGCCAGAAGGACTTCCTGGAAGACAGG
CGGGCCCTGGTGGACACCTACTGCAGACACAACTACGGGGTTGGTGAGAG
CTTCACGGTGCAGCGGCGAGTCCAACCTAAGGTGACTGTATATCCTTCAA
AGACCCAGCCCCTGCAGCACCACAACCTCCTGGTCTGCTCTGTGAGTGGT
TTCTATCCAGGCAGCATTGAAGTCAGGTGGTTCCTGAACGGCCAGGAAGA
GAAGGCTGGGATGGTGTCCACAGGCCTGATCCAGAATGGAGACTGGACCT
TCCAGACCCTGGTGATGCTGGAAACAGTTCCTCGAAGTGGAGAGGTTTAC
ACCTGCCAAGTGGAGCACCCAAGCGTGACAAGCCCTCTCACAGTGGAAT
>DRB1_16_05_01
CTGTGGCAGCCTAAGAGGGAGTGTCATTTCTTCAATGGGACGGAGCGGGT
GCGGTTCCTGGACAGATACTTCTATAACCAGGAGGAGTCCGTGCGCTTCG
ACAGCGACGTGGGGGAGTACCGGGCGGTGACGGAGCTGGGGCGGCCTGAC
GCTGAGTACTGGAACAGCCAGAAGGACATCCTGGAAGACAGGCGCGCCGC
GGTGGACACCTACTGCAGACACAACTACGGGGTTGGTGAG
>DRB1_16_05_02
CACGTTTCCTGTGGCAGCCTAAGAGGGAGTGTCATTTCTTCAATGGGACG
GAGCGGGTGCGGTTCCTGGACAGATACTTCTATAACCAGGAGGAGTCCGT
GCGCTTCGACAGCGACGTGGGGGAGTACCGGGCGGTGACGGAGCTGGGGC
GGCCTGACGCTGAGTACTGGAACAGCCAGAAGGACATCCTGGAGGACAGG
CGCGCCGCGGTGGACACCTACTGCAGACACAACTACGGGGTTGGTGAGAG
CTTCACAGTGCAGCGGCGAG
>DRB1_16_07
CACGTTTCCTGTGGCAGCCTAAGAGGGAGTGTCATTTCTTCAATGGGACG
GAGCGGGTGCGGTTCCCGGACAGATACTTCTATAACCAGGAGGAGTCCGT
GCGCTTCGACAGCGACGTGGGGGAGTACCGGGCGGTGACGGAGCTGGGGC
GGCCTGACGCTGAGTACTGGAACAGCCAGAAGGACATCCTGGAAGACAGG
CGCGCCGCGGTGGACACCTACTGCAGACACAACTACGGGGTTGGTGAGAG
CTTCACAGTGCA
>DRB1_16_08
CACGTTTCCTGTGGCAGCCTAAGAGGGAGTGTCATTTCTTCAATGGGACG
GAGCGGGTGCGGTTCCTGGACAGATACTTCTATAACCAGGAGGAGAACGT
GCGCTTCGACAGCGACGTGGGGGAGTACCGGGCGGTGACGGAGCTGGGGC
GGCCTGACGCTGAGTACTGGAACAGCCAGAAGGACTTCCTGGAAGACAGG
CGCGCCGCGGTGGACACCTACTGCAGACACAACTACGGGGTTGGTGAGAG
CTTCACAGTGCAGCGGCGAG
>DRB1_16_09
CACGTTTCCTGTGGCAGCCTAAGAGGGAGTGTCATTTCTTCAATGGGACG
GAGCGGGTGCGGTTCCTGGACAGATACTTCTATAACCAGGAGGAGTCCGT
GCGCTTCGACAGCGACGTGGGGGAGTTCCGGGCGGTGACGGAGCTGGGGC
GGCCTGACGCTGAGTACTGGAACAGCCAGAAGGACTTCCTGGAAGACAGG
CGCGCCGCGGTGGACACCTACTGCAGACACAACTACGGGGTTGGTGAGAG
CTTCACAGTGCAGCGGCGAG
>DRB1_16_10
CACGTTTCCTGTGGCAGCCTAAGAGGGAGTGTCATTTCTTCAATGGGACG
GAGCGGGTGCGGTTCCTGGACAGATACTTCTATAACCAGGAGGAGTCCGT
GCGCTTCGACAGCGACGTGGGGGAGTTCCGGGCGGTGACGGAGCTGGGGC
GGCCTGACGCTGAGTACTGGAACAGCCAGAAGGACCTCCTGGAAGACAGG
CGCGCCGCGGTGGACACCTACTGCAGACACAACTACGGGGTTGGTGAGAG
CTTCACAGTGCAGCGGCGAG
>DRB1_16_11
CACGTTTCCTGTGGCAGCCTAAGAGGAAGTGTCATTTCTTCAATGGGACG
GAGCGGGTGCGGTTCCTGGACAGATACTTCTATAACCAGGAGGAGTCCGT
GCGCTTCGACAGCGACGTGGGGGAGTACCGGGCGGTGACGGAGCTGGGGC
GGCCTGACGCTGAGTACTGGAACAGCCAGAAGGACCTCCTGGAAGACAGG
CGCGCCGCGGTGGACACCTACTGCAGACACAACTACGGGGTTGGTGAGAG
CTTCACAGTGCAGCGGCGAG
>DRB1_16_12
CACGTTTCCTGTGGCAGCCTAAGAAGGAGTGTCATTTCTTCAATGGGACG
GAGCGGGTGCGGTTCCTGGACAGATACTTCTATAACCAGGAGGAGTCCGT
GCGCTTCGACAGCGACGTGGGGGAGTACCGGGCGGTGACGGAGCTGGGGC
GGCCTGACGCTGAGTACTGGAACAGCCAGAAGGACCTCCTGGAAGACAGG
CGCGCCGCGGTGGACACCTACTGCAGACACAACTACGGGGTTGGTGAGAG
CTTCACAGTGCAGCGGCGAG
>DRB1_16_13N
CACGTTTCCTGTGGCAGCCTAAGAGGGAGTGTCATTTCTTCAATGGGACG
GAGCGGGTGCGGTTCCTGGACAGATACTTCTATAACCAGGAGGAGTCCGT
GCGCTTCGACAGCGACGTGGGGGAGTACCGGGCGGTGACGTAGCTGGGGC
GGCCTGACGCTGAGTACTGGAACAGCCAGAAGGACTTCCTGGAAGACAGG
CGCGCCGCGGTGGACACCTACTGCAGACACAACTACGGGGTTGGTGAGAG
CTTCACAGTGCAGCGGCGAG
>DRB1_16_14
CACGTTTCCTGTGGCAGCCTAAGAGGGAGTGTCATTTCTTCAATGGGACG
GAGCGGGTGCGGTTCCTGGACAGATACTTCTATAACCAGGAGGAGTCCGT
GCGCTTCGACAGCGACGTGGGGGAGTACCGGGCGGTGACGGAGCTGGGGC
GGCCTGAAGCTGAGTACTGGAACAGCCAGAAGGACCTCCTGGAAGACAGG
CGCGCCGCGGTGGACACCTACTGCAGACACAACTACGGGGTTGGTGAGAG
CTTCACAGTGCAGCGGCGAG
>DRB1_16_15
CACGTTTCCTGTGGCAGCCTAAGAGGGAGTGTCATTTCTTCAATGGGACG
GAGCGGGTGCGGTTCCTGGACAGATACTTCTATAACCAGGAGGAGTCCGT
GCGCTTCGACAGCGACGTGGGGGAGTACCGGGCGGTGACGGAGCTGGGGC
GGCCTGACGCTGAGTACTGGAACAGCCAGAAGGACTTCCTGGAAGACAGG
CGCGCCGCGGTGGACACCTACTGCAGACACAACTACGGGGTTGTGGAGAG
CTTCACAGTGCAGCGGCGAG
>DRB1_16_16
CACGTTTCCTGTGGCAGCCTAAGAGGGAGTGTCATTTCTTCAATGGGACG
GAGCGGGTGCGGTTCCTGGACAGATACTTCTATAACCAGGAGGAGTCCGT
GCGCTTCGACAGCGACGTGGGGGAGTACCGGGCGGTGACGGAGCTGGGGC
GGCCTGATGAGGAGTACTGGAACAGCCAGAAGGACCTCCTGGAAGACAGG
CGCGCCGCGGTGGACACCTACTGCAGACACAACTACGGGGTTGGTGAGAG
CTTCACAGTGCAGCGGCGAG
>DRB1_16_17
CACGTTTCCTGTGGCAGCCTAAGAGGGAGTGTAATTTCTTCAATGGGACG
GAGCGGGTGCGGTTCCTGGACAGATACTTCTATAACCAGGAGGAGTCCGT
GCGCTTCGACAGCGACGTGGGGGAGTACCGGGCGGTGACGGAGCTGGGGC
GGCCTGACGCTGAGTACTGGAACAGCCAGAAGGACCTCCTGGAAGACAGG
CGCGCCGCGGTGGACACCTACTGCAGACACAACTACGGGGTTGGTGAGAG
CTTCACAGTGCAGCGGCGAG
>DRB1_16_18
CACGTTTCCTGTGGCAGCCTAAGAGGGAGTGTCATTTCTTCAATGGGACG
GAGCGGGTGCGGTTCCTGGACAGATACTTCTATAACCAGGAGGAGTCCGT
GCGCTTCGACAGCGACGTGGGGGAGTACCGGGCGGTGACGGAGCTGGGGC
GGCCTGACGCTGAGTACTGGAACAGCCAGAAGGACCTCCTGGAAGACAGG
CGGGCCCTGGTGGACACCTACTGCAGACACAACTACGGGGTTGGTGAGAG
CTTCACAGTGCAGCGGCGAG
>DRB2_01_01
ATGGTGTGTCTCAGGCTGCCTGGCTGGAGGCTCTTGCATGGCACCTCTGA
CAGTGACACTGATGGTGCTGAGCTCCCCACTGGCTTTGGCTGTGGGCACC
CGACTCCAACCTAAGGGGACTATGTATCCTGCAAAGACCCAGCCCCTGCC
TCACAGCAACCTCCTGGTCTGCTGTGTGAGTGGTTTCTATCCAGGCAGCA
TTGAAGTCAGGTGGTTCCGGAATGGTCAGGAAGAGAAGGCTGCGGTGGTC
TCCATAGGCCTGATCCAGAATGGAGACTGGACTTTCCAGACCCTGGTGAT
GCTGGAAACAGTTCCTCGGAGTGGAGGAGCATCCAAGCATGACGAGCCCT
CTCACAGTGCAATGGAGAGCACGGTCTGAATCTGCACAGAGCAAGATGCT
GAGTGGAGTCGGGGGCTTCGTGCTGGGCCTGCTCTTCCTTGGGACCGGGC
TCTTCATCTACTTCAAGAATCAGAAAGGACACTCTGGACTTCAGCCAAAA
GGACTGCAGCTGA
>DRB3_01_01_02_01
ATGGTGTGTCTGAAGCTCCCTGGAGGCTCCAGCTTGGCAGCGTTGACAGT
GACACTGATGGTGCTGAGCTCCCGACTGGCTTTCGCTGGGGACACCCGAC
CACGTTTCTTGGAGCTGCGTAAGTCTGAGTGTCATTTCTTCAATGGGACG
GAGCGGGTGCGGTACCTGGACAGATACTTCCATAACCAGGAGGAGTTCCT
GCGCTTCGACAGCGACGTGGGGGAGTACCGGGCGGTGACGGAGCTGGGGC
GGCCTGTCGCCGAGTCCTGGAACAGCCAGAAGGACCTCCTGGAGCAGAAG
CGGGGCCGGGTGGACAATTACTGCAGACACAACTACGGGGTTGGTGAGAG
CTTCACAGTGCAGCGGCGAGTCCATCCTCAGGTGACTGTGTATCCTGCAA
AGACCCAGCCCCTGCAGCACCACAACCTCCTGGTCTGCTCTGTGAGTGGT
TTCTATCCAGGCAGCATTGAAGTCAGGTGGTTCCGGAACGGCCAGGAAGA
GAAGGCTGGGGTGGTGTCCACGGGCCTGATCCAGAATGGAGACTGGACCT
TCCAGACCCTGGTGATGCTAGAAACAGTTCCTCGGAGTGGAGAGGTTTAC
ACTTGCCAAGTGGAGCACCCAAGCGTAACGAGCGCTCTCACAGTGGAATG
GAGAGCACGGTCTGAATCTGCACAGAGCAAGATGCTGAGTGGAGTCGGGG
GCTTTGTGCTGGGCCTGCTCTTCCTTGGGGCCGGGCTGTTCATCTACTTC
AGGAATCAGAAAGGACACTCTGGACTTCAGCCAACAGGATTCCTGAGCTG
A
>DRB3_01_01_02_02
ATGGTGTGTCTGAAGCTCCCTGGAGGCTCCAGCTTGGCAGCGTTGACAGT
GACACTGATGGTGCTGAGCTCCCGACTGGCTTTCGCTGGGGACACCCGAC
CACGTTTCTTGGAGCTGCGTAAGTCTGAGTGTCATTTCTTCAATGGGACG
GAGCGGGTGCGGTACCTGGACAGATACTTCCATAACCAGGAGGAGTTCCT
GCGCTTCGACAGCGACGTGGGGGAGTACCGGGCGGTGACGGAGCTGGGGC
GGCCTGTCGCCGAGTCCTGGAACAGCCAGAAGGACCTCCTGGAGCAGAAG
CGGGGCCGGGTGGACAATTACTGCAGACACAACTACGGGGTTGGTGAGAG
CTTCACAGTGCAGCGGCGAGTCCATCCTCAGGTGACTGTGTATCCTGCAA
AGACCCAGCCCCTGCAGCACCACAACCTCCTGGTCTGCTCTGTGAGTGGT
TTCTATCCAGGCAGCATTGAAGTCAGGTGGTTCCGGAACGGCCAGGAAGA
GAAGGCTGGGGTGGTGTCCACGGGCCTGATCCAGAATGGAGACTGGACCT
TCCAGACCCTGGTGATGCTAGAAACAGTTCCTCGGAGTGGAGAGGTTTAC
ACTTGCCAAGTGGAGCACCCAAGCGTAACGAGCGCTCTCACAGTGGAATG
GAGAGCACGGTCTGAATCTGCACAGAGCAAGATGCTGAGTGGAGTCGGGG
GCTTTGTGCTGGGCCTGCTCTTCCTTGGGGCCGGGCTGTTCATCTACTTC
AGGAATCAGAAAGGACACTCTGGACTTCAGCCAACAGGATTCCTGAGCTG
A
>DRB3_01_01_03
GGGGACACCCGACCACGTTTCTTGGAGCTGCGTAAGTCTGAGTGTCATTT
CTTCAATGGGACGGAGCGGGTGCGGTACCTGGACAGATACTTCCATAACC
AGGAGGAGTTCCTGCGCTTCGACAGCGACGTGGGGGAGTACCGGGCGGTG
ACGGAGCTGGGGCGGCCTGTTGCCGAGTCCTGGAACAGCCAGAAGGACCT
CCTGGAGCAGAAGCGGGGCCGGGTGGACAATTACTGCAGACACAACTACG
GGGTTGGTGAGAGC
>DRB3_01_01_04
CACGTTTCTTGGAGCTGCGTAAGTCTGAGTGTCATTTCTTCAATGGGACG
GAGCGGGTGCGGTACCTGGACAGATACTTCCATAACCAGGAGGAGTTCCT
GCGCTTCGACAGCGACGTGGGGGAGTACCGGGCGGTGACGGAGCTGGGGC
GGCCTGTCGCCGAGTCCTGGAACAGCCAGAAGGACCTCCTGGAGCAGAAG
CGGGGCCGGGTGGACAATTACTGCAGACACAACTACGGAGTTGGTG
>DRB3_01_01_05
CACGTTTCTTGGAGCTGCGTAAGTCTGAGTGTCATTTCTTCAATGGGACG
GAGCGGGTGCGGTACCTGGACAGATACTTTCATAACCAGGAGGAGTTCCT
GCGCTTCGACAGCGACGTGGGGGAGTACCGGGCGGTGACGGAGCTGGGGC
GGCCTGTCGCCGAGTCCTGGAACAGCCAGAAGGACCTCCTGGAGCAGAAG
CGGGGCCGGGTGGACAATTACTGCAGACACAACTACGGGGTTGGTGAGAG
CTTCACAGTGCAGCGGCGAG
>DRB3_01_02
GGGGACACCCGACCACGTTTCTTGGAGCTGTGTAAGTCTGAGTGTCATTT
CTTCAATGGGACGGAGCGGGTGCGGTACCTGGACAGATACTTCCATAACC
AGGAGGAGTTCCTGCGCTTCGACAGCGACGTGGGGGAGTACCGGGCGGTG
ACGGAGCTGGGGCGGCCTGTCGCCGAGTCCTGGAACAGCCAGAAGGACCT
CCTGGAGCAGAAGCGGGGCCGGGTGGACAATTACTGCAGACACAACTACG
GGGTTGGTGAGAGC
>DRB3_01_03
CACGTTTCTTGGAGCTGCGTAAGTCTGAGTGTCATTTCTTCAATGGGACG
GAGCGGGTGCGGTACCTGGAGAGATACTTCCATAACCAGGAGGAGTTCCT
GCGCTTCGACAGCGACGTGGGGGAGTACCGGGCGGTGACGGAGCTGGGGC
GGCCTGTCGCCGAGTCCTGGAACAGCCAGAAGGACCTCCTGGAGCAGAAG
CGGGGCCGGGTGGACAATTACTGCAGACACAACTACGGGGTTGGTGAGAG
C
>DRB3_01_04
CACGTTTCTCGGAGCTGCGTAAGTCTGAGTGTCATTTCTTCAATGGGACG
GAGCGGGTGCGGTACCTGGACAGATACTTCCATAACCAGGAGGAGTTCCT
GCGCTTCGACAGCGACGTGGGGGAGTACCGGGCGGTGACGGAGCTGGGGC
GGCCTGTCGCCGAGTCCTGGAACAGCCAGAAGGACCTCCTGGAGCAGAAG
CGGGGCCGGGTGGACAATTACTGCAGACACAACTACGGGGTTGGTGAGAG
CTTCACA
>DRB3_01_05
CACGTTTCTTGGAGCTGCGTAAGTCTGAGTGTCATTTCTTCAATGGGACG
GAGCGGGTGCGGTACCTGAACAGATACTTCCATAACCAGGAGGAGTTCCT
GCGCTTCGACAGCGACGTGGGGGAGTACCGGGCGGTGACGGAGCTGGGGC
GGCCTGTCGCCGAGTCCTGGAACAGCCAGAAGGACCTCCTGGAGCAGAAG
CGGGGCCGGGTGGACAATTACTGCAGACACAACTACGGGGTTGGTGAGAG
CTTCACAGTGCAGCGGCG
>DRB3_01_06
CACGTTTCTTGGAGCTGCGTAAGTCTGAGTGTCATTTCTTCAATGGGACG
GAGCGGGTGCGGTACCTGGACAGATACTTCCATAACCAGGAGGAGTTCGT
GCGCTTCGACAGCGACGTGGGGGAGTACCGGGCGGTGACGGAGCTGGGGC
GGCCTGTCGCCGAGTCCTGGAACAGCCAGAAGGACCTCCTGGAGCAGAAG
CGGGGCCGGGTGGACAATTACTGCAGACACAACTACGGGGTTGGTG
>DRB3_01_07
CACGTTTCTTGGAGCTGCGTAAGTCTGAGTGTCATTTCTTCAATGGGACG
GAGCGGGTGCGGTACCTGGACAGATACTTCCATAACCAGGAGGAGTACGC
GCGCTTCGACAGCGACGTGGGGGAGTACCGGGCGGTGAGGGAGCTGGGGC
GGCCTGATGCCGAGTACTGGAACAGCCAGAAGGACCTCCTGGAGCAGAAG
CGGGGCCAGGTGGACAATTACTGCAGACACAACTACGGGGTTGGTG
>DRB3_01_08
CACGTTTCTTGGAGCTGCGTAAGTCTGAGTGTCATTTCTTCAATGGGACG
GAGCGGGTGCGGTACCTGGACAGATACTTCCATAACCAGGAGGAGAACGT
GCGCTTCGACAGCGACGTGGGGGAGTACCGGGCGGTGACGGAGCTGGGGC
GGCCTGTCGCCGAGTCCTGGAACAGCCAGAAGGACCTCCTGGAGCAGAAG
CGGGGCCGGGTGGACAATTACTGCAGACACAACTACGGGGTTGGTGAGAG
CTTCACAGTGCAGCGG
>DRB3_01_09
CACGTTTCTTGGAGCTGCGTAAGTCTGAGTGTCATTTCTTCAATGGGACG
GAGCGGGTGCGGTTCCTGGAGAGACACTTCCATAACCAGGAGGAGTACGC
GCGCTTCGACAGCGACGTGGGGGAGTACCGGGCGGTGACGGAGCTGGGGC
GGCCTGTCGCCGAGTCCTGGAACAGCCAGAAGGACCTCCTGGAGCAGAAG
CGGGGCCGGGTGGACAATTACTGCAGACACAACTACGGGGTTGGTGAGAG
CTTCACAGTGCAGCGG
>DRB3_01_10
CACGTTTCTTGGAGCTGCGTAAGTCTGAGTGTCATTTCTTCAATGGGACG
GAGCGGGTGCGGTACCTGGACAGATACTTCCATAACCAGGAGGAGTTCCT
GAGCTTCGACAGCGACGTGGGGGAGTACCGGGCGGTGACGGAGCTGGGGC
GGCCTGTCGCCGAGTCCTGGAACAGCCAGAAGGACCTCCTGGAGCAGAAG
CGGGGCCGGGTGGACAATTACTGCAGACACAACTACGGGGTTGGTG
>DRB3_01_11
CACGTTTCTTGGAGCTGCGTAAGTCTGAGTGTCATTTCTTCAATGGGACG
GAGCGGGTGCGGTACCTGGACATATACTTCCATAACCAGGAGGAGTTCCT
GCGCTTCGACAGCGACGTGGGGGAGTACCGGGCGGTGACGGAGCTGGGGC
GGCCTGTCGCCGAGTCCTGGAACAGCCAGAAGGACCTCCTGGAGCAGAAG
CGGGGCCGGGTGGACAATTACTGCAGACACAACTACGGGGTTGGTGAGAG
CTTCACAGTGCAGCGGCGAG
>DRB3_01_12
CACGTTTCTTGGAGCTGCGTAAGTCTGAGTGTCATTTCTTCAATGGGACG
GAGCGGGTGCGGTACCTGGACAGATACTTCCATAACCAGGAGGAGTTCCT
GCGCTTCGACAGCGACGTGGGGGAGTACCGGGCGGTGACGGAGCTGGGGC
GGCCTGTCGCCGAGTCCTGGAACAGCCAGAAGGACCTCCTGGAGCAGAAG
CGGGGCCGGGTGGACAATTACTGCAGACACAACTACCGGGTTGGTGAGAG
CTTCACAGTGCAGCGGCGAG
>DRB3_01_13
CACGTTTCTTGGAGCTGCGTAAGTCTGAGTGTCATTTCTTCAATGGGACG
GAGCGGGTGCGGTACCTGGACAGATACTTCCATAACCAGGAGGAGCTCCT
GCGCTTCGACAGCGACGTGGGGGAGTACCGGGCGGTGACGGAGCTGGGGC
GGCCTGTCGCCGAGTCCTGGAACAGCCAGAAGGACCTCCTGGAGCAGAAG
CGGGGCCGGGTGGACAATTACTGCAGACACAACTACGGGGTTGGTGAGAG
CTTCACAGTGCAGCGGCGAG
>DRB3_01_14
CACGTTTCTTGGAGTACTCTACGTCTGAGTGTCATTTCTTCAATGGGACG
GAGCGGGTGCGGTACCTGGACAGATACTTCCATAACCAGGAGGAGTTCCT
GCGCTTCGACAGCGACGTGGGGGAGTACCGGGCGGTGACGGAGCTGGGGC
GGCCTGTCGCCGAGTCCTGGAACAGCCAGAAGGACCTCCTGGAGCAGAAG
CGGGGCCGGGTGGACAATTACTGCAGACACAACTACGGGGTTGGTGAGAG
CTTCACAGTGCAGCGGCGAG
>DRB3_02_01
ATGGTGTGTCTGAAGCTCCCTGGAGGCTCCAGCTTGGCAGCGTTGACAGT
GACACTGATGGTGCTGAGCTCCCGACTGGCTTTCGCTGGGGACACCCGAC
CACGTTTCTTGGAGCTGCTTAAGTCTGAGTGTCATTTCTTCAATGGGACG
GAGCGGGTGCGGTTCCTGGAGAGACACTTCCATAACCAGGAGGAGTACGC
GCGCTTCGACAGCGACGTGGGGGAGTACCGGGCGGTGAGGGAGCTGGGGC
GGCCTGATGCCGAGTACTGGAACAGCCAGAAGGACCTCCTGGAGCAGAAG
CGGGGCCAGGTGGACAATTACTGCAGACACAACTACGGGGTTGTGGAGAG
CTTCACAGTGCAGCGGCGAGTCCATCCTCAGGTGACTGTGTATCCTGCAA
AGACCCAGCCCCTGCAGCACCACAACCTCCTGGTCTGCTCTGTGAGTGGT
TTCTATCCAGGCAGCATTGAAGTCAGGTGGTTCCGGAACGGCCAGGAAGA
GAAGGCTGGGGTGGTGTCCACGGGCCTGATCCAGAATGGAGACTGGACCT
TCCAGACCCTGGTGATGCTAGAAACATTTCCTCGGAGTGGAGAGGTTTAC
ACCTGCCAAGTGGAGCACCCAAGCGTAACGAGCCCTCTCACAGTGGAATG
GAGTGCACGGTCTGAATCTGCACAGAGCAAGATGCTGAGTGGAGTCGGGG
GCTTCGTGCTGGGCCTGCTCTTCCTTGGGGCCGGGCTGTTCATCTACTTC
AGGAATCAGAAAGGACACTCTGGACTTCAGCCAACAGGATTCCTGAGCTG
A
>DRB3_02_02_01
ATGGTGTGTCTGAAGCTCCCTGGAGGCTCCAGCTTGGCAGCGTTGACAGT
GACACTGATGGTGCTGAGCTCCCGACTGGCTTTCGCTGGGGACACCCGAC
CACGTTTCTTGGAGCTGCTTAAGTCTGAGTGTCATTTCTTCAATGGGACG
GAGCGGGTGCGGTTCCTGGAGAGACACTTCCATAACCAGGAGGAGTACGC
GCGCTTCGACAGCGACGTGGGGGAGTACCGGGCGGTGAGGGAGCTGGGGC
GGCCTGATGCCGAGTACTGGAACAGCCAGAAGGACCTCCTGGAGCAGAAG
CGGGGCCAGGTGGACAATTACTGCAGACACAACTACGGGGTTGGTGAGAG
CTTCACAGTGCAGCGGCGAGTCCATCCTCAGGTGACTGTGTATCCTGCAA
AGACCCAGCCCCTGCAGCACCACAACCTCCTGGTCTGCTCTGTGAGTGGT
TTCTATCCAGGCAGCATTGAAGTCAGGTGGTTCCGGAACGGCCAGGAAGA
GAAGGCTGGGGTGGTGTCCACGGGCCTGATCCAGAATGGAGACTGGACCT
TCCAGACCCTGGTGATGCTAGAAACAGTTCCTCGGAGTGGAGAGGTTTAC
ACCTGCCAAGTGGAGCACCCAAGCGTAACGAGCCCTCTCACAGTGGAATG
GAGTGCACGGTCTGAATCTGCACAGAGCAAGATGCTGAGTGGAGTCGGGG
GCTTTGTGCTGGGCCTGCTCTTCCTTGGGGCCGGGCTGTTCATCTACTTC
AGGAATCAGAAAGGACACTCTGGACTTCAGCCAACAGGATTCCTGAGCTG
A
>DRB3_02_02_02
CACGTTTCTTGGAGCTGCTTAAGTCTGAGTGTCATTTCTTCAATGGGACG
GAGCGGGTGCGGTTCCTGGAGAGACACTTCCATAACCAGGAGGAGTACGC
GCGCTTCGACAGCGACGTGGGGGAGTACCGGGCGGTGAGGGAGCTGGGGC
GGCCTGATGCCGAGTACTGGAACAGCCAGAAGGACCTCCTGGAGCAGAAG
CGGGGCCAGGTGGACAACTACTGCAGACACAACTACGGGGTTGGTG
>DRB3_02_02_03
CACGTTTCTTGGAGCTGCTTAAGTCTGAGTGTCATTTCTTCAATGGGACG
GAGCGGGTGCGGTTCCTGGAGAGACACTTCCATAACCAGGAGGAGTACGC
GCGCTTCGACAGCGACGTGGGGGAGTACCGGGCGGTGAGGGAGCTGGGGC
GGCCTGATGCCGAGTACTGGAACAGCCAGAAGGACCTCCTGGAGCAGAAG
CGGGGCCAGGTGGACAATTACTGCAGGCACAACTACGGGGTTGGTGAGAG
CTTCACAGTGCAGCGGCGAG
>DRB3_02_02_04
CACGTTTCTTGGAGCTGCTTAAGTCTGAGTGTCATTTCTTCAATGGGACG
GAGCGGGTGCGGTTCCTGGAGAGACACTTCCATAACCAGGAGGAGTACGC
GCGCTTCGACAGCGACGTGGGGGAGTACCGGGCGGTGAGGGAGCTGGGGC
GGCCTGATGCGGAGTACTGGAACAGCCAGAAGGACCTCCTGGAGCAGAAG
CGGGGCCAGGTGGACAATTACTGCAGACACAACTACGGGGTTGGTGAGAG
CTTCACAGTGCAGCGGCGAG
>DRB3_02_02_05
CACGTTTCTTGGAGCTGCTTAAGTCTGAGTGTCATTTCTTCAATGGGACG
GAGCGGGTGCGGTTCCTGGAGAGACACTTCCATAACCAGGAGGAGTACGC
GCGCTTCGACAGCGACGTGGGTGAGTACCGGGCGGTGAGGGAGCTGGGGC
GGCCTGATGCCGAGTACTGGAACAGCCAGAAGGACCTCCTGGAGCAGAAG
CGGGGCCAGGTGGACAATTACTGCAGACACAACTACGGGGTTGGTGAGAG
CTTCACAGTGCAGCGGCGAG
>DRB3_02_03
TTGGAGCTGCTTAAGTCTGAGTGTCATTTCTTCAATGGGACGGAGCGGGT
GCGGTTCCTGGAGAGACACTTCCATAACCAGGAGGAGTCCGTGCGCTTCG
ACAGCGACGTGGGGGAGTACCGGGCGGTGAGGGAGCTGGGGCGGCCTGAT
GCCGAGTACTGGAACAGCCAGAAGGACCTCCTGGAGCAGAAGCGGGGCCA
GGTGGACAATTACTGCAGACACAACTACGGGGTTGGTGAGA
>DRB3_02_04
CACGTTTCTTGGAGCTGCTTAAGTCTGAGTGTCATTTCTTCAATGGGACG
GAGCGGGTGCGGTTCCTGGAGAGACACTTCCATAACCAGGAGGAGTACGC
GCGCTTCGACAGCGACGTGGGGGAGTACCGGGCGGTGAGGGAGCTGGGGC
GGCCTGATGCCGAGTACTGGAACAGCCAGAAGGACCTCCTGGAGCAGAAG
CGGGGCCGGGTGGACAACTACTGCAGACACAACTACGGGGTTGTGGAGAG
CTTCACAGTGCAGCGGCGAG
>DRB3_02_05
CGTTTCTTGGAGCTGCTTAAGTCTGAGTGTCATTTCTTCAATGGGACGGA
GCGGGTGCGGTTCCTGGAGAGATACTTCCATAACCAGGAGGAGTACGCGC
GCTTCGACAGCGACGTGGGGGAGTACCGGGCGGTGAGGGAGCTGGGGCGG
CCTGATGCCGAGTACTGGAACAGCCAGAAGGACCTCCTGGAGCAGAAGCG
GGGCCAGGTGGACAATTACTGCAGACACAACTACGGGGTTGGTGAGAGCT
TCACAGTGCAG
>DRB3_02_06
CACGTTTCTTGGAGCTGCTTAAGTCTGAGTGTCATTTCTTCAATGGGACG
GAGCGGGTGCGGTTCCTGGAGAGACACTTCCATAACCAGGAGGAGAACGC
GCGCTTCGACAGCGACGTGGGGGAGTACCGGGCGGTGAGGGAGCTGGGGC
GGCCTGATGCCGAGTACTGGAACAGCCAGAAGGACCTCCTGGAGCAGAAG
CGGGGCCAGGTGGACAATTACTGCAGACACAACTACGGGGTTGGTG
>DRB3_02_07
TTGGAGCTGCTTAAGTCTGAGTGTCATTTCTTCAATGGGACGGAGCGGGT
GCGGTTCCTGGAGAGACACTTCCATAACCAGGAGGAGTACGCGCGCTTCG
ACAGCGACGTGGGGGAGTACCGGGCGGTGAGGGAGCTGGGGCGGCCTGTC
GCCGAGTACTGGAACAGCCAGAAGGACCTCCTGGAGCAGAAGCGGGGCCA
GGTGGACAATTACTGCAGACACAACTACGGGGTTGGTGAGAG
>DRB3_02_08
CACGTTTCTTGGAGCTGCTTAAGTCTGAGTGTCATTTCTTCAATGGGACG
GAGCGGGTGCGGTTCCTGGAGAGACACTTCCATAACCAGGAGGAGTACGC
GCGCTTCGACAGCGACGTGGGGGAGTACCGGGCGGTGAGGGAGCTGGGGC
GGCCTAGCGCCGAGTACTGGAACAGCCAGAAGGACCTCCTGGAGCAGAAG
CGGGGCCAGGTGGACAATTACTGCAGACACAACTACGGGGTTGGTG
>DRB3_02_09
CACGTTTCTTGGAGCTGCTTAAGTCTGAGTGTCATTTCTTCAATGGGACG
GAGCGGGTGCGGTTCCTGGAGAGACACTTCCATAACCAGGAGGAGTACGC
GCGCTTCGACAGCGACGTGGGGGAGTACCGGGCGGTGACGGAGCTGGGGC
GGCCTGTCGCCGAGTCCTGGAACAGCCAGAAGGACCTCCTGGAGCAGAAG
CGGGGCCAGGTGGACAATTACTGCAGACACAACTACGGGGTTGGTGAGAG
CTTCACAGTGCAGCGGCGAG
>DRB3_02_10
GGGGACACCCGACCACGTTTCTTGGAGCTGCTTAAGTCTGAGTGTCATTT
CTTCAATGGGACGGAGCGGGTGCGGTTCCTGGAGAGACACTTCCATAACC
AGGAGGAGTACGCGCGCTTCGACAGCGACGTGGGGGAGTACCGGGCGGTG
ACGGAGCTGGGGCGGCCTGATGCCGAGTACTGGAACAGCCAGAAGGACCT
CCTGGAGCAGAAGCGGGGCCAGGTGGACAATTACTGCAGACACAACTACG
GGGTTGGTGAGAGCTTCACAGTGCAGCGGCGAGTCCATCCTCAGGTGACT
GTGTATCCTGCAAAGACCCAGCCCCTGCAGCACCACAACCTCCTGGTCTG
CTCTGTGAGTGGTTTCTATCCAGGCAGCATTGAAGTCAGGTGGTTCCGGA
ACGGCCAGGAAGAGAAGGCTGGGGTGGTGTCCACGGGCCTGATCCAGAAT
GGAGACTGGACCTTCCAGACCCTGGTGATGCTAGAAACAGTTCCTCGGAG
TGGAGAGGTTTACACCTGCCAAGTGGAGCACCCAAGCGTAACGAGCCCTC
TCACAGTGGAATGGAGTGCACGGTCTGAATCTGCACAGAGCAAGATGCTG
AGTGGAGTCGGGGGCTTTGTGCTGGGCCTGCTCTTCCTTGGGGCCGGGCT
GTTCATCTACTTCAGGAATCAGAAAGGACACTCTGGACTTCAGCCAACAG
GATTCCTGAGCTGA
>DRB3_02_11
GGGGACACCCGACCACGTTTCTTGGAGCTGCTTAAGTCTGAGTGTCATTT
CTTCAATGGGACGGAGCGGGTGCGGTTCCTGGAGAGACACTTCCATAACC
AGGAGGAGTACGCGCGCTTCGACAGCGACGTGGGGGAGTACCGGGCGGTG
AGGGAGCTGGGGCGGCCTGATGCCGAGTACTGGAACAGCCAGAAGGACAT
CCTGGAGCAGAAGCGGGGCCAGGTGGACAATTACTGCAGACACAACTACG
GGGTTGGTGAGAGCTTCACAGTGCAGCGGCGAGTCCATCCTCAGGTGACT
GTGTATCCTGCAAAGACCCAGCCCCTGCAGCACCACAACCTCCTGGTCTG
CTCTGTGAGTGGTTTCTATCCAGGCAGCATTGAAGTCAGGTGGTTCCGGA
ACGGCCAGGAAGAGAAGGCTGGGGTGGTGTCCACGGGCCTGATCCAGAAT
GGAGACTGGACCTTCCAGACCCTGGTGATGCTAGAAACAGTTCCTCGGAG
TGGAGAGGTTTACACCTGCCAAGTGGAGCACCCAAGCGTAACGAGCCCTC
TCACAGTGGAATGGAGTGCACGGTCTGAATCTGCACAGAGCAAGATGCTG
AGTGGAGTCGGGGGCTTTGTGCTGGGCCTGCTCTTCCTTGGGGCCGGGCT
GTTCATCTACTTCAGGAATCAGAAAGGACACTCTGGACTTCAGCCAACAG
GATTCCTGAGCTGA
>DRB3_02_12
CACGTTTCTTGCAGCTGCTTAAGTCTGAGTGTCATTTCTTCAATGGGACG
GAGCGGGTGCGGTTCCTGGAGAGACACTTCCATAACCAGGAGGAGTACGC
GCGCTTCGACAGCGACGTGGGGGAGTACCGGGCGGTGAGGGAGCTGGGGC
GGCCTGATGCCGAGTACTGGAACAGCCAGAAGGACCTCCTGGAGCAGAAG
CGGGGCCAGGTGGACAATTACTGCAGACACAACTACGGGGTTGGTGAGAG
CTTCACAGTGCAGCGGCGAG
>DRB3_02_13
CACGTTTCTTGGAGCTGCTTAAGTCTGAGTGTCATTTCTTCAATGGGACG
GAGCGGGTGCGGCTCCTGGAGAGACACTTCCATAACCAGGAGGAGTACGC
GCGCTTCGACAGCGACGTGGGGGAGTACCGGGCGGTGAGGGAGCTGGGGC
GGCCTGATGCCGAGTACTGGAACAGCCAGAAGGACCTCCTGGAGCAGAAG
CGGGGCCAGGTGGACAATTACTGCAGACACAACTACGGGGTTGGTGAGAG
CTTCACAGTGCAGCGGCGAG
>DRB3_02_14
CACGTTTCTTGGAGCTGCTTAAGTCTGAGTGTCATTTCTTCAATGGGACG
GAGCGGGTGCGGTTCCTGGAGAGACACTTCCATAACCAGGAGGAGTACGC
GCGCTTCGACAGCGACGTGGGGGAGTACCGGGCGGTGAGGGAGCTGGGGC
GGCCTGATGCCGAGTACTGGAACAGCCAGAAGGACCTCCTGGAGCAGAAG
CGGGGCCAGGTGGACAATTACTGCAGACACAACTACGGGGTTGCTGAGAG
CTTCACAGTGCAGCGGCGAG
>DRB3_02_15
CACGTTTCTTGGAGCTGCTTAAGTCTGAGTGTCATTTCTTCAATGGGACG
GAGCGGGTGCGGTTCCTGGAGAGACACTTCCATAACCAGGAGGAGTACGC
GCGCTTCGACAGCGACGTGGGGGAGTACCGGGCGGTGAGGGAGCTGGGGC
GGCCTGATGCCGAGTACTGGAACAGCCAGAAGGACCTCCTGGAGCAGAAG
CGGGGCCAGGTGGACACCTACTGCAGACACAACTACGGGGTTGGTGAGAG
CTTCACAGTGCAGCGGCGAG
>DRB3_02_16
CACGTTTCTTGGAGCTGCTTAAGTCTGAGTGTCATTTCTTCAATGGGACG
GAGCGGGTGCGGTTCCTGGAGAGACACTTCCATAACCAGGAGGAGTACGC
GCGCTTCGACAGCGACGTGGGGGAGTACCGGGCGGTGAGGGAGCTGGGGC
GGCCTGCTGCGGAGCACTGGAACAGCCAGAAGGACCTCCTGGAGCAGAAG
CGGGGCCAGGTGGACAATTACTGCAGACACAACTACGGGGTTGGTGAGAG
CTTCACAGTGCAGCGGCGAG
>DRB3_02_17
CACGTTTCTTGGAGCTGCTTAAGTCTGAGTGTCATTTCTTCAATGGGACG
GAGCGGGTGCGGTTCCTGGAGAGACACTTCCATAACCAGGAGGAGTACGC
GCGCTTCGACAGCGACGTGGGGGAGTACCGGGCGGTGAGGGAGCTGGGGC
GGCCTGATGCCGAGTACTGGAACAGCCAGAAGGACTTCCTGGAGCAGAAG
CGGGGCCAGGTGGACAATTACTGCAGACACAACTACGGGGTTGGTGAGAG
CTTCACAGTGCAGCGGCGAG
>DRB3_02_18
CACGTTTCTTGGAGCTGCTTAAGTCTGAGTGTCATTTCTTCAATGGGACG
GAGCGGGTGCGGTTCCTGGAGAGACACTTCCATAACCAGGAGGAGTACGC
GCGCTTCGACAGCGACGTGGGGGAGTACCGGGCGGTGAGGGAGCTGGGGC
GGCCTGATGAGGAGTACTGGAACAGCCAGAAGGACCTCCTGGAGCAGAAG
CGGGGCCAGGTGGACAATTACTGCAGACACAACTACGGGGTTGGTGAGAG
CTTCACAGTGCAGCGGCGAG
>DRB3_02_19
CACGTTTCTTGGAGCTGCTTAAGTCTGAGTGTCATTTCTTCAATGGGACG
GAGCGGGTGCGGTTCCTGGAGAGACACTTCCATAACCAGGAGGAGTACGC
GCGCTTCGACAGCGACGTGGGGGAGTACCGGGCGGTGAGGGAGCTGGGGC
GGCCTGATGCCGAGTCCTGGAACAGCCAGAAGGACCTCCTGGAGCAGAAG
CGGGGCCGGGTGGACAATTACTGCAGACACAACTACGGGGTTGGTGAGAG
CTTCACAGTGCAGCGGCGAG
>DRB3_02_20
CACGTTTCTTGGAGCTGCTTAAGTCTGAGTGTCATTTCTTCAATGGGACG
GAGCGGGTGCGGTTCCTGGAGAGACACTTCCATAACCAGGAGGAGAACGT
GCGCTTCGACAGCGACGTGGGGGAGTACCGGGCGGTGAGGGAGCTGGGGC
GGCCTGATGCCGAGTACTGGAACAGCCAGAAGGACCTCCTGGAGCAGAAG
CGGGGCCAGGTGGACAATTACTGCAGACACAACTACGGGGTTGGTGAGAG
CTTCACAGTGCAGCGGCGAGTCCATCCTCAGGTGACTGTGTATCCTGCAA
AGACCCAGCCCCTGCAGCACCACAACCTCCTGGTCTGCTCTGTGAGTGGT
TTCTATCCAGGCAGCATTGAAGTCAGGTGGTTCCGGAACGGCCAGGAAGA
GAAGGCTGGGGTGGTGTCCACGGGCCTGATCCAGAATGGAGACTGGACCT
TCCAGACCCTGGTGATGCTAGAAACAGTTCCTCGGAGTGGAGAGGTTTAC
ACCTGCCAAGTGGAGCACCCAAGCGTAACGAGCCCTCTCACAGTGGAATG
GA
>DRB3_02_21
CACGTTTCTTGGAGCTGCTTAAGTCTGAGTGTCATTTCTTCAATGGGACG
GAGCGGGTGCGGTTCCTGGAGAGACACTTCCATAACCAGGAGGAGTACGC
GCGCTTCGACAGCGACGTGGGGGAGTACCGGGCGGTGAGGGAGCTGGGGC
GGCCTGTCGCCGAGTCCTGGAACAGCCAGAAGGACCTCCTGGAGCAGAAG
CGGGGCCAGGTGGACAATTACTGCAGACACAACTACGGGGTTGGTGAGAG
CTTCACAGTGCAGCGGCGAG
>DRB3_02_22
CACGTTTCTTGGAGCTGCTTAAGTCTGAGTGTCATTTCTTCAATGGGACG
GAGCGGGTGCGGTTCCTGGAGAGACACTTCCATAACCAGGAGGAGTACGC
GCGCTTCGACAGCGACGTGGGGGAGTACCGGGCGGTGAGGGAGCTGGGGC
GGCCTGATGCCGAGTACTGGAACAGCCAGAAGGACCTCCTGGAGCAGAAG
CGGGGCCGGGTGGACAATTACTGCAGACACAACTACGGGGTTGGTGAGAG
CTTCACAGTGCAGCGGCGAG
>DRB3_02_23
CACGTTTCTTGGAGCTGCTTAAGTCTGAGTGTCATTTCTTCAATGGGACG
GAGCGGGTGCGGTTCCTGGAGAGACACTTCCATAACCAGGAGGAGTACGC
GCGCTTCGACAGCGACGTGGGGGAGTACCGGGCGGTGAGGGAGCTGGGGC
TGCCTGATGCCGAGTACTGGAACAGCCAGAAGGACCTCCTGGAGCAGAAG
CGGGGCCAGGTGGACAATTACTGCAGACACAACTACGGGGTTGGTGAGAG
CTTCACAGTGCAGCGGCGAG
>DRB3_02_24
CACGTTTCTTGGAGCTGCTTAAGTCTGAGTGTCATTTCTTCAATGGGACG
GAGCGGGTGCGGTTCCTGGAGAGACACTTCCATAACCAGGAGGAGTACGC
GCGCTTCGACAGCGACGTGGGGGAGTACCGGGCGGTGAGGGAGCTGGGGC
GGCCTGATGCCGAGTACTGGAACAGCCAGAAGGACCTCCTGGAGCAGAAG
CGGGGCCAGGTGGACAATTACTGCAGACACAACTACGGGGTTGTGGAGAG
CTTCACAGTGCAGCGGCGAGTCCATCCTCAGGTGACTGTGTATCCTGCAA
AGACCCAGCCCCTGCAGCACCACAACCTCCTGGTCTGCTCTGTGAGTGGT
TTCTATCCAGGCAGCATTGAAGTCAGGTGGTTCCGGAACGGCCAGGAAGA
GAAGGCTGGGGTGGTGTCCACGGGCCTGATCCAGAATGGAGACTGGACCT
TCCAGACCCTGGTGATGCTAGAAACAGTTCCTCGGAGTGGAGAGGTTTAC
ACCTGCCAAGTGGAGCACCCAAGCGTAACGAGCCCTCTCACAGTGGAATG
GA
>DRB3_02_25
CACGTTTCTTGGAGCTGCTTAAGTCTGAGTGTCATTTCTTCAATGGGACG
GAGCGGGTGCGGTTCCTGGAGAGACACTTCCATAACCAGGAGGAGTACGC
GCGCTTCGACAGCGACGTGGGGGAGTACCGGGCGGTGAGGGAGCTGGGGC
GGCCTGATGCCGAGTCCTGGAACAGCCAGAAGGACCTCCTGGAGCAGAAG
CGGGGCCAGGTGGACAATTACTGCAGACACAACTACGGGGTTGGTGAGAG
CTTCACAGTGCAGCGGCGAG
>DRB3_03_01_01
ATGGTGTGTCTGAAGCTCCCTGGAGGCTCCAGCTTGGCAGCGTTGACAGT
GACACTGATGGTGCTGAGCTCCCGACTGGCTTTCGCTGGGGACACCCGAC
CACGTTTCTTGGAGCTGCTTAAGTCTGAGTGTCATTTCTTCAATGGGACG
GAGCGGGTGCGGTTCCTGGAGAGATACTTCCATAACCAGGAGGAGTTCGT
GCGCTTCGACAGCGACGTGGGGGAGTACCGGGCGGTGACGGAGCTGGGGC
GGCCTGTCGCCGAGTCCTGGAACAGCCAGAAGGACCTCCTGGAGCAGAAG
CGGGGCCAGGTGGACAATTACTGCAGACACAACTACGGGGTTGTGGAGAG
CTTCACAGTGCAGCGGCGAGTCCATCCTCAGGTGACTGTGTATCCTGCAA
AGACCCAGCCCCTGCAGCACCACAACCTCCTGGTCTGTTCTGTGAGTGGT
TTCTATCCAGGCAGCATTGAAGTCAGGTGGTTCCGGAATGGCCAGGAAGA
GAAGACTGGGGTGGTGTCCACAGGCCTGATCCATAATGGAGACTGGACCT
TCCAGACCCTGGTGATGCTAGAAACAGTTCCTCGGAGTGGAGAGGTTTAC
ACTTGCCAAGTGGAGCACCCAAGCGTAACAAGCCCTCTCACAGTGGAATG
GAGAGCACGGTCTGAATCTGCACAGAGCAAGATGCTGAGTGGAGTCGGGG
GCTTTGTGCTGGGCCTGCTCTTCCTTGGGGCCGGGCTGTTCATCTACTTC
AGGAATCAGAAAGGACACTCTGGACTTCAGCCAACAGGATTCCTGAGCTG
A
>DRB3_03_01_02
CACGTTTCTTGGAGCTGCTTAAGTCTGAGTGTCATTTCTTCAATGGGACG
GAGCGGGTGCGGTTCCTGGAGAGATACTTCCATAACCAGGAGGAGTTCGT
GCGCTTCGACAGCGACGTGGGGGAGTACCGGGCGGTGACGGAGCTGGGGC
GGCCTGTCGCCGAGTCCTGGAACAGCCAGAAGGACCTCCTGGAGCAGAAG
CGGGGCCAGGTGGACAATTACTGCAGACACAACTACGGCGTTGTGGAGAG
CTTCACAGTGCAGCGGCGAG
>DRB3_03_01_03
CACGTTTCTTGGAGCTGCTTAAGTCTGAGTGTCATTTCTTCAATGGGACG
GAGCGGGTGCGGTTCCTGGAGAGATACTTCCATAACCAGGAGGAGTTCGT
GCGCTTCGACAGCGACGTGGGGGAGTACCGGGCGGTGACGGAGCTGGGGC
GGCCTGTCGCCGAGTCCTGGAACAGCCAGAAGGACCTCCTGGAGCAGAAG
CGGGGCCAGGTGGACAATTACTGCAGACACAACTACGGGGTTGTGGAGAG
CTTCACAGTGCAGCGGCGAGTCCATCCTCAGGTGACTGTGTATCCTGCAA
AGACCCAGCCCCTGCAGCACCACAACCTCCTGGTCTGTTCTGTGAGTGGT
TTCTATCCAGGCAGCATTGAAGTCAGGTGGTTCCGGAATGGCCAGGAAGA
GAAGACTGGGGTGGTGTCCACAGGCCTGATCCATAATGGAGACTGGACCT
TCCAGACCCTGGTGATGCTAGAAACAGTTCCTCGGAGTGGAGAGGTTTAC
ACTTGCCAAGTGGAGCACCCAAGCGTAACGAGCCCTCTCACAGTGGAATG
GA
>DRB3_03_02
CACGTTTCTTGGAGCTGCTTAAGTCTGAGTGTCATTTCTTCAATGGGACG
GAGCGGGTGCGGTTCCTGGAGAGACACTTCCATAACCAGGAGGAGTTCGT
GCGCTTCGACAGCGACGTGGGGGAGTACCGGGCGGTGACGGAGCTGGGGC
GGCCTGTCGCCGAGTCCTGGAACAGCCAGAAGGACCTCCTGGAGCAGAAG
CGGGGCCAGGTGGACAATTACTGCAGACACAACTACGGGGTTGTGG
>DRB3_03_03
CACGTTTCTTGGAGCTGCTTAAGTCTGAGTGTCATTTCTTCAATGGGACG
GAGCGGGTGCGGTTCCTGGAGAGATACTTCCATAACCAGGAGGAGTTCGT
GCGCTTCGACAGCGACGTGGGGGAGTACCGGGCGGTGACGGAGCTGGGGC
GGCCTGTCGCCGAGTCCTGGAACAGCCAGAAGGACCTCCTGGAGCAGAAG
CGGGGCCGGGTGGACAATTACTGCAGACACAACTACGGGGTTGGTGAGAG
CTTCACAGTGCAGCGGCGAGTCCATCCTCAGGTGACTGTGTATCCTGCAA
AGACCCAGCCCCTGCAGCACCACAACCTCCTGGTCTGTTCTGTGAGTGGT
TTCTATCCAGGCAGCATTGAAGTCAGGTGGTTCCGGAATGGCCAGGAAGA
GAAGACTGGGGTGGTGTCCACAGGCCTGATCCATAATGGAGACTGGACCT
TCCAGACCCTGGTGATGCTAGAAACAGTTCCTCGGAGTGGAGAGGTTTAC
ACTTGCCAAGTGGAGCACCCAAGCGTAACGAGCCCTCTCACAGTGGAATG
GA
>DRB4_01_01_01_01
ATGGTGTGTCTGAAGCTCCCTGGAGGCTCCTGTATGGCAGCGCTGACAGT
GACATTGACGGTGCTGAGCTCCCCACTGGCTTTGGCTGGGGACACCCAAC
CACGTTTCTTGGAGCAGGCTAAGTGTGAGTGTCATTTCCTCAATGGGACG
GAGCGAGTGTGGAACCTGATCAGATACATCTATAACCAAGAGGAGTACGC
GCGCTACAACAGTGACCTGGGGGAGTACCAGGCGGTGACGGAGCTGGGGC
GGCCTGACGCTGAGTACTGGAACAGCCAGAAGGACCTCCTGGAGCGGAGG
CGGGCCGAGGTGGACACCTACTGCAGATACAACTACGGGGTTGTGGAGAG
CTTCACAGTGCAGCGGCGAGTCCAACCTAAGGTGACTGTGTATCCTTCAA
AGACCCAGCCCCTGCAGCACCACAACCTCCTGGTCTGCTCTGTGAATGGT
TTCTATCCAGGCAGCATTGAAGTCAGGTGGTTCCGGAACAGCCAGGAAGA
GAAGGCTGGGGTGGTGTCCACAGGCCTGATCCAGAATGGAGACTGGACCT
TCCAGACCCTGGTGATGCTGGAAACAGTTCCTCGGAGTGGAGAGGTTTAC
ACCTGCCAAGTGGAGCATCCAAGCATGATGAGCCCTCTCACGGTGCAATG
GAGTGCACGGTCTGAATCTGCACAGAGCAAGATGCTGAGTGGAGTCGGGG
GCTTTGTGCTGGGCCTGCTCTTCCTTGGGACAGGGCTGTTCATCTACTTC
AGGAATCAGAAAGGACACTCTGGACTTCAGCCAACAGGACTCTTGAGCTG
A
>DRB4_01_02
GAGCGAGTGTGGAACCTGATCAGATACATCTATAACCAAGAGGAGTACGC
GCGCTACAACAGTGACCTGGGGGAGTACCAGGCGGTGACGGAGCTGGGGC
GGCCTGACGCTGAGTACTGGAACAGCCAGAAGGACCTCCTGGAGCGGAGG
CGGGCCGAGGTGGGCACCTACTGCAGATACAACTACGGGGTTGTGGAGAG
CTTCACAGTGCAGCGGCGAGTCCAACCTAAGGTGACTGTGTATCCTTCAA
AGACCCAGCCCCTGCAGCACCACAACCTCCTGGTCTGCTCTGTGAATGGT
TTCTATCCAGGCAGCATTGAAGTCAGGTGGTTCCGGAACGGCCAGGAAGA
GAAGGCTGGGGTGGTGTCCACAGGCCTGATCCAGAATGGAGACTGGACCT
TCCAGACCCTGGTGATGCTGGAAACAGTTCCTCGGAGTGGAGAGGTTTAC
ACCTGCCAAGTGGAGCA
>DRB4_01_03_01_01
ATGGTGTGTCTGAAGCTCCCTGGAGGCTCCTGTATGGCAGCGCTGACAGT
GACATTGACGGTGCTGAGCTCCCCACTGGCTTTGGCTGGGGACACCCAAC
CACGTTTCTTGGAGCAGGCTAAGTGTGAGTGTCATTTCCTCAATGGGACG
GAGCGAGTGTGGAACCTGATCAGATACATCTATAACCAAGAGGAGTACGC
GCGCTACAACAGTGACCTGGGGGAGTACCAGGCGGTGACGGAGCTGGGGC
GGCCTGACGCTGAGTACTGGAACAGCCAGAAGGACCTCCTGGAGCGGAGG
CGGGCCGAGGTGGACACCTACTGCAGATACAACTACGGGGTTGTGGAGAG
CTTCACAGTGCAGCGGCGAGTCCAACCTAAGGTGACTGTGTATCCTTCAA
AGACCCAGCCCCTGCAGCACCACAACCTCCTGGTCTGCTCTGTGAATGGT
TTCTATCCAGGCAGCATTGAAGTCAGGTGGTTCCGGAACGGCCAGGAAGA
GAAGGCTGGGGTGGTGTCCACAGGCCTGATCCAGAATGGAGACTGGACCT
TCCAGACCCTGGTGATGCTGGAAACAGTTCCTCGGAGTGGAGAGGTTTAC
ACCTGCCAAGTGGAGCATCCAAGCATGATGAGCCCTCTCACGGTGCAATG
GAGTGCACGGTCTGAATCTGCACAGAGCAAGATGCTGAGTGGAGTCGGGG
GCTTTGTGCTGGGCCTGCTCTTCCTTGGGACAGGGCTGTTCATCTACTTC
AGGAATCAGAAAGGACACTCTGGACTTCAGCCAACAGGACTCTTGAGCTG
A
>DRB4_01_03_01_02N
CACGTTTCTTGGAGCAGGCTAAGTGTGAGTGTCATTTCCTCAATGGGACG
GAGCGAGTGTGGAACCTGATCAGATACATCTATAACCAAGAGGAGTACGC
GCGCTACAACAGTGACCTGGGGGAGTACCAGGCGGTGACGGAGCTGGGGC
GGCCTGACGCTGAGTACTGGAACAGCCAGAAGGACCTCCTGGAGCGGAGG
CGGGCCGAGGTGGACACCTACTGCAGATACAACTACGGGGTTGTGGAGAG
CTTCACAGTGCAGCGGCGAGAAAGACCCAGCCCCTGCAGCACCACAACCT
CCTGGTCTGCTCTGTGAATGGTTTCTATCCAGGCAGCATTGAAGTCAGGT
GGTTCCGGAACGGCCAGGAAGAGAAGGCTGGGGTGGTGTCCACAGGCCTG
ATCCAGAATGGAGACTGGACCTTCCAGACCCTGGTGATGCTGGAAACAGT
TCCTCGGAGTGGAGAGGTTTACACCTGCCAAGTGGAGCA
>DRB4_01_03_02
GGGGACACCCAACCACGTTTCTTGGAGCAGGCTAAGTGTGAGTGTCATTT
CCTCAATGGGACGGAGCGAGTGTGGAACCTGATCAGATACATCTATAACC
AAGAGGAGTACGCGCGCTACAACAGTGACCTGGGGGAGTACCAGGCGGTG
ACGGAGCTGGGGCGGCCTGACGCTGAGTACTGGAACAGCCAGAAGGACCT
CCTGGAGCGGAGGCGGGCCGAGGTGGACACCTACTGCAGATACAACTACG
GGGTTGTGGAGAGCTTCACAGTGCAGCGGCGAGTCCAACCTAAGGTGACT
GTGTATCCTTCAAAGACCCAGCCCCTGCAGCACCACAACCTCCTGGTCTG
CTCTGTGAATGGTTTCTATCCAGGCAGCATTGAAGTCAGGTGGTTCCGGA
ACGGCCAGGAAGAGAAGGCTGGGGTGGTGTCCACAGGCCTGATCCAGAAT
GGAGACTGGACCTTCCAGACCCTGGTGATGCTGGAAACAGTTCCTCGGAG
TGGAGAGGTTTACACCTGCCAAGTGGAGCATCCAAGCATGATGAGCCCTC
TCACAGTGCAATGGAGTGCACGGTCTGAATCTGCACAGAGCAAGATGCTG
AGTGGAGTCGGGGGCTTTGTGCTGGGCCTGCTCTTCCTTGGGACAGGGCT
GTTCATCTACTTCAGGAATCAGAAAGGACACTCTGGACTTCAGCCAACAG
GACTCTTGAGCTGA
>DRB4_01_03_03
ATGGTGTGTCTGAAGCTCCCTGGAGGCTCCTGTATGGCAGCGCTGACAGT
GACATTGACGGTGCTGAGCTCCCCACTGGCTTTGGCTGGGGACACCCAAC
CACGTTTCTTGGAGCAGGCTAAGTGTGAGTGTCATTTCCTCAATGGGACG
GAGCGAGTGTGGAACCTGATCAGATACATCTATAACCAAGAGGAGTACGC
GCGCTACAACAGTGACCTGGGGGAGTACCAGGCGGTGACGGAGCTGGGGC
GGCCTGACGCTGAGTACTGGAACAGCCAGAAGGACCTCCTGGAGCGGAGG
CGGGCCGAGGTGGACACCTATTGCAGATACAACTACGGGGTTGTGGAGAG
CTTCACAGTGCAGCGGCGAGTCCAACCTAAGGTGACTGTGTATCCTTCAA
AGACCCAGCCCCTGCAGCACCACAACCTCCTGGTCTGCTCTGTGAATGGT
TTCTATCCAGGCAGCATTGAAGTCAGGTGGTTCCGGAACGGCCAGGAAGA
GAAGGCTGGGGTGGTGTCCACAGGCCTGATCCAGAATGGAGACTGGACCT
TCCAGACCCTGGTGATGCTGGAAACAGTTCCTCGGAGTGGAGAGGTTTAC
ACCTGCCAAGTGGAGCATCCAAGCATGATGAGCCCTCTCACGGTGCAATG
GAGTGCACGGTCTGAATCTGCACAGAGCAAGATGCTGAGTGGAGTCGGGG
GCTTTGTGCTGGGCCTGCTCTTCCTTGGGACAGGGCTGTTCATCTACTTC
AGGAATCAGAAAGGACACTCTGGACTTCAGCCAACAGGACTCTTGAGCTG
A
>DRB4_01_03_04
CACGTTTCTTGGAGCAGGCTAAGTGTGAGTGTCATTTCCTCAATGGGACG
GAGCGAGTGTGGAACCTGATCAGATACATCTATAACCAAGAGGAGTACGC
GCGCTACAACAGTGATCTGGGGGAGTACCAGGCGGTGACGGAGCTGGGGC
GGCCTGACGCTGAGTACTGGAACAGCCAGAAGGACCTCCTGGAGCGGAGG
CGGGCCGAGGTGGACACCTACTGCAGATACAACTACGGGGTTGTGGAGAG
CTTCACAGTGCAGCGGCGAGTCCAACCTAAGGTGACTGTGTATCCTTCAA
AGACCCAGCCCCTGCAGCACCACAACCTCCTGGTCTGCTCTGTGAATGGT
TTCTATCCAGGCAGCATTGAAGTCAGGTGGTTCCGGAACGGCCAGGAAGA
GAAGGCTGGGGTGGTGTCCACAGGCCTGATCCAGAATGGAGACTGGACCT
TCCAGACCCTGGTGATGCTGGAAACAGTTCCTCGGAGTGGAGAGGTTTAC
ACCTGCCAA
>DRB4_01_04
CACGTTTCTTGGAGCAGGCTAAGTGTGAGTGTCATTTCCTCAATGGGACG
GAGCGAGTGTGGAACCTGATCAGATACATCTATAACCAAGAGGAGTACGC
GCGCTACAACAGTGACCTGGGGGAGTACCAGGCGGTGACGGAGCTGGGGC
GGCCTGACGCTGAGTACTGGAACAGCCAGAAGGACCTCCTGGAGCGGAGG
CGGGCCGAGGTGGACAACTACTGCAGATACAACTACGGGGTTGTGGAGAG
CTTCACAGTGCAGCGGCGAG
>DRB4_01_05
TTGGAGCAGGCTAAGTGTGAGTGTCATTTCCTCAATGGGACGGAGCGAGT
GTGGAACCTGATCAGATACATCTATAACCAAGAGGAGTACGCGCGCTACA
ACAGTGACCTGGGGGAGTACCAGGCGGTGACGGAGCTGGGGCGGCCTGAC
GCTGAGTACTGGAACAGCCAGAAGGACCTCCTGGAGCGGAGGCGGGCCGA
GGTGGACACCTACTGCAGACACAACTACGGGGTTGTGGAGAG
>DRB4_01_06
CACGTTTCTTGGAGCAGGCTAAGTGTGAGTGTCATTTCCTCAATGGGACG
GAGCGAGTGTGGAACCTGATCAGATACATCTATAACCAAGAGGAGTACGC
GCGCTACAACAGTGACCTGGGGGAGTACCAGGCGGTGACGGAGCTGGGGC
GGCCTGACGCTGAGTACTGGAACAGCCAGAAGGACCTCCTGGAGCGGAGG
CGGGCCGAGGTGGACACCTACTGCAGATACAACTACGGGGTTGTGGAGAG
CTTCACAGTGCAGCGGCGAGTCCAACCTAAGGTGACTGTGTATCCTTCAA
AGACCCAGCCCCTGCAGCACTACAACCTCCTGGTCTGCTCTGTGAATGGT
TTCTATCCAGGCAGCATTGAAGTCAGGTGGTTCCGGAACAGCCAGGAAGA
GAAGGCTGGGGTGGTGTCCACAGGCCTGATCCAGAATGGAGACTGGACCT
TCCAGACCCTGGTGATGCTGGAAACAGTTCCTCGGAGTGGAGAGGTTTAC
ACCTGCCAAGTGGAGCATCCAAGCATGATGAGCCCTCTCACGG
>DRB4_01_07
GGGGACACCCAACCACGTTTCTTGGAGCAGGCTAAGTGTGAGTGTCATTT
CCTCAATGGGACGGAGCGAGTGTGGAACCTGATCAGATACATCTATAACC
AAGAGGAGTACGCGCGCTACAACAGTGACCTGGGGGAGTACCAGGCGGTG
ACGGAGCTGGGGCGGCCTGACGCTGAGTACTGGAACAGCCAGAAGGACCT
CCTGGAGCGGAGGCGGGCCGAGGTGGACACCTACTGCAGATACAACTACC
GGGTTGTGGAGAGCTTCACAGTGCAG
>DRB4_01_08
CACGTTTCTTGGAGCAGGCTAAGTGTGAGTGTCATTTCCTCAATGGGACG
GAGCGAGTGTGGAACCTGATCAGATACATCTATAACCAAGAGGAGTACGC
GCGCTACAACAGTGACCTGGGGGAGTACCAGGCGGTGACGGAGCTGGGGC
GGCCTGACGCTGAGTACTGGAACAGCCAGAAGGACCTCCTGGAGCGGAGG
CGGGCCGAGGTGGACACCTACTGCAGATACAACTACGGGGTTGTGAAGAG
CTTCACAGTGCAGCGGCGAG
>DRB4_02_01N
GGTGCTGAGCTCCCCACTGGCTTTGGCTGGGGACACCCAACCACGTTTCT
TGGAGCAGGCTAAGTGTGAGTGTCATTTCCTCAATGGGACGGAGCCTGAT
CAGATACATCTATAACCAAGAGGAGTACGCGCGCTACAACAGTGACCTGG
GGGAGTACCAGGCGGTGACGGAGCTGGGGCGGCCTGACGCTGAGTACTGG
AACAGCCAGAAGGACCTCCTGGAGCGGAGGCGGGCCGAGGTGGACACCTA
CTGCAGATACAACTACGGGGTTGTGGAGAGCTTCACAGTGCAGCGGCGAG
TCCAACCTAAGGTGACTGTGTATCCTTCAAAGACCCAGCCCCTGCAGCAC
CACAACCTCCTGGTCTGCTCTGTGAATGGTTTCTATCCAGGCAGCATTGA
AGTCAGGTGGTTCCGGAACAGCCAGGAAGAGAAGGCTGGGGTGGTGTCCA
CAGGCCTGATCCAGAATGGAGACTGGACCTTCCAGACCCTGGTGATGCTG
GAAACAGTTCCTCGGAGTGGAGAGGTTTACACCTGCCAAGTGGAGCA
>DRB4_03_01N
TCCAACCTAAGGTGACTGTGTATCCTTCAAAGACCCAGCCCCTGCAGCAC
CACAACCTCCTGGTCTGCTCTGTGAATGGTTTCTATCCAGGCAGCATTGA
AGTCAGGTGGTTCCGGAACAGCCAGGAAGAGAAGGCTGGGGTGGTGTCCA
CAGGCCTGATCCAGAATGGAGACTGGACCTTCCAGACCCTGGTGATGCTG
GAAACAGTTCCTCGGAGTGGAGAGGTTTACACCTGCCAAGTGGAGCA
>DRB5_01_01_01
ATGGTGTGTCTGAAGCTCCCTGGAGGTTCCTACATGGCAAAGCTGACAGT
GACACTGATGGTGCTGAGCTCCCCACTGGCTTTGGCTGGGGACACCCGAC
CACGTTTCTTGCAGCAGGATAAGTATGAGTGTCATTTCTTCAACGGGACG
GAGCGGGTGCGGTTCCTGCACAGAGACATCTATAACCAAGAGGAGGACTT
GCGCTTCGACAGCGACGTGGGGGAGTACCGGGCGGTGACGGAGCTGGGGC
GGCCTGACGCTGAGTACTGGAACAGCCAGAAGGACTTCCTGGAAGACAGG
CGCGCCGCGGTGGACACCTACTGCAGACACAACTACGGGGTTGGTGAGAG
CTTCACAGTGCAGCGGCGAGTTGAGCCTAAGGTGACTGTGTATCCTGCAA
GGACCCAGACCCTGCAGCACCACAACCTCCTGGTCTGCTCTGTGAATGGT
TTCTATCCAGGCAGCATTGAAGTCAGGTGGTTCCGGAACAGCCAGGAAGA
GAAGGCTGGGGTGGTGTCCACAGGCCTGATTCAGAATGGAGACTGGACCT
TCCAGACCCTGGTGATGCTGGAAACAGTTCCTCGAAGTGGAGAGGTTTAC
ACCTGCCAAGTGGAGCACCCAAGCGTGACGAGCCCTCTCACAGTGGAATG
GAGAGCACAGTCTGAATCTGCACAGAGCAAGATGCTGAGTGGAGTCGGGG
GCTTTGTGCTGGGCCTGCTCTTCCTTGGGGCCGGGCTATTCATCTACTTC
AAGAATCAGAAAGGGCACTCTGGACTTCACCCAACAGGACTCGTGAGCTG
A
>DRB5_01_01_02
CACGTTTCTTGCAGCAGGATAAGTATGAGTGTCATTTCTTCAACGGGACG
GAGCGGGTGCGGTTCCTGCACAGAGACATCTATAACCAAGAGGAGGACTT
GCGCTTCGACAGCGACGTGGGGGAGTACCGGGCGGTGACGGAGCTGGGGC
GGCCTGACGCTGAGTACTGGAACAGCCAGAAGGACTTCCTGGAAGACAGG
CGGGCCGCGGTGGACACCTACTGCAGACACAACTACGGGGTTGGTGAGAG
CTTCACA
>DRB5_01_02
GGGGACACCCGACCACGTTTCTTGCAGCAGGATAAGTATGAGTGTCATTT
CTTCAACGGGACGGAGCGGGTGCGGTTCCTGCACAGAGGCATCTATAACC
AAGAGGAGAACGTGCGCTTCGACAGCGACGTGGGGGAGTACCGGGCGGTG
ACGGAGCTGGGGCGGCCTGACGCTGAGTACTGGAACAGCCAGAAGGACTT
CCTGGAAGACAGGCGCGCCGCGGTGGACACCTACTGCAGACACAACTACG
GGGTTGGTGAGAGCTTCACAGTGCAGCGGCGAGTTGAGCCTAAGGTGACT
GTGTATCCTGCAAGGACCCAGACCCTGCAGCACCACAACCTCCTGGTCTG
CTCTGTGAATGGTTTCTATCCAGGCAGCATTGAAGTCAGGTGGTTCCGGA
ACAGCCAGGAAGAGAAGGCTGGGGTGGTGTCCACAGGCCTGATTCAGAAT
GGAGACTGGACCTTCCAGACCCTGGTGATGCTGGAAACAGTTCCTCGAAG
TGGAGAGGTTTACACCTGCCAAGTGGAGCACCCAAGCGTGACGAGCCCTC
TCACAGTGGAATGGAGAGCACAGTCTGAATCTGCACAGAGCAAGATGCTG
AGTGGAGTCGGGGGCTTTGTGCTGGGCCTGCTCTTCCTTGGGGCCGGGCT
ATTCATCTACTTCAAGAATCAGAAAGGGCACTCTGGACTTCACCCAACAG
GACTCGTGAGCTGA
>DRB5_01_03
TTGCAGCAGGATAAGTATGAGTGTCATTTCTTCAACGGGACGGAGCGGGT
GCGGTTCCTGCACAGAGGCATCTATAACCAAGAGGAGAACGTGCGCTTCG
ACAGCGACGTGGGGGAGTACCGGGCGGTGACGGAGCTGGGGCGGCCTGAC
GCTGAGTACTGGAACAGCCAGAAGGACTTCCTGGAAGACACGCGCGCCGC
GGTGGACACCTACTGCAGACACAACTACGGGGTTGGTGAGAGCTTCACAG
>DRB5_01_04
GGGGACACCCGACCACGTTTCTTGCAGCAGGATAAGTATGAGTGTCATTT
CTTCAACGGGACGGAGCGGGTGCGGTTCCTGCACAGAGACATCTATAACC
AAGAGGAGGACTTGCGCTTCGACAGCGACGTGGGGGAGTACCGGGCGGTG
ACGGAGCTGGGGCGGCCTGACGCTGAGTACTGGAACAGCCAGAAGGACTT
CCTGGAAGACAGGCGGGCCCTGGTGGACACCTACTGCAGACACAACTACG
GGGTTGGTGAGAGCTTCACAGTGCAGCGGCGAGTTGAGCCTAAGGTGACT
GTGTATCCTGCAAGGACCCAGACCCTGCAGCACC
>DRB5_01_05
CCACGTTTCTTGCAGCAGGATAAGTATGAGTGTCATTTCTTCAACGGGAC
GGAGCGGGTGCGGTTCCTGCACAGAGACATCTATAACCAAGAGGAGGACG
TGCGCTTCGACAGCGACGTGGGGGAGTACCGGGCGGTGACGGAGCTGGGG
CGGCCTGACGCTGAGTACTGGAACAGCCAGAAGGACTTCCTGGAAGACAG
GCGCGCCGCGGTGGACACCTACTGCAGACACAACTACGGGGTTGGTGAGA
GCTTCACAGTGCAGCGG
>DRB5_01_06
CACGTTTCTTGCAGCAGGATAAGTATGAGTGTCATTTCTTCAACGGGACG
GAGCGGGTGCGGTTCCTGCACAGAGACATCTATAACCAAGAGGAGGACTT
GCGCTTCGACAGCGACGTGGGGGAGTACCGGGCGGTGACGGAGCTGGGGC
GGCCTGACGCTGAGTACTGGAACAGCCAGAAGGACATCCTGGAGCAGGCG
CGGGCCGCGGTGGACACCTACTGCAGACACAACTACGGGGCTGTGGAGAG
CTTCACAGTGCAGCGGCGA
>DRB5_01_07
CACGTTTCTTGCAGCAGGATAAGTATGAGTGTCATTTCTTCAACGGGACG
GAGCGGGTGCGGTTCCTGCACAGAGACATCTATAACCAAGAGGAGGACTT
GCGCTTCGACAGCGACGTGGGGGAGTACCGGGCGGTGACGGAGCTGGGGC
GGCCTGACGCTGAGTACTGGAACAGCCAGAAGGACATCCTGGAAGACAGG
CGCGCCGCGGTGGACACCTACTGCAGACACAACTACGGGGTTGGTG
>DRB5_01_08N
CACGTTTCTTGCAGCAGGATAAGTATGAGTGTCATTTCTTCAACGGGACG
GAGCGGGTGCGGTTCCTGCACAGAGGCATCTATAACCAAGAGGAGAACGT
GCGCTTCGACAGCGACGTGGGGGAGTACCGGGCGGTGACGGAGCTGGGGC
GGCCTGACGCTGAGTACTGGAACAGCCAGAAGGACTTCCTGGAAGACAGG
CGCGCCGCGGTGGACACCTACTGCAGACACAACTACGGGGTTGGTGAGAG
CTTCACAGTGCAGCGGCGAGTTGAGCCTAAGGTGACTGTGTATCCTGCAA
GGACCCAGACCCTGCAGCACCACAACCTCCTGGTCTGCTCTGTGAATGGT
TTCTATCCAGGCAGCATTGAAGTCAGGTGGTTCCGGAACAGCCAGGAAGA
GAAGGCTGGGGTGGTGTCCACAGGCCTGATTCAGAATGGAGACTGGACCT
TCCAGACCCTGGTGATGCTGGAGAGGTTTACACCTGCCAAGTGGAGCACC
>DRB5_01_09
CACGTTTCTTGCAGCAGGATAAGTATGAGTGTCATTTCTTCAACGGGACG
GAGCGGGTGCGGTTCCTGCACAGAGACATCTATAACCAAGAGGAGGACTT
GCGCTTCGACAGCGACGTGGGGGAGTACCGGGCGGTGACGGAGCTGGGGC
GGCCTGACGCTGAGTACTGGAACAGCCAGAAGGACTTCCTGGAAAACAGG
CGCGCCGCGGTGGACACCTACTGCAGACACAACTACGGGGTTGGTG
>DRB5_01_10N
CACGTTTCTTGCAGCAGGATAAGTATGAGTGTCATTTCTTCAACGGGACG
GAGCGGGTGCGGTTCCTGCACAGAGGCATCTATAACCAAGAGGAGAACGT
GCGCTTCGACAGCGACGTGGGGGAGTACCGGGCGGTGACGGAGCTGGGGC
GGCCTGACGCTGAGTACTGGAACAGCCAGAAGGACTTCCTGGAAGACAGG
CGCGCCGCGGTGGACACCTACTGCACACAACTACGGGGTTGGTGAGAGCT
TCACAGTGCAGCGGCGAG
>DRB5_01_11
CACGTTTCTTGCAGCAGGATAAGTATGAGTGTCATTTCTTCAACGGGACG
GAGCGGGTGCGGTTCCTGCACAGAGACATCTATAACCAAGAGGAGGACTT
GCGCTTCGACAGCGACGTGGGGGAGTACCGGGCGGTGACGGAGCTGGGGC
GGCCTGACGCTGAGTACTGGAACAGCCAGAAGGACATCCTGGAGCAGGCG
CGGGCCGCGGTGGACACCTACTGCAGACACAACTACGGGGTTGGTGAGAG
CTTCACAGTGCAGCGGCGAG
>DRB5_01_12
CACGTTTCTTGCAGCAGGATAAGTATGAGTGTCATTTCTTCAACGGGACG
GAGCGGGTGCGGTTCCTGCACAGAGACATCTATAACCAAGAGGAGGACTT
GCGCTTCGACAGCGACGTGGGGGAGTACCGGGCGGTGACGGAGCTGGGGC
GGCCTGACGCCGAGTCCTGGAACAGCCAGAAGGACTTCCTGGAGCGGAGG
CGGGCCGAGGTGGACACCGTGTGCAGACACAACTACGGGGTTGGTGAGAG
CTTCACAGTGCAGCGGCGAG
>DRB5_01_13
CACGTTTCTTGCAGCAGGATAAGTATGAGTGTCATTTCTTCAACGGGACG
GAGCGGGTGCGGTTCCTGCACAGAGACATCTATAACCAAGAGGAGGACTT
GCGCTTCGACAGCGACGTGGGGGAGTACCGGGCGGTGACGGAGCTGGGGC
GGCCTGATGAGGAGTACTGGAACAGCCAGAAGGACTTCCTGGAAGACAGG
CGCGCCGCGGTGGACACCTACTGCAGACACAACTACGGGGTTGGTGAGAG
CTTCACAGTGCAGCGGCGAG
>DRB5_01_14
CACGTTTCTTGCAGCAGGATAAGTATGAGTGTCATTTCTTCAACGGGACG
GAGCGGGTGCGGTTCCTGCACAGAGACATCTATAACCAAGAGGAGTACGT
GCGCTTCGACAGCGACGTGGGGGAGTACCGGGCGGTGACGGAGCTGGGGC
GGCCTGACGCTGAGTACTGGAACAGCCAGAAGGACTTCCTGGAAGACAGG
CGCGCCGCGGTGGACACCTACTGCAGACACAACTACGGGGTTGGTGAGAG
CTTCACAGTGCAGCGGCGAGTTGAGCCTAAGGTGACTGTGTATCCTGCAA
GGACCCAGACCCTGCAGCACCACAACCTCCTGGTCTGCTCTGTGAATGGT
TTCTATCCAGGCAGCATTGAAGTCAGGTGGTTCCGGAACAGCCAGGAAGA
GAAGGCTGGGGTGGTGTCCACAGGCCTGATTCAGAATGGAGACTGGACCT
TCCAGACCCTGGTGATGCTGGAAACAGTTCCTCGAAGTGGAGAGGTTTAC
ACCTGCCAAGTGGAGCACCCAAGCGTGACGAGCCCTCTCACAGTGGAATG
GA
>DRB5_02_02
ATGGTGTGTCTGAAGCTCCCTGGAGGTTCCTACATGGCAGTGCTGACAGT
GACACTGATGGTGCTGAGCTCCCCACTGGCTTTGGCTGGGGACACCCGAC
CATGTTTCTTGCAGCAGGATAAGTATGAGTGTCATTTCTTCAACGGGACG
GAGCGGGTGCGGTTCCTGCACAGAGGCATCTATAACCAAGAGGAGAACGT
GCGCTTCGACAGCGACGTGGGGGAGTACCGGGCGGTGACGGAGCTGGGGC
GGCCTGACGCTGAGTACTGGAACAGCCAGAAGGACATCCTGGAGCAGGCG
CGGGCCGCGGTGGACACCTACTGCAGACACAACTACGGGGCTGTGGAGAG
CTTCACAGTGCAGCGGCGAGTTGAGCCTAAGGTGACTGTGTATCCTGCAA
GGACCCAGACCCTGCAGCACCACAACCTCCTGGTCTGCTCTGTGAATGGT
TTCTATCCAGGCAGCATTGAAGTCAGGTGGTTCCGGAACGGCCAGGAAGA
GAAGGCTGGGGTGGTGTCCACAGGCCTGATTCAGAATGGAGACTGGACCT
TCCAGATTCTGGTGATGCTGGAAACAGTTCCTCGGAGTGGAGAGGTTTAC
ACCTGCCAAGTGGAGCACCCAAGCGTGACGAGCCCTCTCACAGTGGAATG
GAGAGCACAGTCTGAATCTGCACAGAGCAAGATGCTGAGTGGAATCGGGG
GCTTTGTGCTGGGCCTGCTCTTCCTTGGGGCCGGGCTATTCATCTACTTC
AAGAATCAGAAAGGGCACTCTGGACTTCACCCAACAGGACTCGTGAGCTG
A
>DRB5_02_03
TTTCTTGCAGCAGGATAAGTATGAGTGTCATTTCTTCAACGGGACGGAGC
GGGTGCGGTTCCTGCACAGAGGCATCTATAACCAAGAGGAGAACGTGCGC
TTCGACAGCGACGTGGGGGAGTACCGGGCGGTGACGGAGCTGGGGCGGCC
TGACGCTGAGTACTGGAACAGCCAGAAGGACATCCTGGAGCAGGCGCGGG
CCGCGGTGGACACCTACTGCAGACACAACTACGGGGTTGGTGAGAGCTTC
ACAGTGCAGCGG
>DRB5_02_04
CATGTTTCTTGCAGCAGGATAAGTATGAGTGTCATTTCTTCAACGGGACG
GAGCGGGTGCGGTTCCTGCACAGAGGCATCTATAACCAAGAGGAGAACGT
GCGCTTCGACAGCGACGTGGGGGAGTACCGGGCGGTGACGGAGCTGGGGC
GGCCTGACGCTGAGTACTGGAACAGCCAGAAGGACTTCCTGGAGCAGGCG
CGGGCCGCGGTGGACACCTACTGCAGACACAACTACGGGGCTGTGGAGAG
CTTCACA
>DRB5_02_05
CATGTTTCTTGCAGCAGGATAAGTATGAGTGTCATTTCTTCAACGGGACG
GAGCGGGTGCGGTTCCTGCACAGAGGCATCTATAACCAAGAGGAGAACGT
GCGCTTCGACAGCGACGTGGGGGAGTACCGGGCGGTGACGGAGCTGGGGC
GGCCTGACGCTGAGTACTGGAACAGCCAGAAGGACCTCCTGGAGCAGAGG
CGGGCCGCGGTGGACACCTACTGCAGACACAACTACGGGGCTGTGGAGAG
CTTCACAGTGCAGCGGCGAG
>DRB6_01_01
TTTCTTGGAGCAGGCTAAGTGTGAGTGTCATATCTTCAATGGGATGAAGC
GGGTGCAGTACCTGAACAGATACATCCATAAACGGGAGGAGAACCTGCCC
TTCGACAGCGACGTGGAGGAGTTCCAGGCAGTTACGGAACTGGGGCGGCC
TGTCGCAGAGAACTGGAACAGCCAGAAGGGAATCCTGGAGGAGAATCGGG
ACAAGGTGGACACCTACTGCAGATACAGTTACGGGGTTTTTGAGAGCTTC
ACAGTGCAGCCGTGAG
>DRB6_02_01
CACGTTTCTTGGAGCAGGCTAAGTGTGAGTGTCATATCTTCAATGGGATG
AAGCGGGTGCAGTACCTGAACAGATACATCCATAAACGGGAGGAGAACCT
GCGCTTCGACAGCAACGTGGAGGAGTTCCAGGCAGTTACGGAACTGGGGC
GGCCTGTCGCAGAGAACTGGAACAGCCAGAAGGGCATCCCGGAGGAGAAG
CGGGACAAGATGGACGACTACTGCAGATACAATTACGGGGTTTTTTGAGA
GCTTCACAGTGCAGCCGCGAGTCCATCCTAAGGTGACTGTGTATCCTGCA
AAGACCCAGCCCCTGCATCACCGCAACCCCCTGGTCGGCTCTGTGAGTGG
TTTCTATCCAGGCAGCATTAAAGTCAGGTGGTTCCAGAATGGTCAGGAAG
AGAAGGCTGCGGTGGTCTCCATAGGCCTGATCCAGAATGGAGATTGGACC
TTCCAGACCCTGGTGATGCTGGAAACAGTTCCTCGGAGTGGAGAGGTTTA
CACCTGCCAAGTGGAGCATCCAAGCGTGACGAGCCCTCTCACAGTGCAAT
GGAGTACACGGACTGAATCTGCACAGAGCAAGATGCTGAGTGGAGTCGGG
GGCTTTGTGCTGGGCCTGCTCTTCCTTGGGACAGGGCTGTTCATCTACTT
CAGGAATCAGAAAGGACACTCTGGACTTCAGCCAACAGGACTCCTGAGCT
GA
>DRB6_02_02
TAAGTGTGAGTGTCATATCTTCAATGGGATGAAGCGGGTGCAGTACCTGA
ACAGATACATCCATAAACGGGAGGAGAACCTGCGCTTCGACAGCAACGTG
GAGGAGTTCCAGGCAGTTACGGAACTGGGGCGGCCTGTCGCAGAGAACTG
GAACAGCCAGAAGGGCATCCCGGAGGAGAAGCGGGACAAGATGGACGACT
ACTGCAGATACAATTACAGGGTTTTTTGAG
>DRB7_01_01_01
ATGGTGTGTCTGAAGCCCCCTGGAGGCTCCTGCATGGCAGCTCTGACAGT
GACACTGATGGTGCTGAGCTCCCCACTGGCTTTGGCTGGGGACACCCGAC
CACGTTTCTTGGAGCAGGCTAAGTCTGAGTGTCATTTCTTCAATGGGACG
GAGCGGTACCTGTAAAGATACTTCTATAACCAAGAGGAGTACGTGCGCTT
CAACAGCGACATGGGGGAGTTCCGGGCGGTGACTGAGCTGGGGCGGCCTG
ACGCTGAGTACTGGAACAGCCAGAAGGACATCCTGGAGCAGAAGCGGGCC
GAAGTGGACAACTAATGCAGACACAACTATGGGGTTGTGGAGAGATTCAC
AGTGCAGCGGCGAATCCAACCTAAGGTGACTGTGTATCCTTCAAAAGACC
AGCCCCTGCAGCACCACAACCTCCTGGTCTGCTCTGTGAGTGGTTTCTAT
CCAGGCAGCATTGAAGTCAGGTGGTTCCAGAATGGCCAGGAAGAGAAGGC
TGGGGTGGTGTCCACAGGCCTGATCCAGAATGGAGACTGGACCTTCCAGA
CCCTGGTGATGCTGGAAACAGTTCCTCAGAATGCAGAGGTTTACACCTGT
CAACTGGAGCACCCAAGCATGATGAGCCTTCTCATGCAGTGGAATGGAGA
GCATGGTCTGAATCTGCACAGAGCAAGATGCTGAGTGGAGTCGGGGGCTT
CGTGCTGGGCCTGCTCTTCCTTGGGGCCGGGCTGTTCATCTACTTCAGGA
ATCAGAAAGGACACTCTGGACTTCAACCAACAGGACTCCTGAGCTGA
>DRB7_01_01_02
TTTCTTGGAGCAGGCTAAGTCTGAGTGTCATTTCTTCAATGGGACGGAGC
GGTACCTGTAAAGATATTTCTATAACCAAGAGGAGTACGTGCGCTTCAAC
AGCGACATGGGGGAGTTCCGGGCGGTGACTGAGCTGGGGCGGCCTGACGC
TGAGTACTGGAACAGCCAGAAGGACATCCTGGAGCAGAAGCGGGCCGAAG
TGGACAACTAATGC
>DRB8_01_01
TCCATCCTAAGGTGACTGTGTATCCTTTAAAGACCCAGCCCCTGCAGCAC
CACAACCTCCTGGTCTGCTCTGTGAGTGGTTTCTGTCCAGCCAGCATTGA
AGTCAGGTGGTTCCGGAACGGCCAGGAAGAGAAGGCTGGGGTGGTGTCCA
CAGGCCTGATCCAGAATGGAGACTGGACCTTCCAGACACTGATGATGCTG
GAAACAGTTCCTCAGAGTGGAGAGGTTTACACCTGCCAAGTGGAGCATCC
AAGCATGATGAGCCCTCTCACGGTGCAATGGAGAGCATGGTCTGAATCTG
CACAGAGCAAGATGCTGAGTGGAGTCGGGGGCTTTGTGCTGGGCCTGCTC
TTCCTTGGGGCCGGGCTGTTTCTCTACTTCAGGAATCAGAAAGGACACTC
TGGACTTCAGCCAACAGGACTCCTGAACTGA
>DRB9_01_01
CACATTTCTTGGAGCAGATTAAACACGAGTGCTATTTCTGCAATGGGACA
GAGCGGATGCGGTTTGTGCAGAGACTCGTCCACACCGGAAGGAGTATGCG
CGCTTCCATAGGGACGTCAGAAAGTTCCGGGCGGTGGCGGAGCTGGAGCG
GAGAAGAGTCCAGGAATGCAAACAGCCAGAAGAACCTCTTGGGCTGCTTG
CGGGGTCTGTTGGACACCTACTGCAGACACAACTACGGGGTTTTTGAGAG
CTTCTCCATGCACAGGCGAG
