# Supplementary material for: Ultra-high resolution HLA genotyping and allele discovery by highly multiplexed cDNA amplicon pyrosequencing
Source: BMC Genomics. 2012 Aug 6;13:378. doi: 10.1186/1471-2164-13-378 (PMC3575390; doi:10.1186/1471-2164-13-378)
Supplement: Additional file 2: File 1 — Galaxy workflow and custom tools/scripts used (zip archive). [file 1471-2164-13-378-S2.zip › Supplemental File 1/workflow scripts/galaxy_workflow.pl]

use strict;
use warnings;
use Data::Dumper;
use Labkey::Query;

#this script will recursively execute a galaxy workflow
#it wraps python scripts to import files to a data library and execute the workflow


#initialize variables
my $apiKey = '9c0e3f98216864f53162ceb41f571470';
my $url = 'http://localhost:8080/api/';
my $dataLibName = 'hawaii';
my $workingDir = '/Users/oconnorlab/Desktop/simon_galaxy_api/';
my $galaxyScriptDir = '/Volumes/storagepool/oconnorlab/galaxy_dist/scripts/api/';
my $libraryScript = $galaxyScriptDir . "simon_watch_folder.py";
my $workflowScript = $galaxyScriptDir . "workflow_execute.py";
my $inputDir = $workingDir . 'input_files/';
my $workflow =  '55504e7a2466a2e3';

#split the reads file into multiple input files based on column 2
my $readsFile = $workingDir . '/runs/jr274_276.tsv';
open (INFILE, "<$readsFile");
my $count = 0;
print "Processing\n";
while (my $line = <INFILE>){
	if (($line =~ m/.{13}\t[^\t]+\t(.+)\ttcag/)){ #|| ($line=~ m/\t(DK\d+)/) || ($line=~ m/\t(HIV.\d+)/) || ($line=~ m/\t(KTS\d+)/) || ($line=~ m/\t(WA\d+.\d)/) || ($line=~ m/\t(VB\d+)/)){
		$count ++;
		my $outfile = $workingDir."/input_files/$1" . ".tsv";
		open (OUTFILE, ">>$outfile");
		print OUTFILE $line;
		close OUTFILE;
		print "\r$count"
	}
}

#print "\nsleeping to allow files to be deleted";
#sleep (200);
print "\ncontinuing";

#upload files in 'input_files' to a data library named "$dataLibName"
my $capture = `python $libraryScript $apiKey $url $inputDir $dataLibName`;
my %fileHash;
my $tempFile;
while ($capture =~ s/([^\n]+)\n([^\n]{32})\n//){
	$fileHash{$1} = $2;
	$tempFile = $1;
	print "$1 => $2 \n";
}

#execute the workflow on each tsv file
my $newUrl = $url . 'workflows';

my $totalFile = $workingDir . 'output_files/outputTotal.txt';
open (TFILE, ">>$totalFile");

#output the workflow commands to external file to restart in case of galaxy crash

my $failFile = $workingDir . 'reRead.txt';
open (FFILE, ">$failFile");

foreach my $key (sort(keys(%fileHash))){
	if ($key =~ m/\.tsv/){
		my $reads = '27173=ld=' . $fileHash{$key};
		my $sequences = '27135=ld=' . $fileHash{'Class1.fasta'};
		my $drb = '27145=ld=' . $fileHash{'DRB.fasta'};
		print "\nProccessing sample $key";
		my $historyName = $key . "-History";
		print FFILE "python $workflowScript $apiKey $newUrl $workflow $historyName $reads $sequences $drb\n";
	}
}

close FFILE;

foreach my $key (sort(keys(%fileHash))){
	if ($key =~ m/\.tsv/){
		my $reads = '27173=ld=' . $fileHash{$key};
		my $sequences = '27135=ld=' . $fileHash{'Class1.fasta'};
		my $drb = '27145=ld=' . $fileHash{'DRB.fasta'};
		print "\nProccessing sample $key";
		my $historyName = $key . "-History";
		my $wcapture = `python $workflowScript $apiKey $newUrl $workflow $historyName $reads $sequences $drb`;
		print "\npython $workflowScript $apiKey $newUrl $workflow $historyName $reads $sequences $drb\n";
#		print "\n$wcapture";
		my $galaxyFile = $workingDir . 'output_files/output.txt';
		# wait for the galaxy output file to appear before continuing
		my $timer = 0;
		while (!-e $galaxyFile){
			sleep(10);
			$timer += 10;
			print "\rasleep for $timer seconds";
		}
		open (NEWIN, "<$galaxyFile");
		while (my $line = <NEWIN>){print TFILE $key, "\t", $line;}
		close NEWIN;
		`rm $galaxyFile`;		
	}
}
exit;
