# Supplementary material for: Ultra-high resolution HLA genotyping and allele discovery by highly multiplexed cDNA amplicon pyrosequencing
Source: BMC Genomics. 2012 Aug 6;13:378. doi: 10.1186/1471-2164-13-378 (PMC3575390; doi:10.1186/1471-2164-13-378)
Supplement: Additional file 2: File 1 — Galaxy workflow and custom tools/scripts used (zip archive). [file 1471-2164-13-378-S2.zip › Supplemental File 1/workflow scripts/simon_watch_folder.py]

#!/usr/bin/env python
"""
Simple example script that watches a folder for new files, imports that data to a data library, and then
execute a workflow on it, creating a new history for each workflow invocation.

This assumes a workflow with only one input, though it could be adapted to many.

Sample call:
python example_watch_folder.py <api_key> <api_url> /tmp/g_inbox/ /tmp/g_inbox/done/ "API Imports" f2db41e1fa331b3e

NOTE:  The upload method used requires the data library filesystem upload allow_library_path_paste
"""
import os
import shutil
import sys
import time
import pprint
sys.path.insert( 0, os.path.dirname( __file__ ) )
from common import submit, display

#define the main program varaiables from system arguments
def main(api_key, api_url, in_folder, data_library):
    # Collect a list of all libraries
    libs = display(api_key, api_url + 'libraries', return_formatted=False)
	# initialize the working library variable
    library_id = None
    for library in libs:
    	#foreach available library, see if one matches the script argument library name
        if library['name'] == data_library:
        	#if it matches, set the library id to it
            library_id = library['id']
    if not library_id:
    	#if library_id is still undefined (didn't match any previous libraries) create a new one
        lib_create_data = {'name':data_library}
        library = submit(api_key, api_url + 'libraries', lib_create_data, return_formatted=False)
		#set the library id of the newly created library
        library_id = library[0]['id']
    folders = display(api_key, api_url + "libraries/%s/contents" % library_id, return_formatted = False)
	#now go through each item in the library folder, looking for any subfolder?
    for f in folders:
    	print f
        if f['name'] == "/":
            library_folder_id = f['id']
    if not library_id or not library_folder_id:
        print "Failure to configure library destination."
        sys.exit(1)
#    while 1:
    	# infinite loop watching the folder (while 1)
        # Watch in_folder, upload anything that shows up there to data library and get ldda,
        # invoke workflow, move file to out_folder.
        # ** The reason this isn't working for multiple inputs is that the outter loop is acting on one file object at a time
        # we need to have the outter loop act on one workflow object at a time, and loop through the files to construct
        # the data object for multiple inputs
    for fname in os.listdir(in_folder):
    	print fname
        fullpath = os.path.join(in_folder, fname)
        if os.path.isfile(fullpath):
           data = {}
           data['folder_id'] = library_folder_id
           data['file_type'] = 'auto'
           data['dbkey'] = ''
           data['upload_option'] = 'upload_paths'
           data['filesystem_paths'] = fullpath
           data['create_type'] = 'file'
           libset = submit(api_key, api_url + "libraries/%s/contents" % library_id, data, return_formatted = False)
           #TODO Handle this better, but the datatype isn't always
           # set for the followup workflow execution without this
           # pause.
           time.sleep(5)
           for ds in libset:
                if 'id' in ds:
                	# Successful upload of dataset, we have the ldda now.  Run the workflow.
                    print ds['id']

if __name__ == '__main__':
    try:
        api_key = sys.argv[1]
        api_url = sys.argv[2]
        in_folder = sys.argv[3]
        data_library = sys.argv[4]
    except IndexError:
        print 'usage: %s key url in_folder data_library' % os.path.basename( sys.argv[0] )
        sys.exit( 1 )
    main(api_key, api_url, in_folder, data_library)
