# Supplementary material for: Ultra-high resolution HLA genotyping and allele discovery by highly multiplexed cDNA amplicon pyrosequencing
Source: BMC Genomics. 2012 Aug 6;13:378. doi: 10.1186/1471-2164-13-378 (PMC3575390; doi:10.1186/1471-2164-13-378)
Supplement: Additional file 2: File 1 — Galaxy workflow and custom tools/scripts used (zip archive). [file 1471-2164-13-378-S2.zip › Supplemental File 1/workflow scripts/workflow_execute.py]

#!/usr/bin/env python
"""
Execute workflows from the command line.
Example calls:
python workflow_execute.py <api_key> <galaxy_url>/api/workflows f2db41e1fa331b3e 'Test API History' '38=ldda=0qr350234d2d192f'
python workflow_execute.py <api_key> <galaxy_url>/api/workflows f2db41e1fa331b3e 'hist_id=a912e9e5d84530d4' '38=hda=03501d7626bd192f'
"""

import os, sys
sys.path.insert( 0, os.path.dirname( __file__ ) )
from common import submit


def main():
    try:
        data = {}
        data['workflow_id'] = sys.argv[3]
        data['history'] = sys.argv[4]
        data['ds_map'] = {}
        # DBTODO If only one input is given, don't require a step
        # mapping, just use it for everything?
        for v in sys.argv[5:]:
            step, src, ds_id = v.split('=')
            data['ds_map'][step] = {'src':src, 'id':ds_id}
        for v in sys.argv[6:]:
            step, src, ds_id = v.split('=')
            data['ds_map'][step] = {'src':src, 'id':ds_id}
        for v in sys.argv[7:]:
            step, src, ds_id = v.split('=')
            data['ds_map'][step] = {'src':src, 'id':ds_id}
    except IndexError:
        print 'usage: %s key url workflow_id history step=src=dataset_id' % os.path.basename(sys.argv[0])
        sys.exit(1)
    submit( sys.argv[1], sys.argv[2], data )

if __name__ == '__main__':
    main()
